# Supplementary material for: Adaptor protein RapZ activates endoribonuclease RNase E by protein–protein interaction to cleave a small regulatory RNA
Source: RNA. 2020 Sep;26(9):1198–215. doi: 10.1261/rna.074047.119 (PMC7430671; doi:10.1261/rna.074047.119)
Supplement: Supplemental Material [file supp_074047.119_Supplemental_Table_S3.xlsx]

## Sheet: Fig. 1A
Sample	Plasmids	Experiment 1	Experiment 2	Experiment 3	Experiment 4	Average	Standard deviation	p-value (comparison to empty plasmids)	p-value (comparison to RapZ-FL)
empty plasmids	pKT25 + pUT18C	57.9602	68.2774	55.8405	60.4414	60.6299	5.43405
zip control	zip control	4193.13	4462.41	3553.94	3910.37	4029.96	389.244	0.000249092
T25-RapZ NTD + T18-Rne FL	pSD9 + pYG99	357.671	245.977	240.385	429.894	318.482	91.8418	0.0115994	0.000103558
T25-RapZ CTD + T18-Rne FL	pSD10 + pYG99	195.012	143.159	123.793	123.612	146.394	33.6846	0.0156673	0.00012459
T25-RapZ FL + T18-Rne FL	pBGG348 + pYG99	3766.89	4212.38	3731.27	4252.82	3990.84	280.023	9.49391e-05
T25-Rne FL + T18-RapZ NTD	pSD11 + pYG100		75.7089	70.6646	77.2947	74.5561	3.46213	0.0450004	0.00517586
T25-Rne FL + T18-RapZ CTD	pSD12 + pYG100		94.7104	85.8348	73.1599	84.5684	10.8309	0.0484449	0.00503554
T25-Rne FL + T18-RapZ FL	pBGG349 + pYG100		3220.88	3813.19	3033.45	3355.84	407.013	0.00514652

## Sheet: Fig. 1C TOP
Sample	Plasmids	Experiment 1	Experiment 2	Experiment 3	Experiment 4	Average	Standard deviation	p-value (comparison to empty plasmids)	p-value (comparison to RapZ-FL)
T25-Rne FL + T18-RapZ aa 6-284	pYG100 + pSD111	45.6827	45.2469	53.851		48.2602	4.84669	0.544144	0.0758622
T25-Rne FL + T18-RapZ aa 11-284	pYG100 + pSD112	45.3039	43.7113	52.0317		47.0156	4.41642	0.661365	0.0757718
T25-Rne FL + T18-RapZ aa 1-279	pYG100 + pSD113	3359.26	2747.27	1628.85		2578.46	877.47	0.0374706	0.832434
T25-Rne FL + T18-RapZ aa 1-278	pYG100 + pSD140	105.367	72.9504	73.1087		83.8088	18.6703	0.0704519	0.0772915
T25-Rne FL + T18-RapZ aa 1-277	pYG100 + pSD141	156.027	123.648	68.5951		116.09	44.2032	0.0952152	0.075958
T25-Rne FL + T18-RapZ aa 1-276	pYG100 + pSD133		49.9124	35.8918	61.0916	48.9653	12.6266	0.653202	0.160541
T25-Rne FL + T18-RapZ aa 1-274	pYG100 + pSD114	41.5994	49.5066	43.41		44.8387	4.1427	0.831589	0.0748657
T25-Rne FL + T18-RapZ 1-284	pYG100 + pBGG349	2538.31	3625.44	1201.32	933.193	2074.57	1249.74	0.0746393
empty plasmids	pKT25 + pUT18C	44.5052	49.001	39.6057		44.3706	4.69907

## Sheet: Fig. 1C BOTTOM
Sample	Plasmids	Experiment 1	Experiment 2	Experiment 3	Experiment 4	Experiment 5	Experiment 6	Average	Standard deviation	p-value (comparison to empty plasmids)	p-value (comparison to RapZ 1-284)
T25-RapZ aa 6-284 + T18-RapZ aa 6-284	pSD116 + pSD111	101.064	51.993	46.2789				66.4452	30.1163	0.399872	0.0106739
T25-RapZ aa 11-284 + T18-RapZ aa 11-284	pSD117 + pSD112	139.091	242.722	83.7233				155.179	80.7108	0.151417	0.014074
T25-RapZ aa 1-279 + T18-RapZ aa 1-279	pSD118 + pSD113	2582.35	3374.06	4754.95				3570.45	1099.54	0.0303494	0.634717
T25-RapZ aa 1-278 + T18-RapZ aa 1-278	pSD142 + pSD140	3273.66	4025.7	4202.38				3833.92	493.17	0.00539525	0.832282
T25-RapZ aa 1-277 + T18-RapZ aa 1-277	pSD143 + pSD141	3944.36	3821.71	4803.17				4189.75	534.768	0.00531759	0.615915
T25-RapZ aa 1-276 + T18-RapZ aa 1-276	pSD132 + pSD133				169.563	882.628	527.036	526.409	356.533	0.15023	0.0014383
T25-RapZ aa 1-274 + T18-RapZ aa 1-274	pSD119 + pSD114	40.3593	37.4939	57.7801				45.2111	10.979	0.484553	0.0108039
T25-RapZ 1-284 + T18-RapZ 1-284	pBGG348 + pBGG349	4446.76	3148.15	4334.14	5399.56	5830.56	5111.56	4711.79	953.135	6.89526e-05
empty plasmids	pKT25 + pUT18C	33.4703	40.873	53.4036	55.3105	57.0154	62.4228	50.4159	10.9437

## Sheet: Fig. 1D
Sample	Plasmids	Experiment 1	Experiment 2	Experiment 3	Average	Standard deviation	p-value (comparison to empty plasmids)	p-value (comparison to RapZ 1-284)
T25-Rne FL + T18-RapZ 1-279 L279G	pYG100 + pSD192	219.395	64.8298	57.3676	113.864	91.4688	0.377832	0.0390298
T25-Rne FL + T18-RapZ 1-279 T278G	pYG100 + pSD193	1191.1	1045.52	713.057	983.226	245.033	0.0218545	0.153043
T25-Rne FL + T18-RapZ 1-279 T278G L279G	pYG100 + pSD194	77.6282	68.0437	55.3714	67.0144	11.1641	0.132326	0.0486622
T25-Rne FL + T18-RapZ 1-279 wt	pYG100 + pSD113		1356.62	2051.76	1704.19	491.539	0.133134	0.466546
T25-Rne FL + T18-RapZ 1-284 wt	pYG100 + pBGG349	2040.82	1299.2	960.065	1433.36	552.726	0.0491669
empty plasmids	pKT25 + pUT18C	59.5785	57.2414	52.2684	56.3628	3.73345
Sample	Plasmids	Experiment 1	Experiment 2	Experiment 3	Average	Standard deviation	p-value (comparison to empty plasmids)	p-value (comparison to RapZ 1-279 wt)
T25-RapZ 1-279 L279G + T18-RapZ 1-279 L279G	pSD197 + pSD192	2750.78	2985.94	4077.72	3271.48	708.056	0.0160961	0.0120791
T25-RapZ 1-279 T278G + T18-RapZ 1-279 T278G	pSD198 + pSD193	3581.08	3979.85	4295.49	3952.14	358.01	0.00289882	0.397138
T25-RapZ 1-279 T278G L279G + T18-RapZ 1-279 T278G L279G	pSD199 + pSD194	2981.7	3616.35	4202.55	3600.2	610.586	0.00995483	0.0130597
T25-RapZ 1-279 wt + T18-RapZ 1-279 wt	pSD118 + pSD113	3564.42	4020.47	4791.67	4125.52	620.333	0.00782288
empty plasmids	pKT25 + pUT18C	64.1543	62.3296	52.2684	59.5841	6.40098

## Sheet: Fig. 1E
Sample	Plasmids	Experiment 1	Experiment 2	Experiment 3	Experiment 4	Experiment 5	Experiment 6	Average	Standard deviation	p-value (comparison to Rne 499-1061)	p-value (comparison to Rne 1-1061)
T25-Rne aa 118-597 + T18-RapZ	pSD7 + pBGG349			60.7298	63.3224	56.566		60.2061	3.4085	0.538971	0.0228036
T25-Rne aa 215-597 + T18-RapZ	pSD8 + pBGG349			74.8495	77.7637	62.6877		71.767	7.99676	0.291418	0.0237301
T25-Rne aa 1-279 + T18-RapZ	pSD6 + pBGG349		63.0482	56.7193	56.9026	59.2152	55.5475	58.2866	2.97531	0.135237	0.0478291
T25-Rne aa 1-400 + T18-RapZ	pSD5 + pBGG349		572.166	730.081	173.928	1512.29	887.111	775.115	490.054	0.0926316	0.249828
T25-Rne aa 1-415 + T18-RapZ	pSD3 + pBGG349	1140.7	763.636	1690.1	2391.85			1496.57	707.77	0.0276908	0.97202
T25-Rne aa 1-597 + T18-RapZ	pYG101 + pBGG349	4199.35	2661.07	1654.55	2562.56	2920.67	2661.07	2776.55	821.761	0.00261133	0.0738255
T25-Rne aa 1-762 + T18-RapZ	pSD2 + pBGG349	2670.69	1581.5	1218.63				1823.61	755.701	0.0564295	0.830495
T25-Rne aa 1-1061 + T18-RapZ	pYG100 + pBGG349	1111.11	2941.82	797.884	1250.47	1313.84		1483.03	839.422	0.0195337
T25-Rne aa 499-1061 + T18-RapZ	pYG102 + pBGG349	71.4428	66.6567	69.4767	57.9861	62.6853		65.6495	5.4023
											Rne 1-597 vs Rne 1-762
											0.0853443

## Sheet: Fig. 2C
Sample	Plasmids	Experiment 1	Experiment 2	Experiment 3	Experiment 4	Average	Standard deviation	p-value (comparison to empty plasmids)	p-value (comparison to RapZ wt-Rne 1-597 wt)
T25-RapZ wt + T18-Rne 1-597 wt	pBGG348 + pYG97	2582.79	3623.95	1858.9	2444.84	2627.62	734.626	0.00596659
T25-RapZquad + T18-Rne 1-597 wt	pYG94 + pYG97	2840.52	3274.35	1973.39	1928.82	2504.27	663.087	0.00516508	0.551015
T25-RapZ wt + T18-Rne 1-597 K112A	pBGG348 + pYG201	3357.96	4243.95	3728.36	2561.3	3472.89	708.048	0.0023338	0.106014
T25-RapZquad + T18-Rne 1-597 K112A	pYG94 + pYG201	3440	3880.81	2446.97	1805.92	2893.43	940.863	0.00917013	0.474093
T25-Rne 1-597 wt + T18-RapZ wt	pYG101 + pBGG349	2731.73	2654.8	1616.25		2334.26	623.003	0.0244006
T25-Rne 1-597 wt + T18-RapZquad	pYG101 + pYG42	1758.93	1735.14	1578.47		1690.85	98.0467	0.00134229	0.167862
T25-Rne 1-597 K112A + T18-RapZ wt	pYG202 + pBGG349	2412.95	3309.51	1666.67	1504.25	2223.34	825.168	0.0134267	0.694409
T25-Rne 1-597 K112A + T18-RapZquad	pYG202 + pYG42	1038.78	2717.14	1762.82	1120.62	1659.84	775.666	0.0251843	0.496119
zip control	pKT25-zip + pUT18C-zip	3980.58	3549	3910.37		3813.32	231.581	0.00132547
empty plasmids	pKT25 + pUT18C	44.5052	60.0646	60.4414	55.848	55.2148	7.43716
