# Supplementary material for: Adaptor protein RapZ activates endoribonuclease RNase E by protein–protein interaction to cleave a small regulatory RNA
Source: RNA. 2020 Sep;26(9):1198–215. doi: 10.1261/rna.074047.119 (PMC7430671; doi:10.1261/rna.074047.119)
Supplement: Supplemental Material [file supp_074047.119_Supplemental_Table_S4.xlsx]

## Sheet: Sheet2
gene_name	chrom	start	end	log2FC:Z37_unspecified_vs_R1279_unspecified	p-value:Z37_unspecified_vs_R1279_unspecified	log2FC:Z864_unspecified_vs_R1279_unspecified	p-value:Z864_unspecified_vs_R1279_unspecified	log2FC:Z106_unspecified_vs_R1279_unspecified	p-value:Z106_unspecified_vs_R1279_unspecified
aaaD	NC_000913.3	581353	581662	-0.609732	0.81908	0.433354	NA	0.411979	1
aaeA	NC_000913.3	3388193	3389126	-0.387955	0.805212	0.154383	NA	-0.00132254	1
aaeB	NC_000913.3	3386220	3388188	0.0800089	0.98432	0.219675	0.998333674101755	0.171143	1
aaeR	NC_000913.3	3389519	3390449	0.0201715	0.996876	-0.0732186	0.998333674101755	0.0164971	1
aaeX	NC_000913.3	3389133	3389337	-0.158407	0.991258	0.111921	NA	-0.339436	1
aas	NC_000913.3	2973854	2976014	0.154376	0.817926	0.0453952	0.998333674101755	0.450186	0.16599
aat	NC_000913.3	926727	927432	0.161282	0.820296	0.100723	0.998333674101755	0.206241	1
abgA	NC_000913.3	1403254	1404565	-0.555282	0.925625	0.214354	NA	-0.940798	1
abgB	NC_000913.3	1401809	1403255	-1.21675	0.472267	-0.255522	NA	-0.116503	1
abgR	NC_000913.3	1404740	1405649	0.270351	0.894137	0.323117	0.998333674101755	0.0512	1
abgT	NC_000913.3	1400246	1401773	-0.233761	0.940188	-0.00547459	NA	0.397115	1
abrB	NC_000913.3	746722	747769	-0.494996	0.605513	-0.326129	0.984367453270005	-0.151297	1
accA	NC_000913.3	208620	209580	0.166837	0.752249	0.036938	0.998333674101755	-0.146588	1
accB	NC_000913.3	3405435	3405906	0.185918	0.820525	0.074708	0.998333674101755	-0.218298	1
accC	NC_000913.3	3405916	3407266	0.194956	0.805212	0.0864282	0.998333674101755	-0.198878	1
accD	NC_000913.3	2433011	2433926	0.136303	0.786286	0.0519002	0.998333674101755	-0.205457	1
aceA	NC_000913.3	4217108	4218413	-0.0733944	0.988689	-0.432553	0.836770070735276	-0.165024	1
aceB	NC_000913.3	4215477	4217079	-0.476229	0.5652	-0.468756	0.696040953760319	-0.176724	1
aceE	NC_000913.3	123016	125680	0.296105	0.847907	-0.374859	0.991956829085306	-0.207443	1
aceF	NC_000913.3	125694	127587	0.300135	0.817281	-0.362465	0.984367453270005	-0.19065	1
aceK	NC_000913.3	4218595	4220332	-0.121256	0.973525	-0.324947	0.998333674101755	0.311788	1
ackA	NC_000913.3	2413469	2414672	0.13831	0.942182	-0.048704	0.998333674101755	-0.18621	1
acnA	NC_000913.3	1335830	1338506	-0.0760927	0.983692	-0.230008	0.998333674101755	-0.0957756	1
acnB	NC_000913.3	131614	134212	0.0761327	0.988689	-0.330609	0.982113971551868	-0.140705	1
acpH	NC_000913.3	424336	424918	-0.0477944	0.991258	-0.0377956	0.998333674101755	0.0912626	1
acpP	NC_000913.3	1151614	1151851	0.201189	0.68491	0.246847	0.697274977982843	-0.317151	0.475703
acpS	NC_000913.3	2700617	2700998	0.282166	0.71456	-0.0558361	0.998333674101755	-0.0403713	1
acpT	NC_000913.3	3612968	3613556	0.275079	0.695998	0.0661092	0.998333674101755	0.108666	1
acrA	NC_000913.3	484425	485619	-0.0403932	0.988689	-0.0580999	0.998333674101755	-0.107725	1
acrB	NC_000913.3	481253	484403	-0.0234088	0.996876	-0.160073	0.991956829085306	-0.148298	1
acrD	NC_000913.3	2587594	2590708	-0.2456	0.801509	0.00862339	0.998333674101755	0.0239483	1
acrE	NC_000913.3	3413863	3415021	0.145137	0.991258	0.239978	NA	-0.159844	1
acrF	NC_000913.3	3415032	3418137	-0.0774908	0.979796	0.0579215	0.998333674101755	0.110817	1
acrR	NC_000913.3	485760	486408	-0.0803831	0.979784	0.0322766	0.998333674101755	-0.181133	1
acrS	NC_000913.3	3412802	3413465	0.352076	0.95961	0.276409	NA	-0.296004	1
acrZ	NC_000913.3	794772	794922	0.315585	0.893574	0.445452	0.998333674101755	0.270241	1
acs	NC_000913.3	4285412	4287371	-0.297753	0.882928	-0.106764	NA	0.176456	1
actP	NC_000913.3	4283252	4284902	0.0101989	1	0.0979775	0.998333674101755	-0.270159	1
acuI	NC_000913.3	3403483	3404458	0.00583636	1	-0.145847	0.998333674101755	-0.0132922	1
ada	NC_000913.3	2309340	2310405	0.207813	0.880103	0.113633	0.998333674101755	0.421504	1
add	NC_000913.3	1702232	1703234	0.0550574	0.991258	0.640165	0.427282528481713	0.733858	0.224238
ade	NC_000913.3	3843963	3845730	0.190589	0.812441	0.176383	0.998333674101755	-0.229874	1
adhE	NC_000913.3	1295445	1298121	0.338878	0.801509	-0.146764	0.998333674101755	0.452523	1
adhP	NC_000913.3	1552827	1553838	-0.0983276	0.958723	-0.295685	0.927720159510469	0.266402	1
adiA	NC_000913.3	4338253	4340521	0.106123	0.979784	0.126513	0.998333674101755	0.481478	1
adiC	NC_000913.3	4335693	4337031	0.0545752	0.996876	0.259197	NA	0.00118932	1
adiY	NC_000913.3	4337167	4337929	0.300194	0.845888	0.0864836	NA	-0.263651	1
adk	NC_000913.3	497174	497819	-0.0102713	0.998028	0.100241	0.998333674101755	-0.125057	1
aegA	NC_000913.3	2583545	2585525	-0.0770358	0.988689	0.115406	0.998333674101755	-0.030035	1
aer	NC_000913.3	3217555	3219076	-0.0900228	0.982274	0.0821448	0.998333674101755	-0.0219484	1
aes	NC_000913.3	499013	499973	-0.0417431	0.996876	0.0369094	0.998333674101755	-0.0680467	1
agaA	NC_000913.3	3281070	3281625	-0.96481	0.536142	-0.595621	NA	-1.00725	0.761163
agaB	NC_000913.3	3284169	3284646	-0.62612	0.704816	-0.664937	NA	-0.453167	1
agaC	NC_000913.3	3284684	3285488	-0.871217	0.704816	-0.632652	NA	-0.955745	1
agaD	NC_000913.3	3285477	3286269	-0.604366	0.660684	-0.0199881	NA	0.0766761	1
agaI	NC_000913.3	3286269	3287025	-0.742566	0.483559	-0.338184	NA	-0.0368689	1
agaR	NC_000913.3	3277855	3278665	-0.0504417	0.988689	0.0379402	0.998333674101755	-0.051537	1
agaS	NC_000913.3	3281975	3283130	0.434943	0.925625	0.23227	NA	0.142585	1
agaV	NC_000913.3	3280216	3280690	-0.238585	0.979796	-1.71623	NA	0.287661	1
agaW	NC_000913.3	3280700	3281075	-0.10439	0.996876	0.0933643	NA	-0.162441	1
agp	NC_000913.3	1065584	1066826	0.307659	0.793679	0.0971791	0.998333674101755	0.200266	1
agrA	NC_000913.3	3648062	3648146	0.283608	0.894459	0.235906	0.998333674101755	0.0586052	1
agrB	NC_000913.3	3648293	3648377	-0.110057	0.988689	0.0673844	0.998333674101755	-0.066012	1
ahpC	NC_000913.3	638944	639508	-0.330386	0.660684	-0.0745507	0.998333674101755	-0.0788054	1
ahpF	NC_000913.3	639752	641318	-0.472365	0.536142	-0.153522	0.998333674101755	0.0395615	1
ahr	NC_000913.3	4495189	4496209	-1.0073	0.371372	-0.291299	0.998333674101755	-0.241982	1
aidB	NC_000913.3	4414274	4415900	-0.423746	0.780564	0.467126	NA	0.203208	1
ais	NC_000913.3	2365017	2365620	-0.538788	0.812507	-0.617088	NA	-0.179858	1
alaA	NC_000913.3	2407560	2408778	0.165172	0.893664	-0.0450989	0.998333674101755	0.0466064	1
alaC	NC_000913.3	2497056	2498295	-0.345623	0.751112	-0.175637	0.998333674101755	0.202282	1
alaE	NC_000913.3	2799163	2799613	-0.215064	0.928265	-0.204559	0.998333674101755	-0.2169	1
alaS	NC_000913.3	2819380	2822011	0.0266601	0.991258	-0.123263	0.998333674101755	-0.0598188	1
aldA	NC_000913.3	1488231	1489671	-0.0695123	0.991258	-0.41346	0.977040207828655	-0.168153	1
aldB	NC_000913.3	3754972	3756511	-0.695214	0.705903	0.202353	NA	0.138784	1
alkA	NC_000913.3	2146691	2147540	-0.281735	0.887266	-0.0432885	NA	-0.18622	1
alkB	NC_000913.3	2308690	2309341	0.336901	0.820679	0.108511	NA	0.213077	1
allA	NC_000913.3	532450	532933	0.0895296	0.993614	0.214274	NA	0.0885911	1
allB	NC_000913.3	539146	540508	-0.752778	0.632124	-0.623514	NA	-0.465391	1
allC	NC_000913.3	544056	545292	-0.123758	0.958593	-0.15149	0.998333674101755	-0.225634	1
allD	NC_000913.3	545313	546363	-1.53214	0.509055	-0.0888316	NA	-0.0749102	1
allE	NC_000913.3	543260	544046	-0.360843	0.621598	-0.247215	0.984367453270005	-0.231824	1
allR	NC_000913.3	533010	533826	0.0719222	0.955165	-0.0572429	0.998333674101755	0.0375985	1
allS	NC_000913.3	531294	532221	0.312519	0.971293	0.335084	NA	0.772952	1
alpA	NC_000913.3	2758643	2758856	-0.0454646	0.999872	0.200967	NA	-0.128682	1
alr	NC_000913.3	4265781	4266861	0.192184	0.830026	-0.230418	0.991956829085306	0.114106	1
alsA	NC_000913.3	4309447	4310980	-0.577154	0.801509	0.136392	0.998333674101755	-0.25789	1
alsB	NC_000913.3	4311106	4312042	-0.401334	0.71456	-0.109765	0.998333674101755	-0.230632	1
alsC	NC_000913.3	4308488	4309469	0.691558	0.798237	0.843846	NA	0.531623	1
alsE	NC_000913.3	4307782	4308478	-0.270872	0.939148	-0.0288173	NA	-0.27612	1
alsK	NC_000913.3	4306869	4307799	-0.219197	0.937579	0.0947675	0.998333674101755	-0.373213	1
alsR	NC_000913.3	4312100	4312991	0.162245	0.928097	-0.044076	0.998333674101755	-0.052389	1
alx	NC_000913.3	3238579	3239545	-0.233532	0.880103	0.204977	0.998333674101755	-0.0151041	1
amiA	NC_000913.3	2552351	2553221	0.0640796	0.959394	0.154245	0.998333674101755	0.146931	1
amiB	NC_000913.3	4396064	4397402	0.337156	0.578277	0.0700246	0.998333674101755	0.0663113	1
amiC	NC_000913.3	2947756	2949010	-0.121297	0.843147	0.069969	0.998333674101755	-0.00139256	1
amiD	NC_000913.3	904912	905743	-0.050584	0.988689	-0.162694	0.998333674101755	-0.17648	1
amn	NC_000913.3	2055060	2056515	-0.624896	0.660684	-0.162725	0.998333674101755	-0.0240384	1
ampC	NC_000913.3	4377810	4378944	-0.0152398	0.996876	-0.160416	0.998333674101755	-0.0128176	1
ampD	NC_000913.3	118732	119284	0.0162389	0.996876	-0.165129	0.998333674101755	0.101347	1
ampE	NC_000913.3	119280	120135	0.0611148	0.988689	-0.108812	0.998333674101755	0.00602842	1
ampG	NC_000913.3	452069	453545	0.181467	0.796287	-0.010438	0.998333674101755	0.185446	1
ampH	NC_000913.3	395129	396287	-0.0109504	0.999872	0.0828421	0.998333674101755	0.0428099	1
amtB	NC_000913.3	472965	474252	-0.418287	0.754553	0.242441	0.998333674101755	-0.120583	1
amyA	NC_000913.3	2006155	2007643	0.0660916	0.988689	0.0158139	0.998333674101755	-0.114007	1
anmK	NC_000913.3	1718492	1719602	0.169324	0.899567	0.0970158	0.998333674101755	0.0911896	1
ansA	NC_000913.3	1850859	1851876	0.250689	0.578277	-0.053509	0.998333674101755	-0.180528	1
ansB	NC_000913.3	3099681	3100728	-0.0660726	0.991258	0.0337417	0.998333674101755	0.312327	1
ansP	NC_000913.3	1524480	1525980	-0.528027	0.705903	-0.0143237	0.998333674101755	-0.237766	1
apaG	NC_000913.3	51228	51606	0.310788	0.686489	-0.0594567	0.998333674101755	0.0880455	1
apaH	NC_000913.3	50379	51222	0.306679	0.632666	-0.10578	0.998333674101755	0.102118	1
apbE	NC_000913.3	2310478	2311534	0.0368874	0.996876	0.197418	0.998333674101755	0.214036	1
aphA	NC_000913.3	4269413	4270127	-0.23202	0.867936	-0.335097	0.984367453270005	-0.258695	1
appA	NC_000913.3	1040616	1041915	-0.00566378	1	0.253711	0.998333674101755	0.24186	1
appY	NC_000913.3	583680	584430	0.184359	0.895766	0.313177	0.984367453270005	0.0878876	1
apt	NC_000913.3	491411	491963	-0.0350408	0.996876	0.552516	0.687702298532371	-0.0779613	1
aqpZ	NC_000913.3	915351	916047	-0.140681	0.942182	0.49309	0.687702298532371	0.026453	1
araA	NC_000913.3	66834	68337	-0.0232268	1	-0.0876552	NA	0.0823328	1
araB	NC_000913.3	68347	70048	0.188415	0.915263	0.166656	0.998333674101755	0.145233	1
araC	NC_000913.3	70386	71265	0.221452	0.793055	-0.0367262	0.998333674101755	0.0870443	1
araD	NC_000913.3	65854	66550	-0.066109	0.996876	0.203642	NA	0.488508	1
araE	NC_000913.3	2980763	2982182	-0.214083	0.863126	0.0310448	0.998333674101755	0.114095	1
araF	NC_000913.3	1985138	1986128	-0.607494	0.765071	-0.585485	NA	-0.0272583	1
araG	NC_000913.3	1983554	1985069	-0.332659	0.893498	-0.0991814	NA	-0.193367	1
araH	NC_000913.3	1982553	1983540	-0.155242	0.98432	0.0235813	NA	-0.127572	1
araJ	NC_000913.3	411296	412481	0.0291754	0.996876	0.155494	0.998333674101755	0.0695522	1
arcA	NC_000913.3	4639589	4640306	0.295867	0.578277	-0.0368025	0.998333674101755	-0.111072	1
arcB	NC_000913.3	3350688	3353025	0.191512	0.854846	-0.172436	0.998333674101755	0.102317	1
arcZ	NC_000913.3	3350576	3350697	-0.0355053	1	0.977334	NA	0.613298	1
arfA	NC_000913.3	3438430	3438649	-0.275362	0.909364	0.413647	NA	0.163564	1
arfB	NC_000913.3	214832	215255	0.259318	0.798237	0.0322953	0.998333674101755	0.0524836	1
argA	NC_000913.3	2949241	2950573	-0.373517	0.634805	-0.193684	0.998333674101755	-0.36872	1
argB	NC_000913.3	4156012	4156789	-0.167755	0.949057	-0.113239	0.998333674101755	-0.363076	1
argC	NC_000913.3	4155000	4156005	-0.575492	0.533745	-0.575513	0.687702298532371	-0.253879	1
argD	NC_000913.3	3488959	3490180	0.0231689	0.996876	0.0317171	0.998333674101755	-0.157621	1
argE	NC_000913.3	4153695	4154847	-0.248564	0.775543	-0.406812	0.696040953760319	-0.293569	1
argG	NC_000913.3	3318636	3319980	-0.187656	0.780564	-0.0762837	0.998333674101755	-0.318591	0.906295
argH	NC_000913.3	4156849	4158223	-0.540865	0.635148	-0.0664447	0.998333674101755	-0.0669925	1
argI	NC_000913.3	4477306	4478311	-0.699016	0.704816	-0.172808	NA	-0.24515	1
argK	NC_000913.3	3062986	3063982	-0.026721	1	-0.00706566	NA	0.247747	1
argO	NC_000913.3	3068172	3068808	0.32559	0.695998	0.134927	0.998333674101755	0.411944	0.97877
argP	NC_000913.3	3059752	3060646	-0.607227	0.529892	-0.193913	0.998333674101755	-0.0294235	1
argR	NC_000913.3	3384702	3385173	0.416638	0.472267	-0.0330407	0.998333674101755	-0.509085	0.322402
argS	NC_000913.3	1960061	1961795	0.288691	0.660684	0.139284	0.998333674101755	-0.0907862	1
argT	NC_000913.3	2427008	2427791	-0.486003	0.536142	-0.173658	0.998333674101755	-0.332118	1
ariR	NC_000913.3	1216368	1216635	-0.172979	0.982274	0.0614449	NA	-0.559775	1
arnA	NC_000913.3	2368038	2370021	-0.317095	0.71456	-0.197157	0.998333674101755	0.0757084	1
arnB	NC_000913.3	2365927	2367067	-0.396684	0.805212	-0.225169	0.998333674101755	-0.135457	1
arnC	NC_000913.3	2367070	2368039	-0.418679	0.811277	-0.414013	NA	0.0121821	1
arnD	NC_000913.3	2370017	2370908	-0.313747	0.882928	0.0251819	NA	0.0732153	1
arnE	NC_000913.3	2372556	2372892	-0.0305554	1	-0.0524575	NA	0.0296446	1
arnF	NC_000913.3	2372891	2373278	0.221841	0.988689	0.292281	NA	-0.35813	1
arnT	NC_000913.3	2370907	2372560	-0.42897	0.753753	-0.299561	NA	0.0662576	1
aroA	NC_000913.3	958811	960095	-0.128684	0.888441	-0.338464	0.687702298532371	-0.0680889	1
aroB	NC_000913.3	3517397	3518486	-0.150588	0.888081	0.214525	0.998333674101755	-0.0517317	1
aroC	NC_000913.3	2446387	2447473	0.0723755	0.931919	-0.0573097	0.998333674101755	-0.0257798	1
aroD	NC_000913.3	1774685	1775444	0.0954918	0.959394	-0.166194	0.998333674101755	-0.079721	1
aroE	NC_000913.3	3430019	3430838	-0.30007	0.73063	-0.208517	0.998333674101755	-0.0884681	1
aroF	NC_000913.3	2740079	2741150	-0.205415	0.79526	0.191974	0.998333674101755	0.150055	1
aroG	NC_000913.3	785632	786685	-0.48475	0.274456	-0.293454	0.814041991921215	0.00469529	1
aroH	NC_000913.3	1788434	1789481	0.245001	0.752249	-0.0251409	0.998333674101755	-0.14816	1
aroK	NC_000913.3	3518542	3519064	-0.16997	0.872636	0.291718	0.925460178621913	-0.141822	1
aroL	NC_000913.3	406404	406929	0.106671	0.888244	0.117061	0.998333674101755	0.102002	1
aroM	NC_000913.3	407427	408105	0.0640052	0.988689	0.264108	0.984367453270005	0.12048	1
aroP	NC_000913.3	120177	121551	-0.380343	0.401737	-0.236061	0.892199629131676	-0.233852	1
arpA	NC_000913.3	4220300	4222487	0.288517	0.867936	0.190553	NA	0.37909	1
arpB	NC_000913.3	1803093	1804993	-1.26608	0.637396	0.0595945	NA	0.127174	1
arrS	NC_000913.3	3657985	3658054	0	1	0	NA	0	1
arsB	NC_000913.3	3648934	3650224	-0.106781	0.98432	0.201666	NA	-0.254727	1
arsC	NC_000913.3	3650236	3650662	-0.0606799	0.991258	0.37088	0.927720159510469	-0.07553	1
arsR	NC_000913.3	3648527	3648881	0.0498381	0.996876	0.524665	NA	0.115594	1
artI	NC_000913.3	902256	902988	0.0174637	0.996876	-0.212174	0.905644663998887	-0.585633	0.00584533
artJ	NC_000913.3	899843	900575	-0.552529	0.141262	-0.401912	0.589691720288899	-0.930881	4.63533e-05
artM	NC_000913.3	900865	901534	-0.0560006	0.982274	-0.100418	0.998333674101755	-0.497853	0.116764
artP	NC_000913.3	903005	903734	0.0941427	0.937091	-0.131683	0.998333674101755	-0.568793	0.0436265
artQ	NC_000913.3	901533	902250	0.0175999	0.996876	-0.168943	0.984367453270005	-0.556012	0.00569736
ascB	NC_000913.3	2840989	2842414	0.0547989	0.991258	-0.139187	0.998333674101755	-0.0679886	1
ascF	NC_000913.3	2839523	2840981	-0.101177	0.979784	0.0554172	0.998333674101755	-0.0139898	1
ascG	NC_000913.3	2838253	2839264	-0.0333498	0.996876	0.632532	0.609481719855541	-0.122069	1
asd	NC_000913.3	3573774	3574878	-0.429615	0.225719	-0.465496	0.124120217470987	-0.110162	1
aslA	NC_000913.3	3984351	3986007	-0.340636	0.811579	-0.33555	0.998333674101755	-0.132161	1
aslB	NC_000913.3	3982957	3984193	0.614379	0.695998	1.06404	0.28424643598334	1.49787	0.0181218
asmA	NC_000913.3	2139758	2141612	0.0940162	0.880012	0.0611774	0.998333674101755	-0.00275118	1
asnA	NC_000913.3	3927154	3928147	0.994166	0.536142	0.304041	0.998333674101755	-0.17516	1
asnB	NC_000913.3	697512	699177	-0.295799	0.701215	-0.152255	0.998333674101755	-0.060286	1
asnC	NC_000913.3	3926544	3927003	0.261401	0.765071	0.223177	0.998333674101755	-0.129228	1
asnS	NC_000913.3	987584	988985	-0.116221	0.89225	0.0292675	0.998333674101755	-0.159602	1
aspA	NC_000913.3	4366890	4368327	0.0316419	0.996876	-0.156835	0.998333674101755	-0.122287	1
aspC	NC_000913.3	984518	985709	-0.114554	0.89013	-0.15653	0.998333674101755	0.0390027	1
aspS	NC_000913.3	1948749	1950522	0.143391	0.811277	0.0292437	0.998333674101755	-0.00235656	1
asr	NC_000913.3	1671375	1671684	-0.317599	0.925625	-0.580414	NA	-0.54313	1
astA	NC_000913.3	1829730	1830765	0.741976	0.805212	0.377982	NA	0.299447	1
astB	NC_000913.3	1826915	1828259	0.222172	0.979784	0.0498637	NA	0.0354532	1
astC	NC_000913.3	1830761	1831982	-1.19558	0.632666	-0.572372	0.998333674101755	-0.2903	1
astD	NC_000913.3	1828255	1829734	0.446577	0.921507	0.321642	0.998333674101755	-0.0987227	1
astE	NC_000913.3	1825954	1826923	-0.730554	0.882928	-0.0853018	NA	0.0924644	1
atoA	NC_000913.3	2324108	2324759	3.19316	0.689297	1.21623	NA	2.2306	1
atoB	NC_000913.3	2326108	2327293	-0.322675	0.931919	0.0788991	NA	0.198173	1
atoC	NC_000913.3	2321865	2323251	-0.0839353	0.988689	0.100518	0.998333674101755	0.0140711	1
atoD	NC_000913.3	2323446	2324109	2.16074	0.752249	2.58301	NA	1.36015	1
atoE	NC_000913.3	2324755	2326078	-0.555336	0.793055	0.0408632	NA	0.248416	1
atoS	NC_000913.3	2320042	2321869	0.315119	0.877403	0.272474	0.998333674101755	0.326263	1
atpA	NC_000913.3	3918315	3919857	0.261021	0.704816	-0.0659974	0.998333674101755	-0.12154	1
atpB	NC_000913.3	3921235	3922051	0.154946	0.867936	0.069461	0.998333674101755	-0.322085	1
atpC	NC_000913.3	3915552	3915972	0.2552	0.789506	-0.215665	0.998333674101755	-0.171354	1
atpD	NC_000913.3	3915992	3917375	0.217201	0.78938	-0.127183	0.998333674101755	-0.146417	1
atpE	NC_000913.3	3920949	3921189	0.140431	0.81703	0.0365488	0.998333674101755	-0.432273	0.118907
atpF	NC_000913.3	3920417	3920888	0.246333	0.717985	-0.035161	0.998333674101755	-0.215914	1
atpG	NC_000913.3	3917401	3918265	0.215892	0.793055	-0.100965	0.998333674101755	-0.125921	1
atpH	NC_000913.3	3919869	3920403	0.276072	0.695998	-0.0969591	0.998333674101755	-0.189047	1
atpI	NC_000913.3	3922059	3922440	0.0960825	0.96039	0.12075	0.998333674101755	-0.192728	1
avtA	NC_000913.3	3739704	3740958	0.268339	0.786286	-0.177377	0.998333674101755	-0.043787	1
azoR	NC_000913.3	1482254	1482860	-0.314317	0.639411	-0.205772	0.998333674101755	-0.236927	1
azuC	NC_000913.3	1987872	1987959	-0.330464	0.931919	0.907776	NA	-0.143371	1
bacA	NC_000913.3	3203309	3204131	0.0814105	0.958723	0.325684	0.707051572552548	-0.0646411	1
baeR	NC_000913.3	2164275	2164998	0.142947	0.930232	0.064975	0.998333674101755	-0.0104698	1
baeS	NC_000913.3	2162875	2164279	-0.0511131	0.994168	-0.0853558	0.998333674101755	0.0469946	1
bamA	NC_000913.3	197927	200360	-0.0169255	0.996876	-0.063423	0.998333674101755	-0.0413033	1
bamB	NC_000913.3	2637473	2638652	-0.0340737	0.988689	-0.108158	0.998333674101755	-0.137322	1
bamC	NC_000913.3	2597830	2598865	0.11795	0.83249	-0.0894219	0.998333674101755	0.00389689	1
bamD	NC_000913.3	2736145	2736883	-0.128142	0.793055	0.0189009	0.998333674101755	0.0897588	1
bamE	NC_000913.3	2753604	2753946	0.295861	0.636178	0.190275	0.998333674101755	-0.0103609	1
barA	NC_000913.3	2915056	2917813	0.335806	0.529174	0.243517	0.888818648925962	0.0408242	1
basR	NC_000913.3	4333281	4333950	-0.150998	0.915263	-0.108103	0.998333674101755	-0.0659802	1
basS	NC_000913.3	4332180	4333272	-0.431347	0.417568	-0.230002	0.977040207828655	-0.0323174	1
bax	NC_000913.3	3736352	3737177	0.0536849	0.98432	0.260707	0.784613754591426	0.00817235	1
bcp	NC_000913.3	2600477	2600948	0.0849813	0.965146	-0.0766679	0.998333674101755	-0.0437585	1
bcr	NC_000913.3	2278569	2279760	0.0684421	0.959394	0.0309343	0.998333674101755	0.125782	1
bcsA	NC_000913.3	3692617	3695236	0.0443936	0.991258	-0.339794	0.792752288777972	-0.0882105	1
bcsB	NC_000913.3	3690267	3692607	0.0343379	0.996876	-0.248264	0.998333674101755	-0.104146	1
bcsC	NC_000913.3	3685699	3689173	-0.0312739	0.996499	-0.186317	0.998333674101755	0.0245202	1
bcsE	NC_000913.3	3696457	3698029	-0.149575	0.793055	-0.258188	0.692836647454218	0.0127244	1
bcsF	NC_000913.3	3698025	3698217	-0.118308	0.988689	-1.09131	NA	-0.356732	1
bcsG	NC_000913.3	3698213	3699893	0.0850785	0.963534	-0.36176	0.707051572552548	-0.0533505	1
bcsQ	NC_000913.3	3695232	3695985	0.177887	0.903253	0.126403	0.998333674101755	0.457005	0.999918
bcsZ	NC_000913.3	3689154	3690261	0.0739453	0.988689	0.090211	0.998333674101755	0.0406172	1
bdcA	NC_000913.3	4473339	4474053	0.742983	0.612305	-0.217518	NA	-0.0200916	1
bdcR	NC_000913.3	4474123	4474717	0.0396012	0.996876	-0.302099	0.977040207828655	0.164806	1
bdm	NC_000913.3	1556064	1556280	1.27788	0.786286	0.4127	NA	-0.422641	1
bepA	NC_000913.3	2616093	2617557	-0.313612	0.610732	-0.179146	0.998333674101755	0.024931	1
bfd	NC_000913.3	3466796	3466991	0.484522	0.752249	0.372257	0.998333674101755	0.126948	1
bfr	NC_000913.3	3466248	3466725	0.322488	0.705859	0.0967002	0.998333674101755	0.158152	1
bglA	NC_000913.3	3043661	3045101	0.105435	0.925625	-0.160615	0.998333674101755	-0.180332	1
bglF	NC_000913.3	3903719	3905597	-1.22832	0.996817	-3.05855	NA	-1.55236	1
bglG	NC_000913.3	3905730	3906567	0	1	0	NA	0	1
bglJ	NC_000913.3	4604159	4604837	0.00372035	1	0.0635762	NA	0.408288	1
bglX	NC_000913.3	2219691	2221989	0.153343	0.736001	0.022572	0.998333674101755	-0.038476	1
bhsA	NC_000913.3	1169072	1169330	0.203286	0.889697	0.10272	0.998333674101755	-0.321287	1
bioA	NC_000913.3	807967	809257	0.987533	0.306575	0.449519	NA	0.389012	1
bioB	NC_000913.3	809343	810384	0.0857865	0.993614	0.238698	NA	0.189607	1
bioC	NC_000913.3	811521	812277	0.0619598	0.996876	-0.0591994	NA	0.133171	1
bioD	NC_000913.3	812269	812947	0.0361496	0.996876	0.274596	NA	-0.092371	1
bioF	NC_000913.3	810380	811535	0.260117	0.933521	0.190104	NA	-0.214012	1
bioH	NC_000913.3	3544073	3544844	0.142571	0.933885	0.107438	0.998333674101755	-0.198208	1
birA	NC_000913.3	4173081	4174047	0.195555	0.811277	0.0684886	0.998333674101755	0.00271094	1
bisC	NC_000913.3	3714060	3716394	-0.125485	0.817926	-0.121511	0.998333674101755	-0.0346165	1
blc	NC_000913.3	4377188	4377722	-0.0248434	1	0.375204	NA	0.607053	1
blr	NC_000913.3	1704550	1704676	0.14921	0.931919	0.477774	0.687702298532371	0.0381969	1
bluF	NC_000913.3	1214263	1215475	-0.808605	0.243879	-0.354428	0.984367453270005	0.155747	1
bluR	NC_000913.3	1213327	1214059	-0.0483934	0.988689	0.115627	0.998333674101755	0.169423	1
bolA	NC_000913.3	454471	454789	0.437504	0.536142	0.205825	0.998333674101755	0.0458129	1
borD	NC_000913.3	578599	578893	-0.175144	0.955489	-0.23761	0.998333674101755	-0.573152	1
brnQ	NC_000913.3	419590	420910	0.147867	0.880103	0.147002	0.998333674101755	-0.0943549	1
bsmA	NC_000913.3	4416440	4416770	-0.259251	0.925625	-0.184539	0.998333674101755	-0.272935	1
bssR	NC_000913.3	878247	878631	-0.0738499	0.996876	-0.761713	NA	-0.652375	1
bssS	NC_000913.3	1120700	1120955	0.316405	0.752249	-0.0025684	0.999101709248379	0.299224	1
btuB	NC_000913.3	4163638	4165483	-0.0588973	0.930232	-0.142754	0.897709250079285	-0.122853	1
btuC	NC_000913.3	1794171	1795152	0.281498	0.695998	0.150924	0.998333674101755	0.315061	1
btuD	NC_000913.3	1792808	1793558	0.181205	0.854399	0.117258	0.998333674101755	0.303845	1
btuE	NC_000913.3	1793557	1794109	0.459215	0.348316	0.129116	0.998333674101755	0.450187	0.44153
btuF	NC_000913.3	177661	178462	0.277597	0.699827	0.0615168	0.998333674101755	0.0890008	1
btuR	NC_000913.3	1327766	1328357	0.0562048	0.988689	-0.00096463	0.999132844020164	0.0143347	1
cadA	NC_000913.3	4356469	4358617	0.934712	0.529892	0.84912	0.707051572552548	0.979082	0.777632
cadB	NC_000913.3	4358696	4360031	1.30324	0.335671	1.14097	0.593333305030403	1.21201	0.53653
cadC	NC_000913.3	4360395	4361934	0.247431	0.805212	0.724266	0.0834910960205011	0.39189	1
caiA	NC_000913.3	39243	40386	-0.160015	0.942182	-0.149255	0.998333674101755	-0.143629	1
caiB	NC_000913.3	37897	39115	0.0493035	0.996876	0.09512	0.998333674101755	0.164022	1
caiC	NC_000913.3	36270	37824	-0.225937	0.874955	-0.0682093	0.998333674101755	-0.0822848	1
caiD	NC_000913.3	35376	36162	-0.0292477	1	0.412406	NA	0.665189	1
caiE	NC_000913.3	34780	35371	-0.0610439	0.996876	0.491693	NA	-0.115615	1
caiF	NC_000913.3	34299	34695	0.0729759	0.991258	-0.240856	NA	-0.367107	1
caiT	NC_000913.3	40416	41931	0.180564	0.982274	0.227518	NA	0.0406442	1
can	NC_000913.3	142007	142670	0.436543	0.605513	0.0221055	0.998333674101755	-0.0813574	1
carA	NC_000913.3	29650	30799	0.742944	0.275989	-0.187689	0.998333674101755	-0.183867	1
carB	NC_000913.3	30816	34038	0.606615	0.472267	-0.517572	0.707051572552548	-0.2204	1
casA	NC_000913.3	2882629	2884138	-0.397362	0.870645	-0.00562151	NA	0.0545817	1
casB	NC_000913.3	2882154	2882637	0.0511384	0.996876	0.371187	NA	0.386494	1
casC	NC_000913.3	2881050	2882142	-0.0646847	0.991823	0.0667281	0.998333674101755	0.319591	1
casD	NC_000913.3	2880373	2881048	-0.143962	0.965146	-0.059164	NA	0.201678	1
casE	NC_000913.3	2879787	2880387	-0.193541	0.942182	-0.230101	NA	-0.120202	1
cbdA	NC_000913.3	1037739	1039284	-0.0153648	1	-0.108992	0.998333674101755	0.146163	1
cbdB	NC_000913.3	1039295	1040432	0.13887	0.948888	-0.211211	0.998333674101755	0.0756115	1
cbdX	NC_000913.3	1040444	1040537	0.132422	0.991258	-0.158967	NA	0.139851	1
cbeA	NC_000913.3	2077111	2077480	-2.10619	0.820525	-0.090611	NA	1.97153	1
cbl	NC_000913.3	2059963	2060914	0.51164	0.73063	0.695103	NA	0.107224	1
cbpA	NC_000913.3	1062854	1063775	0.273257	0.684179	0.0280881	0.998333674101755	0.234767	1
cbpM	NC_000913.3	1062549	1062855	0.157649	0.942182	-0.289309	0.998333674101755	-0.12463	1
cbrA	NC_000913.3	3869376	3870441	-0.136141	0.933521	0.197669	0.998333674101755	0.0323059	1
cbtA	NC_000913.3	2077568	2077943	-0.346309	0.940434	-0.140093	NA	0.157516	1
cca	NC_000913.3	3201890	3203129	0.154364	0.811277	-0.174731	0.984367453270005	0.119024	1
ccmA	NC_000913.3	2297020	2297644	0.255151	0.764029	0.150485	0.998333674101755	-0.0312141	1
ccmB	NC_000913.3	2296361	2297024	0.285504	0.83249	0.0156153	NA	-0.157386	1
ccmC	NC_000913.3	2295582	2296320	0.0348566	0.996876	0.0264143	0.998333674101755	-0.345748	1
ccmD	NC_000913.3	2295376	2295586	0.104429	0.991292	0.254493	NA	-0.199519	1
ccmE	NC_000913.3	2294900	2295380	-0.112212	0.958723	0.248974	0.998333674101755	-0.0123942	1
ccmF	NC_000913.3	2292960	2294904	0.156332	0.914416	0.140814	0.998333674101755	0.0175847	1
ccmH	NC_000913.3	2291357	2292410	0.144663	0.874955	-0.00353552	0.998333674101755	-0.0768525	1
cdaR	NC_000913.3	182462	183620	-0.0159579	1	-0.133981	0.998333674101755	0.22112	1
cdd	NC_000913.3	2231843	2232728	0.259151	0.79526	-0.297474	0.982113971551868	0.0541924	1
cdh	NC_000913.3	4109929	4110685	-0.796334	0.5652	-0.0736216	0.998333674101755	-0.217018	1
cdsA	NC_000913.3	195676	196534	-0.00826838	1	0.0663297	0.998333674101755	-0.138397	1
cedA	NC_000913.3	1813420	1813663	0.32286	0.674076	0.360892	0.722072668715388	-0.211196	1
cfa	NC_000913.3	1741412	1742561	0.328604	0.211393	-0.0260896	0.998333674101755	-0.226906	0.927555
chaA	NC_000913.3	1270748	1271849	-0.218714	0.867412	-0.223573	0.998333674101755	-0.211798	1
chaB	NC_000913.3	1272118	1272349	-0.231913	0.939148	-0.0941975	NA	-0.0379618	1
chaC	NC_000913.3	1272506	1273202	-0.476032	0.660684	0.0328996	0.998333674101755	-0.202386	1
chbA	NC_000913.3	1819454	1819805	0.487839	0.83249	0.447727	NA	-0.0441551	1
chbB	NC_000913.3	1821298	1821619	0.221501	0.893498	0.275743	0.998333674101755	0.21499	1
chbC	NC_000913.3	1819855	1821214	0.338723	0.752249	0.605602	0.554470843829737	-0.125037	1
chbF	NC_000913.3	1817147	1818500	0.221692	0.898724	0.434903	NA	0.0717365	1
chbG	NC_000913.3	1816385	1817135	0.107846	0.958698	-0.00648803	0.998333674101755	-0.194104	1
chbR	NC_000913.3	1818604	1819447	0.162438	0.937091	0.0719441	0.998333674101755	-0.105654	1
cheA	NC_000913.3	1973359	1975324	0.378101	0.820296	-0.815675	NA	-0.147805	1
cheB	NC_000913.3	1967451	1968501	-0.169668	0.993614	0.450557	NA	0.699511	1
cheR	NC_000913.3	1968503	1969364	0.153755	0.991258	0.214924	NA	-0.0393948	1
cheW	NC_000913.3	1972835	1973339	0.187775	0.965146	-0.602826	NA	-0.404092	1
cheY	NC_000913.3	1967047	1967437	-0.0332455	1	0.834602	NA	0.273946	1
cheZ	NC_000913.3	1966392	1967037	0.0831609	0.991258	0.136839	NA	0.273101	1
chiA	NC_000913.3	3467159	3469853	-0.207903	0.756296	0.032286	0.998333674101755	-0.00393923	1
chiP	NC_000913.3	708333	709740	0.190459	0.964342	-0.338048	0.998333674101755	0.118448	1
chiQ	NC_000913.3	709789	710116	0.144286	0.990801	0.310215	NA	0.606867	1
chiX	NC_000913.3	507203	507287	0.280195	0.964342	0.977213	NA	0.0192183	1
cho	NC_000913.3	1823514	1824402	-0.164607	0.881982	-0.0707589	0.998333674101755	0.145419	1
chpB	NC_000913.3	4448691	4449042	-0.442598	0.78938	-0.227074	NA	-0.00685811	1
chpS	NC_000913.3	4448446	4448698	-0.147684	0.989771	0.690585	NA	0.0739266	1
cirA	NC_000913.3	2244777	2246769	3.34328	0.0304578	0.19199	0.998333674101755	0.699829	1
citA	NC_000913.3	652234	653893	-0.203385	0.867936	0.0508486	0.998333674101755	-0.053604	1
citB	NC_000913.3	653861	654542	0.0814223	0.982274	0.0587713	0.998333674101755	-0.285739	1
citC	NC_000913.3	650797	651856	-2.78444	0.796287	0.283502	NA	-3.16362	1
citD	NC_000913.3	650486	650783	0	1	0	NA	0	1
citE	NC_000913.3	649581	650490	0.734613	0.988689	-2.68013	NA	-2.68151	1
citF	NC_000913.3	648038	649571	0.238567	0.991258	0.833832	NA	0.00394536	1
citG	NC_000913.3	646630	647509	-2.78407	0.801509	-0.163135	NA	-3.16325	1
citT	NC_000913.3	645116	646580	-0.15173	0.979784	-0.305948	NA	-0.519653	1
citX	NC_000913.3	647483	648035	-0.347354	0.991258	1.25442	NA	1.27093	1
clcA	NC_000913.3	175106	176528	-0.18871	0.799607	-0.0635595	0.998333674101755	0.0469027	1
clcB	NC_000913.3	1665314	1666571	0.206526	0.89013	0.121577	0.998333674101755	0.35069	1
clpA	NC_000913.3	923263	925540	0.0435198	0.993614	-0.200472	0.998333674101755	-0.120075	1
clpB	NC_000913.3	2731599	2734173	0.532532	0.695998	-0.747042	0.658917352730927	0.776735	0.762252
clpP	NC_000913.3	456676	457300	0.482805	0.529892	-0.10153	0.998333674101755	0.27533	1
clpS	NC_000913.3	922912	923233	-0.468619	0.601101	0.11555	0.998333674101755	-0.193393	1
clpX	NC_000913.3	457425	458700	0.422012	0.595839	-0.196963	0.998333674101755	0.191422	1
clsA	NC_000913.3	1307184	1308645	0.282613	0.705903	0.0122167	0.998333674101755	0.198333	1
clsB	NC_000913.3	822497	823739	-0.78452	0.731232	-0.197086	NA	-0.072423	1
clsC	NC_000913.3	1106354	1107776	0.108266	0.942182	-0.045462	0.998333674101755	0.113196	1
cmk	NC_000913.3	961200	961884	-0.0354469	0.996876	0.205694	0.998333674101755	-0.107035	1
cmoA	NC_000913.3	1952701	1953445	0.210801	0.764029	0.179376	0.998333674101755	0.0739849	1
cmoB	NC_000913.3	1953441	1954413	0.245775	0.711264	0.012543	0.998333674101755	0.0123068	1
cmtA	NC_000913.3	3077470	3078859	-0.0798555	0.996876	0.00430142	NA	0.366637	1
cmtB	NC_000913.3	3078886	3079330	-0.322422	0.982274	-0.297701	NA	0.310847	1
cnu	NC_000913.3	1704948	1705164	0.177211	0.920578	0.344077	0.963116317045537	0.0258672	1
coaA	NC_000913.3	4174075	4175026	0.0735509	0.959394	0.0165312	0.998333674101755	-0.0530137	1
coaD	NC_000913.3	3809824	3810304	0.294026	0.71456	-0.0163169	0.998333674101755	-0.0694037	1
coaE	NC_000913.3	112598	113219	0.143217	0.877403	0.242308	0.927720159510469	0.0742051	1
cobB	NC_000913.3	1179630	1180359	0.291071	0.701215	-0.183603	0.998333674101755	-0.0772988	1
cobC	NC_000913.3	669295	669907	0.0629406	0.988689	0.0264405	0.998333674101755	0.0762927	1
cobS	NC_000913.3	2064478	2065222	-0.601072	0.793679	-0.171631	NA	-0.446077	1
cobT	NC_000913.3	2063387	2064467	-0.0975961	0.988689	0.026721	0.998333674101755	0.130284	1
cobU	NC_000913.3	2065218	2065764	-0.207621	0.937091	0.158787	NA	-0.363663	1
cof	NC_000913.3	467411	468230	-0.423398	0.447239	-0.122676	0.998333674101755	0.138492	1
copA	NC_000913.3	508874	511379	0.0255223	0.996876	-0.222605	0.977040207828655	-0.193741	1
corA	NC_000913.3	4001425	4002376	0.0261641	0.996876	0.3946	0.82575456501122	-0.282214	1
cpdA	NC_000913.3	3176005	3176833	0.041462	0.988689	-0.171967	0.991956829085306	-0.102948	1
cpdB	NC_000913.3	4434621	4436565	-0.181213	0.81703	-0.137821	0.998333674101755	0.0924255	1
cpsB	NC_000913.3	2123083	2124520	-0.757382	0.79526	-0.0358989	0.998333674101755	-0.0421463	1
cpsG	NC_000913.3	2121608	2122979	-0.713768	0.839239	-0.188323	0.998333674101755	-0.452836	1
cptA	NC_000913.3	3040415	3040823	0.239233	0.806607	-0.0443899	0.998333674101755	-0.167821	1
cpxA	NC_000913.3	4103601	4104975	-0.0590403	0.982274	-0.231054	0.927720159510469	-0.0433429	1
cpxP	NC_000913.3	4105819	4106320	0.0650155	0.996876	-0.330146	0.998333674101755	0.505611	1
cpxR	NC_000913.3	4104971	4105670	-0.0578138	0.952894	-0.119377	0.998333674101755	-0.152256	1
cra	NC_000913.3	88027	89032	-0.106688	0.939148	-0.0758017	0.998333674101755	0.0387351	1
creA	NC_000913.3	4635520	4635994	-0.0507817	0.991258	0.0144648	0.998333674101755	-0.224314	1
creB	NC_000913.3	4636006	4636696	-0.12845	0.950123	-0.170856	0.998333674101755	-0.110718	1
creC	NC_000913.3	4636695	4638120	-0.312763	0.649915	-0.272573	0.925460178621913	0.0198648	1
creD	NC_000913.3	4638177	4639530	-0.134707	0.965146	0.436797	0.940856270056889	-0.397992	1
crfC	NC_000913.3	4327134	4329363	-0.53964	0.560186	-0.233192	0.998333674101755	-0.18759	1
crl	NC_000913.3	257828	257899	0	1	2.84035	NA	1.22157	1
crp	NC_000913.3	3486119	3486752	0.255621	0.805212	-0.177762	0.998333674101755	-0.0758998	1
crr	NC_000913.3	2535833	2536343	0.267418	0.752249	-0.168765	0.998333674101755	-0.129967	1
csdA	NC_000913.3	2943336	2944542	0.216763	0.705903	0.0217496	0.998333674101755	0.288949	1
csdE	NC_000913.3	2944541	2944985	0.366497	0.588354	0.1353	0.998333674101755	0.102048	1
csgA	NC_000913.3	1104446	1104902	-0.116859	0.988689	-0.0884233	NA	-0.414768	1
csgB	NC_000913.3	1103950	1104406	-0.663791	0.940368	0.201612	NA	-0.232237	1
csgC	NC_000913.3	1104960	1105293	0.779169	0.915263	0.790734	NA	0.793347	1
csgD	NC_000913.3	1102545	1103196	-0.530214	0.685804	-0.14241	0.998333674101755	-0.424651	1
csgE	NC_000913.3	1102151	1102541	-0.733032	0.711264	-0.0208972	NA	0.0382887	1
csgF	NC_000913.3	1101710	1102127	-0.287541	0.958723	-0.0744475	NA	-0.125326	1
csgG	NC_000913.3	1100850	1101684	-0.348665	0.752249	-0.143363	0.998333674101755	-0.193306	1
csiD	NC_000913.3	2788984	2789962	0.132014	0.988689	-0.0288855	0.998333674101755	0.0583496	1
csiE	NC_000913.3	2665434	2666715	0.178447	0.939148	-0.118113	0.998333674101755	-0.10051	1
csiR	NC_000913.3	2795673	2796336	-0.0214014	0.996876	0.131153	0.998333674101755	0.0140307	1
cspA	NC_000913.3	3720048	3720261	-0.0253316	0.996876	-0.103451	0.998333674101755	0.25107	1
cspB	NC_000913.3	1641338	1641554	0.322227	0.776147	0.202606	0.998333674101755	1.5483	2.13014e-06
cspC	NC_000913.3	1907225	1907435	-0.136193	0.89013	-0.247882	0.943087003138398	-0.249192	1
cspD	NC_000913.3	922365	922590	0.0279471	0.996876	-0.115876	0.998333674101755	0.0445315	1
cspE	NC_000913.3	657291	657501	-0.131801	0.973555	0.0525568	0.998333674101755	-0.107333	1
cspF	NC_000913.3	1641854	1642067	0.41804	0.756296	0.653345	0.697274977982843	1.5478	0.000723405
cspG	NC_000913.3	1051460	1051673	0.0991336	0.979784	0.113763	0.998333674101755	1.27934	0.000106016
cspH	NC_000913.3	1050962	1051175	0.217007	0.958723	0.807073	0.752818634385898	1.61414	0.0436265
cspI	NC_000913.3	1638454	1638667	-0.242384	0.897554	0.34823	0.998333674101755	1.81527	2.76611e-07
csrA	NC_000913.3	2818960	2819146	0.147041	0.849301	0.0261073	0.998333674101755	-0.0610017	1
csrB	NC_000913.3	2924155	2924524	-0.802505	0.811277	0.672751	0.998333674101755	-0.490016	1
csrC	NC_000913.3	4051035	4051280	-0.441315	0.800167	-0.0673654	0.998333674101755	-0.318969	1
csrD	NC_000913.3	3401391	3403332	-0.0463369	0.988689	-0.0945663	0.998333674101755	0.231368	1
cstA	NC_000913.3	629893	631999	0.229611	0.861231	0.00687146	0.998333674101755	-0.00142338	1
cueO	NC_000913.3	137082	138633	-0.170618	0.839239	-0.0381427	0.998333674101755	-0.0468038	1
cueR	NC_000913.3	513992	514400	0.161395	0.867936	0.191292	0.998333674101755	0.113528	1
curA	NC_000913.3	1519026	1520064	-0.492483	0.752249	-0.0640321	NA	0.0356451	1
cusA	NC_000913.3	598713	601857	-0.623367	0.781065	0.00894278	0.998333674101755	-0.104994	1
cusB	NC_000913.3	597478	598702	-0.641732	0.752249	-0.0641557	0.998333674101755	-0.227569	1
cusC	NC_000913.3	595599	596973	-0.809908	0.632124	-0.109078	0.998333674101755	-0.0639128	1
cusF	NC_000913.3	597130	597463	-0.760723	0.705903	0.0639216	0.998333674101755	-0.22247	1
cusR	NC_000913.3	594759	595443	-0.292212	0.744043	0.166168	0.998333674101755	0.0755299	1
cusS	NC_000913.3	593327	594770	-0.181724	0.913212	0.0433332	0.998333674101755	0.113557	1
cutA	NC_000913.3	4365017	4365356	0.316142	0.753753	-0.00882128	0.998333674101755	0.106964	1
cutC	NC_000913.3	1958519	1959266	0.114841	0.939148	-0.14446	0.998333674101755	0.158915	1
cvpA	NC_000913.3	2430274	2430763	0.859473	0.504902	-0.758003	0.707051572552548	-0.0330852	1
cvrA	NC_000913.3	1240334	1242071	-0.149628	0.863126	-0.192747	0.994830655769999	0.223966	1
cyaA	NC_000913.3	3991152	3993699	-0.0189606	0.996876	-0.126486	0.998333674101755	0.0471722	1
cyaR	NC_000913.3	2167113	2167200	0.251715	0.880103	0.284257	0.998333674101755	-0.0413302	1
cyaY	NC_000913.3	3993738	3994059	0.192529	0.83249	0.0973154	0.998333674101755	-0.190752	1
cybB	NC_000913.3	1490901	1491432	-0.153238	0.851202	-0.276909	0.809803114600747	-0.100242	1
cybC	NC_000913.3	4459489	4459855	-0.33598	0.595839	-0.194452	0.998333674101755	0.164401	1
cycA	NC_000913.3	4429863	4431276	0.069293	0.989116	0.100996	0.998333674101755	0.0196792	1
cydA	NC_000913.3	771457	773026	0.164302	0.937091	-0.0750945	0.998333674101755	-0.00762933	1
cydB	NC_000913.3	773041	774181	0.108254	0.967621	-0.129158	0.998333674101755	-0.0158077	1
cydC	NC_000913.3	927473	929195	-0.0468196	0.97619	-0.10865	0.998333674101755	0.0129108	1
cydD	NC_000913.3	929195	930962	0.169233	0.753753	-0.0577913	0.998333674101755	-0.107177	1
cydX	NC_000913.3	774195	774309	0.163535	0.931919	-0.148651	0.998333674101755	0.179625	1
cyoA	NC_000913.3	450662	451610	0.441151	0.536142	-0.0640747	0.998333674101755	-0.177886	1
cyoB	NC_000913.3	448649	450641	0.487631	0.476498	-0.0653725	0.998333674101755	-0.14534	1
cyoC	NC_000913.3	448045	448660	0.488972	0.532034	-0.135386	0.998333674101755	-0.215117	1
cyoD	NC_000913.3	447716	448046	0.431407	0.567094	0.00159669	0.999132844020164	-0.166572	1
cyoE	NC_000913.3	446814	447705	0.546958	0.45166	0.0220231	0.998333674101755	-0.180812	1
cysA	NC_000913.3	2539716	2540814	0.608904	0.737062	0.358065	0.998333674101755	0.609741	1
cysB	NC_000913.3	1333854	1334829	0.0561074	0.958723	-0.0382808	0.998333674101755	-0.148337	1
cysC	NC_000913.3	2873386	2873992	0.618299	0.729335	-0.0199799	NA	0.625639	1
cysD	NC_000913.3	2875420	2876329	0.534291	0.756296	0.532172	0.984367453270005	0.678179	1
cysE	NC_000913.3	3781740	3782562	0.0349059	0.991258	-0.113889	0.998333674101755	0.100105	1
cysG	NC_000913.3	3497827	3499201	-0.363268	0.583974	-0.187777	0.998333674101755	-0.144523	1
cysH	NC_000913.3	2887577	2888312	0.898562	0.661311	0.423445	0.998333674101755	0.885624	1
cysI	NC_000913.3	2888386	2890099	0.965378	0.597529	0.594858	0.998333674101755	0.988489	1
cysJ	NC_000913.3	2890098	2891898	0.876483	0.605513	0.91672	0.707051572552548	0.933082	1
cysK	NC_000913.3	2532408	2533380	0.525993	0.704816	0.241763	0.998333674101755	0.290676	1
cysM	NC_000913.3	2538671	2539583	0.0310593	0.996876	0.270455	0.998333674101755	0.264562	1
cysN	NC_000913.3	2873991	2875419	0.811502	0.560186	0.349224	0.998333674101755	0.676777	1
cysP	NC_000913.3	2542511	2543528	1.07203	0.536142	1.157	0.628103825056833	0.749908	1
cysQ	NC_000913.3	4436754	4437495	-0.207698	0.825236	-0.186669	0.998333674101755	-0.0101262	1
cysS	NC_000913.3	554610	555996	0.393768	0.536142	0.0648582	0.998333674101755	-0.102435	1
cysU	NC_000913.3	2541678	2542512	1.12976	0.536142	1.23417	0.600023972283409	0.904397	1
cysW	NC_000913.3	2540803	2541679	0.889818	0.588354	0.836279	0.76567239034293	0.728836	1
cysZ	NC_000913.3	2531462	2532224	0.438799	0.574325	0.195037	0.998333674101755	-0.227083	1
cytR	NC_000913.3	4123430	4124456	-0.412959	0.504902	-0.132365	0.998333674101755	0.0649401	1
dacA	NC_000913.3	662751	663963	0.196253	0.786286	-0.0355118	0.998333674101755	-0.10602	1
dacB	NC_000913.3	3328962	3330396	-0.00720605	1	-0.194956	0.977040207828655	0.0400898	1
dacC	NC_000913.3	880726	881929	-0.264458	0.679363	-0.257102	0.871948592792858	-0.0837793	1
dacD	NC_000913.3	2081380	2082547	0.099654	0.965146	0.00377168	0.998333674101755	-0.138514	1
dadA	NC_000913.3	1237570	1238869	-0.436017	0.535908	-0.288667	0.963116317045537	-0.0171089	1
dadX	NC_000913.3	1238878	1239949	-0.402717	0.578277	-0.183781	0.998333674101755	0.154222	1
dam	NC_000913.3	3515076	3515913	-0.0320969	0.991258	-0.0584361	0.998333674101755	0.00200155	1
damX	NC_000913.3	3516019	3517306	-0.00831135	1	0.0293955	0.998333674101755	-0.0651914	1
dapA	NC_000913.3	2598881	2599760	0.066731	0.955098	-0.0380492	0.998333674101755	-0.0531984	1
dapB	NC_000913.3	28373	29195	-0.16526	0.830026	-0.0947477	0.998333674101755	0.0139551	1
dapD	NC_000913.3	185122	185947	0.109397	0.942182	-0.177423	0.998333674101755	-0.0111555	1
dapE	NC_000913.3	2591606	2592734	-0.219952	0.621598	-0.080644	0.998333674101755	-0.000879875	1
dapF	NC_000913.3	3994761	3995586	-0.0243167	0.996876	-0.260192	0.925460178621913	0.0241201	1
dauA	NC_000913.3	1259123	1260803	0.0964651	0.958723	-0.377543	0.711283171930842	-0.321851	1
dbpA	NC_000913.3	1409510	1410884	-0.160293	0.930232	0.11859	0.998333674101755	0.00525369	1
dcd	NC_000913.3	2141633	2142215	0.129701	0.801509	-0.0706968	0.998333674101755	-0.203582	1
dcm	NC_000913.3	2030898	2032317	0.222283	0.694464	0.0123498	0.998333674101755	0.0764011	1
dcp	NC_000913.3	1625334	1627380	0.0038215	1	-0.252873	0.921468384608852	0.12244	1
dcrB	NC_000913.3	3609954	3610512	0.465069	0.57833	0.0545699	0.998333674101755	-0.151181	1
dctA	NC_000913.3	3682160	3683447	0.332484	0.705903	-0.0814361	0.998333674101755	-0.0955754	1
dctR	NC_000913.3	3654682	3655213	0.459694	0.925625	0.14523	NA	0.402473	1
dcuA	NC_000913.3	4365471	4366773	-0.0528363	0.988469	-0.260177	0.822580175507456	0.0979959	1
dcuB	NC_000913.3	4347403	4348744	0.189974	0.942182	0.0654188	NA	-0.0301893	1
dcuC	NC_000913.3	654582	655968	-0.221668	0.931919	-0.0122391	NA	-0.25989	1
dcuD	NC_000913.3	3374868	3376236	0.277707	0.963534	0.528908	NA	0.119205	1
dcuR	NC_000913.3	4349314	4350034	0.564685	0.458225	-0.231769	0.998333674101755	0.324886	1
dcuS	NC_000913.3	4350030	4351662	0.765175	0.333159	0.146599	0.998333674101755	0.208328	1
dcyD	NC_000913.3	1998493	1999480	0.111176	0.920578	0.112629	0.998333674101755	0.137763	1
ddlA	NC_000913.3	399828	400923	0.613519	0.417568	0.0286696	0.998333674101755	0.0894564	1
ddlB	NC_000913.3	102232	103153	-0.00637459	1	-0.0140828	0.998333674101755	0.0181359	1
ddpA	NC_000913.3	1560930	1562481	0.186415	0.978564	-0.289022	NA	0.126365	1
ddpB	NC_000913.3	1559906	1560929	-0.0315757	1	-0.112633	NA	0.243034	1
ddpC	NC_000913.3	1559013	1559910	-0.0885885	0.996876	-0.0439758	NA	-0.0441505	1
ddpD	NC_000913.3	1558030	1559017	0.183832	0.988689	0.000528935	NA	0.616699	1
ddpF	NC_000913.3	1557111	1558038	-0.382608	0.931919	0.0326937	NA	0.372454	1
ddpX	NC_000913.3	1562494	1563076	0.198883	0.993614	0.656043	NA	0.819036	1
deaD	NC_000913.3	3305970	3307860	0.0481472	0.996876	-0.0331243	0.998333674101755	-0.235967	1
dedA	NC_000913.3	2434081	2434741	-0.112501	0.955165	-0.107024	0.998333674101755	-0.157887	1
dedD	NC_000913.3	2431021	2431684	0.214459	0.632666	0.186765	0.923306869230281	-0.0511965	1
def	NC_000913.3	3433689	3434199	0.324067	0.704816	-0.0615597	0.998333674101755	-0.0809167	1
degP	NC_000913.3	180883	182308	0.0732772	0.988469	-0.314388	0.926629602891788	-0.106351	1
degQ	NC_000913.3	3380742	3382110	0.123381	0.867936	-0.104007	0.998333674101755	-0.0526036	1
degS	NC_000913.3	3382199	3383267	0.22271	0.712972	0.034429	0.998333674101755	0.000293974	1
deoA	NC_000913.3	4618228	4619551	0.51028	0.574325	-0.200956	0.998333674101755	0.051828	1
deoB	NC_000913.3	4619602	4620826	-0.0178993	0.996876	0.803449	0.00011263377864332	0.615926	0.0134001
deoC	NC_000913.3	4617322	4618102	0.466741	0.662396	-0.174728	0.998333674101755	-0.365171	1
deoD	NC_000913.3	4620882	4621602	0.11341	0.880103	0.519168	0.0302959870019687	0.359941	0.427907
deoR	NC_000913.3	881975	882734	0.040183	0.988689	-0.0123973	0.998333674101755	0.204417	1
der	NC_000913.3	2635883	2637356	-0.0119945	1	0.0569318	0.998333674101755	-0.157133	1
dfp	NC_000913.3	3812730	3813951	-0.236297	0.752249	0.0102242	0.998333674101755	-0.0985082	1
dgcZ	NC_000913.3	1622959	1623850	0.0178145	1	0.204919	0.998333674101755	0.417678	1
dgkA	NC_000913.3	4256636	4257005	-0.0515873	0.979784	-0.0968064	0.998333674101755	-0.241487	1
dgoA	NC_000913.3	3872994	3873612	-0.679896	0.737062	-0.191505	NA	-0.525148	1
dgoD	NC_000913.3	3871849	3872998	-0.491951	0.704816	-0.27914	NA	-0.10286	1
dgoK	NC_000913.3	3873595	3874474	-0.281269	0.889851	-0.409868	NA	-0.337343	1
dgoR	NC_000913.3	3874470	3875160	0.180967	0.89013	-0.0720049	0.998333674101755	0.0296634	1
dgoT	NC_000913.3	3870437	3871730	-0.665106	0.579737	-0.136264	NA	-0.135444	1
dgt	NC_000913.3	179236	180754	0.0275211	0.996876	-0.0187696	0.998333674101755	0.0891681	1
dhaK	NC_000913.3	1249767	1250838	0.0491671	0.991258	-0.185039	0.998333674101755	0.0265055	1
dhaL	NC_000913.3	1249124	1249757	0.181584	0.880103	-0.200958	0.998333674101755	0.367208	1
dhaM	NC_000913.3	1247695	1249114	0.385256	0.695998	-0.160871	0.998333674101755	0.438173	1
dhaR	NC_000913.3	1251065	1252985	0.020743	0.998028	-0.0815969	0.998333674101755	0.201326	1
diaA	NC_000913.3	3295808	3296399	-0.0318855	0.991258	-0.0686635	0.998333674101755	-0.0820834	1
dicA	NC_000913.3	1647933	1648341	0.198292	0.705903	0.168018	0.984367453270005	0.153142	1
dicB	NC_000913.3	1649608	1649797	0.423329	0.991258	-0.613088	NA	-1.55932	1
dicC	NC_000913.3	1647619	1647850	0.779407	0.957955	0.784596	NA	-0.18708	1
dicF	NC_000913.3	1649381	1649434	-0.206682	0.988689	-0.827501	NA	-0.985952	1
dinB	NC_000913.3	250897	251953	0.403833	0.595839	0.0323558	0.998333674101755	-0.0485183	1
dinD	NC_000913.3	3817759	3818584	-0.139248	0.955165	0.494849	0.732345074369156	0.429258	1
dinF	NC_000913.3	4257741	4259121	0.247632	0.839239	-0.0381494	0.998333674101755	0.0358729	1
dinG	NC_000913.3	833069	835220	0.188593	0.854846	-0.0868897	0.998333674101755	0.100291	1
dinI	NC_000913.3	1121241	1121487	0.542448	0.5652	-0.0855782	0.998333674101755	-0.152024	1
dinJ	NC_000913.3	246241	246502	0.0948008	0.982274	0.111181	0.998333674101755	-0.10866	1
dinQ	NC_000913.3	3647704	3647788	0.182811	0.957955	0.00899744	0.998333674101755	0.140984	1
djlA	NC_000913.3	57363	58179	-0.078228	0.98432	0.1038	0.998333674101755	-0.278092	1
djlB	NC_000913.3	677414	678842	-0.371767	0.930232	0.191858	NA	0.140708	1
djlC	NC_000913.3	680211	681663	-0.0832528	0.988689	0.210101	0.998333674101755	-0.179918	1
dkgA	NC_000913.3	3156622	3157450	1.47663	0.476498	-0.626736	0.998333674101755	0.380899	1
dkgB	NC_000913.3	229166	229970	0.026407	0.996876	-0.464641	0.696040953760319	0.0373636	1
dksA	NC_000913.3	160148	160604	0.326581	0.529892	0.295264	0.707051572552548	-0.0755586	1
dld	NC_000913.3	2222184	2223900	-0.377589	0.632124	-0.30961	0.941936737083657	-0.0206565	1
dmlA	NC_000913.3	1881911	1882997	-0.162419	0.939148	0.190139	0.998333674101755	-0.0766253	1
dmlR	NC_000913.3	1880885	1881809	-0.556325	0.632666	-0.264893	0.998333674101755	-0.10523	1
dmsA	NC_000913.3	940958	943403	-0.134831	0.939148	-0.00120521	0.999132844020164	0.0849266	1
dmsB	NC_000913.3	943413	944031	-0.215062	0.942182	-0.111986	NA	-0.556574	1
dmsC	NC_000913.3	944032	944896	-0.288403	0.866987	-0.447806	NA	-0.530257	1
dmsD	NC_000913.3	1664505	1665120	0.161122	0.870645	0.0478421	0.998333674101755	-0.00344155	1
dnaA	NC_000913.3	3882325	3883729	-0.0686354	0.988689	-0.0175471	0.998333674101755	-0.0300361	1
dnaB	NC_000913.3	4264313	4265729	0.135309	0.925625	-0.136474	0.998333674101755	0.0349062	1
dnaC	NC_000913.3	4600237	4600975	0.290059	0.712025	0.161942	0.998333674101755	-0.100278	1
dnaE	NC_000913.3	205125	208608	0.0435421	0.991258	0.0718786	0.998333674101755	-0.112646	1
dnaG	NC_000913.3	3211106	3212852	-0.170756	0.939148	0.03342	0.998333674101755	-0.213244	1
dnaJ	NC_000913.3	14167	15298	0.33474	0.822005	-0.764573	0.600023972283409	0.734425	0.78461
dnaK	NC_000913.3	12162	14079	0.676249	0.632666	-0.805498	0.687702298532371	0.791917	0.963087
dnaN	NC_000913.3	3881220	3882321	-0.0854155	0.961387	-0.0773949	0.998333674101755	-0.0404747	1
dnaQ	NC_000913.3	236066	236798	0.169013	0.811277	0.114338	0.998333674101755	-0.200894	1
dnaT	NC_000913.3	4600977	4601517	0.169962	0.846371	0.13654	0.998333674101755	0.0640667	1
dnaX	NC_000913.3	492091	494023	0.193812	0.830493	0.0478504	0.998333674101755	0.0436681	1
dosC	NC_000913.3	1565757	1567140	-0.20324	0.963534	0.275205	0.998333674101755	0.127756	1
dosP	NC_000913.3	1563333	1565733	-0.381338	0.83249	0.00489576	0.998333674101755	-0.0126999	1
dppA	NC_000913.3	3706097	3707705	-0.474707	0.634805	0.08105	0.998333674101755	0.0422616	1
dppB	NC_000913.3	3704770	3705790	-0.61148	0.705903	0.265412	0.998333674101755	0.1679	1
dppC	NC_000913.3	3703858	3704761	-0.374066	0.820586	0.253803	0.998333674101755	0.287411	1
dppD	NC_000913.3	3702864	3703848	-0.4952	0.811277	0.150936	0.998333674101755	0.29441	1
dppF	NC_000913.3	3701863	3702868	-0.544324	0.805212	0.208999	0.998333674101755	0.340162	1
dps	NC_000913.3	848407	848911	0.0546482	0.991258	-0.283914	0.991956829085306	-0.201217	1
dsbA	NC_000913.3	4043417	4044044	0.117331	0.877403	-0.109352	0.998333674101755	-0.372171	0.383168
dsbB	NC_000913.3	1232499	1233030	0.34506	0.578277	0.149105	0.998333674101755	-0.213416	1
dsbC	NC_000913.3	3038111	3038822	-0.344163	0.417568	-0.257636	0.73512534055885	-0.0717689	1
dsbD	NC_000913.3	4363344	4365042	0.286715	0.705859	-0.231082	0.992408209868349	-0.0489434	1
dsbE	NC_000913.3	2292406	2292964	-0.00404767	1	0.295746	0.984367453270005	-0.152598	1
dsbG	NC_000913.3	637826	638573	-0.519324	0.274456	-0.217542	0.991956829085306	-0.346868	1
dsdA	NC_000913.3	2479201	2480530	0.331572	0.92359	-0.294178	0.998333674101755	-0.306436	1
dsdC	NC_000913.3	2476693	2477629	0.514505	0.371372	0.228235	0.998333674101755	0.0318594	1
dsdX	NC_000913.3	2477846	2479184	0.0227136	1	0.198625	0.998333674101755	0.129687	1
dsrA	NC_000913.3	2025226	2025313	-0.10705	0.996876	0.926439	NA	0.97853	1
dsrB	NC_000913.3	2024634	2024823	-0.775157	0.578277	0.477765	0.984367453270005	-0.584891	1
dtd	NC_000913.3	4077014	4077452	-0.404156	0.639411	-0.216902	0.998333674101755	-0.18223	1
dtpA	NC_000913.3	1712768	1714271	0.389492	0.697399	0.00365712	0.998333674101755	-0.00451815	1
dtpB	NC_000913.3	3640861	3642331	-0.268503	0.758218	-0.306445	0.93085736231556	-0.610162	0.273033
dtpC	NC_000913.3	4354953	4356411	-0.381188	0.737062	0.0242133	0.998333674101755	0.447852	1
dtpD	NC_000913.3	741074	742556	0.0134191	1	-0.240329	0.998333674101755	-0.296607	1
dusA	NC_000913.3	4261668	4262706	0.154709	0.867936	0.102813	0.998333674101755	0.0473316	1
dusB	NC_000913.3	3410279	3411245	-0.0948014	0.988689	0.371843	0.998333674101755	-0.175275	1
dusC	NC_000913.3	2229437	2230385	0.20898	0.930232	0.651797	0.692836647454218	-0.10896	1
dut	NC_000913.3	3813931	3814387	-0.147754	0.817926	-0.0756452	0.998333674101755	-0.300358	0.869827
dxr	NC_000913.3	193520	194717	0.279487	0.634805	-0.0268234	0.998333674101755	0.172664	1
dxs	NC_000913.3	438314	440177	0.0234398	0.994168	-0.188953	0.863031990917566	0.0615717	1
eamA	NC_000913.3	1620237	1621137	-0.405578	0.765532	0.209462	0.998333674101755	-0.198847	1
eamB	NC_000913.3	2715422	2716010	-0.223509	0.900245	-0.00575164	0.998333674101755	-0.296058	1
ebgA	NC_000913.3	3222632	3225725	0.313654	0.811277	0.0840282	0.998333674101755	-0.0933327	1
ebgC	NC_000913.3	3225721	3226171	0.34833	0.946179	0.447298	NA	-0.400875	1
ebgR	NC_000913.3	3221465	3222449	0.182527	0.811277	-0.0738944	0.998333674101755	0.235424	1
ecnA	NC_000913.3	4376316	4376442	0.330717	0.734893	0.138378	0.998333674101755	0.114185	1
ecnB	NC_000913.3	4376552	4376699	0.229748	0.867936	-0.010924	0.998333674101755	0.215607	1
eco	NC_000913.3	2303904	2304393	-0.178578	0.786286	-0.353116	0.572576177969178	-0.176719	1
eda	NC_000913.3	1932114	1932756	0.0957082	0.961387	0.00677326	0.998333674101755	-0.195745	1
edd	NC_000913.3	1932792	1934604	0.194445	0.761325	0.0911662	0.998333674101755	-0.107717	1
efeB	NC_000913.3	1083375	1084647	1.19404	0.308757	-0.0067887	0.998333674101755	0.296943	1
efeO	NC_000913.3	1082242	1083370	1.32855	0.211393	-0.102949	0.998333674101755	0.196543	1
efeU	NC_000913.3	1081355	1082185	0.874885	0.456986	-0.120304	0.998333674101755	0.336449	1
efp	NC_000913.3	4375698	4376265	0.280434	0.632124	0.336067	0.687702298532371	-0.0166407	1
elaA	NC_000913.3	2381081	2381543	0.0110679	1	0.0191462	0.998333674101755	-0.12613	1
elaB	NC_000913.3	2380721	2381027	-0.22356	0.841715	-0.307339	0.984367453270005	-0.211179	1
elaD	NC_000913.3	2382712	2383924	0.139	0.984718	-0.518629	NA	-0.417082	1
elbB	NC_000913.3	3349805	3350459	0.385797	0.811277	0.26692	NA	-0.0623168	1
elfA	NC_000913.3	997867	998407	-0.468593	0.786286	0.0625465	NA	-0.317542	1
elfC	NC_000913.3	999215	1001816	-0.267666	0.926575	0.318657	0.998333674101755	0.00323088	1
elfD	NC_000913.3	998489	999191	-0.98703	0.704816	-0.0582705	NA	-0.423908	1
elfG	NC_000913.3	1001806	1002877	-0.100891	0.988689	0.0207839	0.998333674101755	-0.0213039	1
emrA	NC_000913.3	2811426	2812599	0.536274	0.243879	0.0805721	0.998333674101755	0.179412	1
emrB	NC_000913.3	2812615	2814154	0.47678	0.401737	-0.133444	0.998333674101755	0.121598	1
emrD	NC_000913.3	3853921	3855106	-0.206066	0.931919	0.249197	0.998333674101755	-0.594375	1
emrE	NC_000913.3	568314	568647	0.51849	0.348316	0.469136	0.566825678807774	-0.295552	1
emrK	NC_000913.3	2482175	2483339	-0.867787	0.684179	-0.375752	NA	-0.893719	1
emrY	NC_000913.3	2480637	2482176	-0.307609	0.909553	-0.0503397	NA	-0.171061	1
emtA	NC_000913.3	1243179	1243791	0.392518	0.365463	0.284488	0.722072668715388	-0.0176386	1
endA	NC_000913.3	3090346	3091054	0.159048	0.942182	0.227332	0.998333674101755	0.218053	1
eno	NC_000913.3	2906642	2907941	0.188654	0.854846	-0.187577	0.998333674101755	-0.237139	1
entA	NC_000913.3	628550	629297	2.53059	0.186952	0.111137	0.998333674101755	0.407225	1
entB	NC_000913.3	627693	628551	3.10909	0.00241968	-0.00271793	0.999132844020164	0.315712	1
entC	NC_000913.3	624884	626060	3.54016	0.0275919	-0.0649484	0.998333674101755	0.556538	1
entD	NC_000913.3	609458	610079	0.86814	0.613042	0.0359285	NA	0.166266	1
entE	NC_000913.3	626069	627680	3.55213	0.0412056	0.121092	0.998333674101755	0.393931	1
entF	NC_000913.3	614156	618038	2.48693	0.0597185	0.177029	0.998333674101755	0.273654	1
entH	NC_000913.3	629299	629713	2.58124	0.029692	0.677415	NA	0.269521	1
entS	NC_000913.3	622299	623550	2.03099	0.053275	-0.0486622	0.998333674101755	0.18158	1
envC	NC_000913.3	3786837	3788097	0.109656	0.893151	0.124472	0.998333674101755	0.067805	1
envY	NC_000913.3	586146	586908	-0.564929	0.793334	-0.133569	NA	-0.156957	1
envZ	NC_000913.3	3534515	3535868	0.227501	0.807614	-0.194525	0.998333674101755	0.00459627	1
epd	NC_000913.3	3072671	3073691	0.103247	0.929856	0.162349	0.998333674101755	0.265549	1
epmA	NC_000913.3	4382642	4383620	-0.319072	0.854846	0.27905	0.998333674101755	-0.166538	1
epmB	NC_000913.3	4374628	4375657	0.147896	0.861085	-0.00365926	0.998333674101755	0.0755772	1
epmC	NC_000913.3	2444202	2444751	-0.0731874	0.959394	-0.250063	0.863031990917566	0.00817198	1
eptA	NC_000913.3	4333946	4335590	-0.287303	0.870645	-0.521528	NA	0.0326419	1
eptB	NC_000913.3	3708783	3710475	-0.00161354	1	-0.0605279	0.998333674101755	0.280236	1
eptC	NC_000913.3	4148531	4150265	-0.116947	0.92359	0.0451284	0.998333674101755	-0.123415	1
era	NC_000913.3	2702480	2703386	0.269661	0.752249	0.143076	0.998333674101755	-0.0458134	1
erpA	NC_000913.3	176609	176954	0.31132	0.476498	0.280007	0.692836647454218	-0.0473088	1
essD	NC_000913.3	577397	577613	-0.52421	0.705903	0.0889981	NA	0.233537	1
essQ	NC_000913.3	1640369	1640585	-0.921792	0.935473	0.449012	NA	0.683944	1
etk	NC_000913.3	1042029	1044210	-0.47892	0.592294	-0.222608	0.998333674101755	-0.318162	1
etp	NC_000913.3	1044229	1044676	-0.815017	0.527872	-0.190987	0.998333674101755	-0.499452	1
eutA	NC_000913.3	2565480	2566884	-0.625344	0.737062	0.0869561	0.998333674101755	-0.0939539	1
eutB	NC_000913.3	2557317	2558679	-0.789362	0.601101	-0.141319	0.998333674101755	-0.253208	1
eutC	NC_000913.3	2556409	2557297	-0.333082	0.845895	-0.0109295	0.998333674101755	-0.0206813	1
eutD	NC_000913.3	2572488	2573505	0.284842	0.979796	-0.912581	NA	-0.722194	1
eutE	NC_000913.3	2570347	2571751	0.0669195	0.996876	-0.436057	NA	0.61913	1
eutG	NC_000913.3	2568323	2569511	-0.0773305	0.996876	-0.13688	NA	0.431509	1
eutH	NC_000913.3	2566880	2568107	0.173531	0.988689	-0.484743	NA	-0.320708	1
eutJ	NC_000913.3	2569500	2570337	0.211862	0.996876	0.635924	NA	0.474883	1
eutK	NC_000913.3	2555227	2555728	-0.489007	0.765071	0.326046	NA	0.0679405	1
eutL	NC_000913.3	2555740	2556400	-0.498467	0.705859	-0.26124	NA	0.00481144	1
eutM	NC_000913.3	2572156	2572450	0.265376	0.959637	0.288958	NA	-0.375776	1
eutN	NC_000913.3	2571762	2572050	-1.19956	0.96039	0.788627	NA	1.92153	1
eutP	NC_000913.3	2574977	2575457	1.60915	0.911745	0	NA	2.84715	1
eutQ	NC_000913.3	2574301	2575003	2.17261	0.742039	1.36651	NA	1.79254	1
eutR	NC_000913.3	2554129	2555182	-0.67409	0.547718	-0.259452	NA	-0.56875	1
eutS	NC_000913.3	2575469	2575805	-0.821141	0.942182	-3.6416	NA	-0.200682	1
eutT	NC_000913.3	2573501	2574305	-0.600606	0.941005	-0.165929	NA	-4.42245	0.351689
evgA	NC_000913.3	2483754	2484369	-0.500375	0.371372	-0.201762	0.998333674101755	-0.540658	0.317846
evgS	NC_000913.3	2484373	2487967	-0.240457	0.804246	-0.301365	0.951966637639565	0.117355	1
exbB	NC_000913.3	3151249	3151984	1.0718	0.243879	-0.0351813	0.998333674101755	0.151922	1
exbD	NC_000913.3	3150817	3151243	1.18441	0.11791	-0.0970739	0.998333674101755	0.0286889	1
exoD	NC_000913.3	566097	566376	0.274491	0.988689	1.54179	NA	1.55742	1
exoX	NC_000913.3	1926119	1926782	0.387912	0.529892	-0.00301985	0.998333674101755	0.0531416	1
exuR	NC_000913.3	3246651	3247428	0.0840002	0.931919	0.118419	0.998333674101755	0.0805212	1
exuT	NC_000913.3	3245103	3246522	0.217827	0.903395	-0.242344	0.998333674101755	0.0634575	1
fabA	NC_000913.3	1015951	1016470	0.385996	0.5652	0.255933	0.984367453270005	-0.108224	1
fabB	NC_000913.3	2440384	2441605	0.401683	0.695998	0.468477	0.752818634385898	0.542724	0.903014
fabD	NC_000913.3	1149727	1150657	0.414313	0.476498	0.106376	0.998333674101755	0.0295584	1
fabF	NC_000913.3	1151938	1153180	0.54503	0.371372	0.0325459	0.998333674101755	-0.0182788	1
fabG	NC_000913.3	1150669	1151404	0.256057	0.699827	0.0911132	0.998333674101755	-0.0452158	1
fabH	NC_000913.3	1148758	1149712	0.336777	0.621598	0.134685	0.998333674101755	-0.0383293	1
fabI	NC_000913.3	1350250	1351039	0.328486	0.440088	0.333786	0.566104501038127	-5.05736e-05	1
fabR	NC_000913.3	4161123	4161771	-0.215481	0.660684	-0.222283	0.792752288777972	-0.0192112	1
fabZ	NC_000913.3	202100	202556	0.188436	0.81071	0.128632	0.998333674101755	-0.0983541	1
fadA	NC_000913.3	4027608	4028772	-0.564574	0.811277	-0.543536	0.998333674101755	-0.100137	1
fadB	NC_000913.3	4028781	4030971	0.35725	0.907979	-0.0536387	0.998333674101755	0.333803	1
fadD	NC_000913.3	1888060	1889746	0.129325	0.964342	0.142466	0.998333674101755	-0.214748	1
fadE	NC_000913.3	240858	243303	-0.45431	0.712025	-0.193209	0.998333674101755	-0.167518	1
fadH	NC_000913.3	3231664	3233683	-0.234819	0.939148	-0.620284	0.913447475385971	-0.508677	1
fadI	NC_000913.3	2459158	2460469	0.117374	0.991258	-0.351483	0.998333674101755	0.29505	1
fadJ	NC_000913.3	2457014	2459159	-0.465554	0.613042	-0.286159	0.998333674101755	-0.216967	1
fadK	NC_000913.3	1783030	1784677	-0.0950599	0.991258	-0.140133	NA	-0.0831754	1
fadL	NC_000913.3	2461305	2462646	0.561787	0.438113	0.511383	0.686060852283603	-0.222833	1
fadM	NC_000913.3	464401	464800	0.139515	0.985857	0.236685	NA	-0.0900104	1
fadR	NC_000913.3	1234937	1235657	0.130172	0.861085	-0.110933	0.998333674101755	0.0255516	1
fau	NC_000913.3	3056240	3056789	0.330885	0.730086	0.344342	0.927720159510469	0.756958	0.131404
fbaA	NC_000913.3	3070164	3071244	0.115147	0.931302	-0.194032	0.998333674101755	-0.132351	1
fbaB	NC_000913.3	2177511	2178564	-0.0347855	0.996876	-0.460827	0.876574262781178	-0.139797	1
fbp	NC_000913.3	4454610	4455609	0.394576	0.701215	-0.146775	0.998333674101755	0.00963404	1
fdhD	NC_000913.3	4086015	4086849	0.00324242	1	0.00748441	0.998333674101755	-0.040737	1
fdhE	NC_000913.3	4080298	4081228	0.0657121	0.957749	-0.112981	0.998333674101755	-0.151995	1
fdhF	NC_000913.3	4297218	4299366	-0.654031	0.57833	-0.322309	0.998333674101755	-0.362495	1
fdnG	NC_000913.3	1547400	1550448	-0.0418601	0.996876	-0.145112	0.998333674101755	0.0915019	1
fdnH	NC_000913.3	1550460	1551345	0.0130571	1	0.0405652	NA	0.170661	1
fdnI	NC_000913.3	1551337	1551991	-0.773519	0.353422	-0.167658	0.998333674101755	-0.0512571	1
fdoG	NC_000913.3	4082771	4085822	0.0288425	0.995556	-0.259519	0.792752288777972	-0.0585428	1
fdoH	NC_000913.3	4081856	4082759	0.0185044	0.996876	-0.398306	0.575588131108483	-0.1155	1
fdoI	NC_000913.3	4081224	4081860	0.0551566	0.987336	-0.292849	0.734604809411268	-0.132559	1
fdrA	NC_000913.3	546679	548347	0.906116	0.798237	0.561288	NA	-0.1029	1
fdx	NC_000913.3	2656747	2657083	0.343413	0.595839	-0.00634961	0.998333674101755	-0.175422	1
feaB	NC_000913.3	1447518	1449018	-0.0495508	0.996876	0.00819153	0.998333674101755	-0.143413	1
feaR	NC_000913.3	1446377	1447283	-0.0136855	1	0.241761	0.998333674101755	-0.388086	1
fecA	NC_000913.3	4514352	4516677	0.467519	0.705859	-0.286035	0.998333674101755	0.089466	1
fecB	NC_000913.3	4513405	4514308	0.677707	0.536142	-0.194156	0.998333674101755	0.0444664	1
fecC	NC_000913.3	4512410	4513409	0.555499	0.560186	-0.282533	0.998333674101755	-0.00411307	1
fecD	NC_000913.3	4511457	4512414	0.418247	0.752249	-0.114592	0.998333674101755	0.00495685	1
fecE	NC_000913.3	4510689	4511457	0.474566	0.660684	-0.166412	0.998333674101755	0.061394	1
fecI	NC_000913.3	4517713	4518235	1.32876	0.115428	0.0546557	0.998333674101755	0.550422	1
fecR	NC_000913.3	4516763	4517717	1.18415	0.335671	-0.144285	0.998333674101755	0.45452	1
feoA	NC_000913.3	3540162	3540390	0.738142	0.438113	-0.00750738	0.998333674101755	0.0785385	1
feoB	NC_000913.3	3540406	3542728	0.786222	0.118789	-0.0532038	0.998333674101755	0.0158853	1
feoC	NC_000913.3	3542727	3542964	0.717674	0.328867	-0.134971	0.998333674101755	0.164331	1
fepA	NC_000913.3	610253	612494	2.13871	0.0400995	0.0637618	0.998333674101755	0.28711	1
fepB	NC_000913.3	623553	624510	1.31729	0.151396	-0.122729	0.998333674101755	0.165899	1
fepC	NC_000913.3	619383	620199	1.97873	0.0826986	-0.386828	0.998333674101755	0.512012	1
fepD	NC_000913.3	621184	622189	1.73467	0.117453	0.209993	0.998333674101755	1.01242	1
fepE	NC_000913.3	618253	619387	1.82135	0.306575	0.945037	NA	0.471648	1
fepG	NC_000913.3	620195	621188	1.37411	0.504902	-0.253752	0.998333674101755	-0.185325	1
fes	NC_000913.3	612736	613939	2.9474	0.0580682	-0.00268155	0.999132844020164	0.468701	1
fetA	NC_000913.3	515918	516596	0.111188	0.964342	-0.232992	0.998333674101755	-0.112605	1
fetB	NC_000913.3	516582	517362	0.220184	0.898724	-0.140577	0.998333674101755	0.12681	1
ffh	NC_000913.3	2746433	2747795	0.316816	0.578277	-0.0116009	0.998333674101755	0.0676435	1
ffs	NC_000913.3	476447	476561	1.01868	0.578277	1.04438	0.697274977982843	1.49999	0.277404
fhlA	NC_000913.3	2854337	2856416	0.331728	0.705859	-0.039731	0.998333674101755	0.205355	1
fhuA	NC_000913.3	167483	169727	2.12874	0.0737109	0.0409704	0.998333674101755	0.33493	1
fhuB	NC_000913.3	171461	173444	2.01975	0.0265602	0.0909977	0.998333674101755	0.54732	1
fhuC	NC_000913.3	169777	170575	1.95977	0.0400995	-0.0684592	0.998333674101755	0.341234	1
fhuD	NC_000913.3	170574	171465	1.81305	0.0412056	-0.105235	0.998333674101755	0.33258	1
fhuE	NC_000913.3	1159361	1161551	1.43497	0.106583	0.0708383	0.998333674101755	0.154731	1
fhuF	NC_000913.3	4604874	4605663	2.21804	0.0826986	-0.369813	0.998333674101755	0.62856	1
fic	NC_000913.3	3490860	3491463	-0.299725	0.881982	-0.337203	NA	0.140981	1
fieF	NC_000913.3	4106468	4107371	0.0889326	0.946179	0.138547	0.998333674101755	-0.126427	1
fimA	NC_000913.3	4543114	4543663	2.47842	0.029692	0.192519	0.998333674101755	5.25927	1.21138e-13
fimB	NC_000913.3	4540956	4541559	1.05057	0.536142	0.262206	0.998333674101755	0.405157	1
fimC	NC_000913.3	4544303	4545029	2.37764	0.0400995	0.15365	0.998333674101755	5.18911	4.19483e-13
fimD	NC_000913.3	4545095	4547732	2.13564	0.0109989	0.180664	0.998333674101755	4.95312	3.80684e-19
fimE	NC_000913.3	4542036	4542633	-0.435454	0.731232	0.230597	0.998333674101755	0.3853	1
fimF	NC_000913.3	4547741	4548272	2.09952	0.0159679	0.314929	0.998333674101755	4.92455	6.03167e-19
fimG	NC_000913.3	4548284	4548788	2.44395	0.00501583	-0.0613857	0.998333674101755	5.08308	4.80591e-18
fimH	NC_000913.3	4548807	4549710	2.28	0.0804554	0.165875	0.998333674101755	4.85585	4.06405e-10
fimI	NC_000913.3	4543727	4544267	2.13174	0.0109989	0.292692	0.998333674101755	5.05938	3.97832e-20
fis	NC_000913.3	3411270	3411567	0.0450952	0.996876	0.566302	0.780721601801852	-0.170681	1
fiu	NC_000913.3	839248	841531	2.74646	0.0412056	0.183716	0.998333674101755	0.674291	1
fixA	NC_000913.3	42402	43173	-0.531458	0.921507	-0.481938	NA	-0.65886	1
fixB	NC_000913.3	43187	44129	0.211464	0.991258	-0.0348332	NA	0.385184	1
fixC	NC_000913.3	44179	45466	0.544733	0.888244	-0.124134	NA	0.245595	1
fixX	NC_000913.3	45462	45750	-2.25269	0.801509	1.44941	NA	0.406041	1
fklB	NC_000913.3	4428934	4429555	0.103829	0.893498	-0.072917	0.998333674101755	-0.199378	1
fkpA	NC_000913.3	3476606	3477419	-0.240197	0.621598	-0.00382912	0.998333674101755	0.215208	1
fkpB	NC_000913.3	25825	26275	-0.0121418	1	-0.204217	0.998333674101755	-0.0706112	1
flc	NC_000913.3	657554	657938	0.0611922	0.979796	0.248327	0.876574262781178	-0.315401	1
fldA	NC_000913.3	710934	711465	0.402506	0.560186	0.08287	0.998333674101755	-0.0399389	1
fldB	NC_000913.3	3039854	3040376	0.480394	0.401737	0.108594	0.998333674101755	-0.124856	1
flgA	NC_000913.3	1130203	1130863	-0.184663	0.942182	-0.666386	0.707051572552548	-0.570526	1
flgB	NC_000913.3	1131017	1131434	-0.0750609	0.994738	-1.73605	0.0222724084140854	-1.73434	0.0201265
flgC	NC_000913.3	1131437	1131842	0.408788	0.830361	-1.16096	0.51092232438411	-1.4968	0.184531
flgD	NC_000913.3	1131853	1132549	-0.366091	0.867936	-1.57485	0.0508487665498731	-1.73708	0.0181218
flgE	NC_000913.3	1132573	1133782	-0.138506	0.979796	-1.33333	0.0566487434092333	-1.33361	0.0509608
flgF	NC_000913.3	1133801	1134557	0.0809947	0.991258	-1.16855	0.165555394569544	-1.50457	0.0308209
flgG	NC_000913.3	1134728	1135511	0.0919078	0.988689	-0.663208	0.687702298532371	-0.45228	1
flgH	NC_000913.3	1135563	1136262	0.400846	0.820586	-1.16839	0.399401600227581	-0.47256	1
flgI	NC_000913.3	1136273	1137371	-0.151531	0.982274	-0.409326	0.998333674101755	-0.94866	0.777632
flgJ	NC_000913.3	1137370	1138312	-0.194775	0.958723	-0.392754	NA	-0.744811	1
flgK	NC_000913.3	1138377	1140021	-0.0697528	0.991258	-0.372732	0.984367453270005	-0.655468	0.854318
flgL	NC_000913.3	1140032	1140986	-0.244506	0.866987	-0.254395	0.998333674101755	-0.271316	1
flgM	NC_000913.3	1129834	1130128	-0.0451433	0.996876	0.0970102	NA	0.0801771	1
flgN	NC_000913.3	1129413	1129830	-0.256956	0.880103	-0.334924	0.998333674101755	-0.177878	1
flhA	NC_000913.3	1962971	1965050	-0.366594	0.71456	-0.572338	0.628103825056833	-0.635872	0.541581
flhB	NC_000913.3	1965042	1966191	-0.0897939	0.996876	-0.425361	NA	-0.308481	1
flhC	NC_000913.3	1977265	1977844	-0.0197686	1	0.155907	0.998333674101755	-0.131192	1
flhD	NC_000913.3	1977846	1978197	0.202766	0.940368	0.46	0.984367453270005	-0.0654273	1
flhE	NC_000913.3	1962579	1962972	-0.00231437	1	-1.18911	NA	-0.179253	1
fliA	NC_000913.3	2001069	2001789	-0.576898	0.665846	-1.97102	0.0003737931374364	-2.64429	1.89672e-06
fliC	NC_000913.3	2002109	2003606	-0.298635	0.705903	-0.0833777	0.998333674101755	-0.128687	1
fliD	NC_000913.3	2003871	2005278	-0.22697	0.955165	-0.152661	NA	-0.38766	1
fliE	NC_000913.3	2012699	2013014	0.0826388	0.996876	-0.138229	NA	-2.13108	0.153491
fliF	NC_000913.3	2013228	2014887	-0.18241	0.951309	-1.38006	0.0508487665498731	-1.57477	0.0128833
fliG	NC_000913.3	2014879	2015875	0.159049	0.979784	-1.61222	0.0700322634901827	-1.60359	0.0693438
fliH	NC_000913.3	2015867	2016554	-0.283606	0.926575	-1.16289	0.430162328126001	-1.10955	0.549991
fliI	NC_000913.3	2016553	2017927	-0.0335694	0.996876	-0.0581391	0.998333674101755	-0.00621268	1
fliJ	NC_000913.3	2017945	2018389	-0.175842	0.991258	-1.03679	NA	-0.835539	1
fliK	NC_000913.3	2018385	2019513	0.60899	0.759904	-0.3253	NA	-0.355019	1
fliL	NC_000913.3	2019617	2020082	0.189658	0.946179	-0.65056	0.792752288777972	-1.57523	0.039797
fliM	NC_000913.3	2020086	2021091	0.0981369	0.990801	-0.846561	0.628103825056833	-1.1046	0.280145
fliN	NC_000913.3	2021087	2021501	0.513639	0.811277	-0.668669	NA	-0.505077	1
fliO	NC_000913.3	2021503	2021869	0.065686	0.996876	-2.12695	NA	-1.70179	0.579028
fliP	NC_000913.3	2021868	2022606	-0.211195	0.98432	-0.924356	NA	-1.423	0.777632
fliQ	NC_000913.3	2022615	2022885	-0.878239	0.805212	0.650898	NA	-0.25286	1
fliR	NC_000913.3	2022892	2023678	-0.246367	0.959394	-0.555402	NA	-0.203157	1
fliS	NC_000913.3	2005302	2005713	0.685122	0.868885	0.0100936	NA	0.306391	1
fliT	NC_000913.3	2005712	2006078	-0.572498	0.880103	-0.375431	NA	-0.683746	1
fliY	NC_000913.3	1999584	2000385	0.172255	0.942182	0.301161	0.998333674101755	0.192759	1
fliZ	NC_000913.3	2000472	2001024	-0.0847851	0.993614	-0.888349	0.687702298532371	-0.969241	0.777632
flk	NC_000913.3	2437949	2438945	0.163784	0.839136	-0.0461406	0.998333674101755	-0.0285211	1
flu	NC_000913.3	2071538	2074658	-3.87008	0.00729034	-3.84425	0.00375590325810245	0.875232	1
flxA	NC_000913.3	1646404	1646737	0.23981	0.977916	-0.0593476	NA	0.221046	1
fmt	NC_000913.3	3434213	3435161	0.260061	0.801509	-0.134052	0.998333674101755	-0.152205	1
fnr	NC_000913.3	1398773	1399526	0.355924	0.417568	0.172344	0.991956829085306	0.0153305	1
fnrS	NC_000913.3	1409128	1409250	0.137209	0.982967	0.290988	NA	0.363334	1
focA	NC_000913.3	953608	954466	-0.170169	0.931919	0.0994686	0.998333674101755	-0.17253	1
focB	NC_000913.3	2613933	2614782	0.0425091	0.996876	0.0326998	NA	0.196284	1
folA	NC_000913.3	49822	50302	0.123861	0.967621	-0.112303	0.998333674101755	-0.215146	1
folB	NC_000913.3	3204220	3204589	0.000187771	1	0.530399	0.687702298532371	-0.304809	1
folC	NC_000913.3	2431673	2432942	0.302432	0.504902	0.0703464	0.998333674101755	0.0493533	1
folD	NC_000913.3	556874	557741	0.533122	0.5652	-0.447003	0.833784367416821	-0.0632604	1
folE	NC_000913.3	2242983	2243652	0.0892324	0.939148	-0.183991	0.991956829085306	-0.38861	0.503782
folK	NC_000913.3	157252	157732	0.15877	0.929856	0.185312	0.998333674101755	0.192536	1
folM	NC_000913.3	1680975	1681698	0.278673	0.705903	0.242418	0.984367453270005	-0.0544683	1
folP	NC_000913.3	3324062	3324911	0.163804	0.925625	-0.293808	0.984806875581473	0.108643	1
folX	NC_000913.3	2421324	2421687	0.0586668	0.965146	0.217963	0.82575456501122	-0.0878443	1
fpr	NC_000913.3	4113725	4114472	0.184813	0.882928	-0.422513	0.734604809411268	-0.0417415	1
frc	NC_000913.3	2492003	2493254	-0.429515	0.820586	-0.253584	NA	-0.397499	1
frdA	NC_000913.3	4380509	4382318	-0.755607	0.516711	-0.235232	0.998333674101755	0.0658962	1
frdB	NC_000913.3	4379782	4380517	-0.780454	0.401737	-0.399408	0.984367453270005	0.0105589	1
frdC	NC_000913.3	4379376	4379772	-0.645247	0.504902	-0.420585	0.943087003138398	0.0571668	1
frdD	NC_000913.3	4379006	4379366	-0.695306	0.417568	-0.389002	0.974806192074583	0.0166379	1
fre	NC_000913.3	4026526	4027228	0.266952	0.704816	-0.0396257	0.998333674101755	-0.00726144	1
frlA	NC_000913.3	3499909	3501247	-0.905293	0.854846	-1.29688	NA	-1.69502	1
frlB	NC_000913.3	3501267	3502290	-0.284892	0.907979	-0.17289	0.998333674101755	-0.165683	1
frlC	NC_000913.3	3502339	3503170	-0.540523	0.752249	-0.740284	NA	-0.362936	1
frlD	NC_000913.3	3503166	3503952	0.00289347	1	-0.368392	NA	-0.150417	1
frlR	NC_000913.3	3504051	3504783	-0.0397183	0.991258	0.00393378	0.998333674101755	0.0287198	1
frmA	NC_000913.3	378461	379571	0.426488	0.243879	0.304099	0.687702298532371	-0.203263	1
frmB	NC_000913.3	377534	378368	0.485309	0.536142	0.574096	0.51092232438411	-0.325566	1
frmR	NC_000913.3	379605	379881	0.141763	0.893574	0.442108	0.554470843829737	-0.381568	0.927458
frr	NC_000913.3	192871	193429	0.255412	0.682474	0.0107336	0.998333674101755	-0.349798	0.777632
frsA	NC_000913.3	256526	257771	0	1	0	NA	0	1
fruA	NC_000913.3	2259718	2261410	0.366099	0.727828	0.530059	0.696040953760319	0.518426	1
fruB	NC_000913.3	2262364	2263495	0.380037	0.751112	0.47434	0.836770070735276	0.374849	1
fruK	NC_000913.3	2261426	2262365	0.44569	0.685804	0.638575	0.599743788973778	0.625	0.764345
frvA	NC_000913.3	4092376	4092823	-0.0252682	1	-0.445317	NA	-1.41329	1
frvB	NC_000913.3	4090914	4092366	0.640393	0.777698	-0.299505	NA	0.726394	1
frvR	NC_000913.3	4088106	4089855	0.157478	0.945854	0.0575514	NA	0.279103	1
frvX	NC_000913.3	4089854	4090925	0.0706607	0.991258	0.176896	NA	0.373458	1
frwA	NC_000913.3	4139719	4142221	0.372054	0.925625	-0.192558	NA	-0.300756	1
frwB	NC_000913.3	4143623	4143944	0.039023	1	0.452843	NA	-0.0740316	1
frwC	NC_000913.3	4142529	4143609	-0.628752	0.882928	0.585025	NA	0.363641	1
frwD	NC_000913.3	4147137	4147479	0.117963	0.995955	0.0360065	NA	-0.464469	1
fryA	NC_000913.3	2501989	2504485	0.112159	0.984516	0.219646	NA	0.297574	1
fryB	NC_000913.3	2507915	2508242	-2.05788	0.866987	1.23461	NA	-2.43706	1
fryC	NC_000913.3	2506646	2507894	-0.575938	0.751112	0.0643426	NA	-0.0653015	1
fsaA	NC_000913.3	863641	864304	-0.60153	0.699122	-0.278678	NA	-0.493083	1
fsaB	NC_000913.3	4139045	4139708	-0.0886525	0.996876	-0.435519	NA	-0.255233	1
fsr	NC_000913.3	503475	504696	-0.0133949	1	0.156553	0.998333674101755	0.0214177	1
ftnA	NC_000913.3	1988715	1989213	-0.457199	0.699827	0.0637085	0.998333674101755	-0.507245	1
ftnB	NC_000913.3	1986924	1987428	-0.394192	0.704816	-0.372041	0.94288327612408	-0.595926	0.762252
ftsA	NC_000913.3	103981	105244	-0.0189282	0.996876	0.110076	0.998333674101755	-0.0305207	1
ftsB	NC_000913.3	2872508	2872820	-0.107214	0.963534	0.289132	0.984367453270005	0.0199877	1
ftsE	NC_000913.3	3602078	3602747	0.0784655	0.948633	-0.0500345	0.998333674101755	-0.0423858	1
ftsH	NC_000913.3	3325000	3326935	0.36057	0.704816	-0.300315	0.984367453270005	0.110216	1
ftsI	NC_000913.3	91412	93179	0.0208501	0.996876	0.114511	0.998333674101755	0.0224358	1
ftsK	NC_000913.3	933223	937213	0.0919422	0.937091	-0.125349	0.998333674101755	0.0765513	1
ftsL	NC_000913.3	91031	91397	0.182517	0.83249	0.0491614	0.998333674101755	0.191007	1
ftsN	NC_000913.3	4122379	4123339	-0.0906155	0.893574	0.0269128	0.998333674101755	0.0712859	1
ftsP	NC_000913.3	3161256	3162669	0.157577	0.820586	-0.14361	0.998333674101755	-0.0750743	1
ftsQ	NC_000913.3	103154	103985	-0.011311	0.998028	0.0891952	0.998333674101755	-0.0235072	1
ftsW	NC_000913.3	98402	99647	-0.0133611	0.996876	0.0945454	0.998333674101755	0.0931611	1
ftsX	NC_000913.3	3601027	3602086	0.110051	0.88826	-0.0597843	0.998333674101755	0.0811568	1
ftsY	NC_000913.3	3602749	3604243	0.146175	0.824792	0.125504	0.998333674101755	0.0775221	1
ftsZ	NC_000913.3	105304	106456	0.124224	0.829375	-0.0468964	0.998333674101755	-0.0222466	1
fucA	NC_000913.3	2933040	2933688	-0.381592	0.903253	-0.390354	NA	-0.326658	1
fucI	NC_000913.3	2935583	2937359	-0.00567377	1	-0.084591	0.998333674101755	0.215309	1
fucK	NC_000913.3	2937437	2938886	0.048219	0.994844	-0.241204	0.998333674101755	-0.213795	1
fucO	NC_000913.3	2931864	2933013	-0.521964	0.611446	-0.112525	0.998333674101755	0.136685	1
fucP	NC_000913.3	2934234	2935551	-0.884266	0.694464	0.112446	NA	0.324212	1
fucR	NC_000913.3	2939367	2940099	0.224799	0.880012	-0.0994987	0.998333674101755	0.0955622	1
fucU	NC_000913.3	2938887	2939310	-0.157048	0.925625	-0.103947	0.998333674101755	-0.297579	1
fumA	NC_000913.3	1686730	1688377	-0.15765	0.935473	-0.352129	0.977040207828655	-0.470818	1
fumB	NC_000913.3	4345679	4347326	-0.409029	0.634805	-0.346627	0.925460178621913	-0.0286028	1
fumC	NC_000913.3	1685184	1686588	-0.23393	0.830026	-0.468519	0.697274977982843	-0.201134	1
fur	NC_000913.3	710199	710646	0.368338	0.605513	-0.0476022	0.998333674101755	-0.215894	1
fusA	NC_000913.3	3471399	3473514	-0.0093879	1	-0.0248654	0.998333674101755	-0.180462	1
fxsA	NC_000913.3	4368663	4369140	0.431126	0.737062	0.0187811	0.998333674101755	1.00255	0.141483
gabD	NC_000913.3	2791272	2792721	-0.117238	0.988689	-0.161495	0.998333674101755	0.151459	1
gabP	NC_000913.3	2794252	2795653	-0.675342	0.786286	-0.583558	NA	-0.211965	1
gabT	NC_000913.3	2792734	2794015	-0.197066	0.942182	-0.178286	0.998333674101755	-0.0826879	1
gadA	NC_000913.3	3666179	3667580	-0.242413	0.940188	-0.297877	NA	0.435643	1
gadB	NC_000913.3	1570644	1572045	-0.22878	0.942182	-0.345422	NA	-0.163332	1
gadC	NC_000913.3	1568953	1570489	-0.293957	0.868885	-0.398683	0.991431017705726	-0.10311	1
gadE	NC_000913.3	3658365	3658893	-0.186715	0.949057	0.18215	0.998333674101755	0.0186624	1
gadW	NC_000913.3	3663889	3664618	0.0493826	0.993614	-0.0653521	0.998333674101755	0.17176	1
gadX	NC_000913.3	3664985	3665810	0.065502	0.988689	0.370111	0.875348368776965	0.406527	1
gadY	NC_000913.3	3664863	3664968	0.2244	0.955165	0.486127	NA	0.124696	1
galE	NC_000913.3	791038	792055	-0.4521	0.755645	0.0277684	0.998333674101755	0.388836	1
galK	NC_000913.3	788830	789979	-0.44724	0.752249	0.00614476	0.998333674101755	0.49729	1
galM	NC_000913.3	787796	788837	-0.291666	0.730351	-0.147024	0.998333674101755	0.34184	1
galP	NC_000913.3	3088283	3089678	-0.494674	0.888441	0.299216	0.998333674101755	-0.0373361	1
galR	NC_000913.3	2976598	2977630	-0.39945	0.752249	0.122505	0.998333674101755	0.496405	1
galS	NC_000913.3	2240627	2241668	0.316065	0.882928	-0.179771	0.998333674101755	0.381176	1
galT	NC_000913.3	789982	791029	-0.479148	0.705903	-0.0279637	0.998333674101755	0.420025	1
galU	NC_000913.3	1291456	1292365	0.254601	0.705903	-0.181525	0.998333674101755	-0.253462	1
gapA	NC_000913.3	1862770	1863766	0.295426	0.764029	-0.381953	0.865376580081784	0.022635	1
gapC	NC_000913.3	1489712	1490713	-0.162934	0.874865	-0.0504393	0.998333674101755	-0.00841181	1
garD	NC_000913.3	3275281	3276853	-0.0906097	0.991258	0.263293	0.998333674101755	0.114304	1
garK	NC_000913.3	3270624	3271770	-0.108834	0.984516	-0.164761	0.998333674101755	-0.127349	1
garL	NC_000913.3	3272786	3273557	-0.853475	0.632124	-0.0410932	0.998333674101755	-0.703253	1
garP	NC_000913.3	3273572	3274907	-0.603709	0.755645	0.143569	0.998333674101755	-0.043341	1
garR	NC_000913.3	3271866	3272751	-0.126501	0.988689	-0.0789548	0.998333674101755	-0.167635	1
gatA	NC_000913.3	2174596	2175049	0.170223	0.996876	-1.21373	NA	0.789808	1
gatB	NC_000913.3	2174281	2174566	0	1	0	NA	0	1
gatC	NC_000913.3	2172920	2174278	0.0314488	1	-0.321573	NA	-0.0059595	1
gatD	NC_000913.3	2171832	2172873	-0.39202	0.882928	0.544214	NA	-0.161436	1
gatR	NC_000913.3	2171428	2171727	0.0657426	0.988689	0.0549954	0.998333674101755	-0.162873	1
gatY	NC_000913.3	2176349	2177204	-0.139316	0.933885	-0.361946	0.876574262781178	0.165285	1
gatZ	NC_000913.3	2175058	2176321	-0.117986	0.955165	-0.346025	0.926651079860434	0.371806	1
gcd	NC_000913.3	138834	141225	0.320159	0.699122	0.367677	0.780507919664663	0.100576	1
gcl	NC_000913.3	533915	535697	-0.358572	0.920578	-0.0918636	NA	-0.0822345	1
gcvA	NC_000913.3	2941649	2942567	0.230635	0.752249	0.125503	0.998333674101755	0.0106589	1
gcvB	NC_000913.3	2942695	2942901	-0.12159	0.991258	0.466775	0.998333674101755	-0.334198	1
gcvH	NC_000913.3	3049159	3049549	0.0484367	0.996876	-1.48295	0.0467548100385203	-0.221706	1
gcvP	NC_000913.3	3046167	3049041	0.0146853	1	-1.51437	0.00675751520080629	0.105591	1
gcvR	NC_000913.3	2599905	2600478	0.044358	0.992817	-0.226219	0.998333674101755	-0.107186	1
gcvT	NC_000913.3	3049572	3050667	0.239956	0.939148	-1.28574	0.147169309545895	0.370993	1
gdhA	NC_000913.3	1842370	1843714	-0.266128	0.77331	0.0452927	0.998333674101755	0.275033	1
gfcA	NC_000913.3	1049438	1049744	-0.164488	0.963534	0.166638	NA	0.533393	1
gfcB	NC_000913.3	1048687	1049332	-0.854151	0.578277	-0.305231	NA	-0.875112	0.9184
gfcC	NC_000913.3	1047944	1048691	-0.31903	0.89013	0.316623	NA	-0.149869	1
gfcD	NC_000913.3	1045848	1047945	-0.44962	0.756296	0.179513	0.998333674101755	-0.124755	1
gfcE	NC_000913.3	1044663	1045803	-0.676663	0.705859	-0.0689222	0.998333674101755	0.228167	1
ggt	NC_000913.3	3585080	3586823	-0.453736	0.765071	-0.0216566	0.998333674101755	0.790542	0.78461
ghrA	NC_000913.3	1097885	1098824	-0.37924	0.781065	-0.247485	0.998333674101755	-0.159859	1
ghrB	NC_000913.3	3717309	3718284	0.0500315	0.991258	-0.337266	0.825731203610836	-0.0819858	1
glcA	NC_000913.3	3119596	3121279	-0.513272	0.695998	0.448288	NA	0.190888	1
glcB	NC_000913.3	3121633	3123805	-0.0387688	0.993614	-0.30267	0.865376580081784	-0.0682118	1
glcC	NC_000913.3	3128271	3129036	-0.295761	0.909808	-0.337273	0.998333674101755	-0.155573	1
glcD	NC_000913.3	3126521	3128021	-0.450084	0.845293	-0.578724	NA	0.0194233	1
glcE	NC_000913.3	3125469	3126522	0.205489	0.988689	0.295637	NA	-0.179704	1
glcF	NC_000913.3	3124235	3125459	-0.259785	0.928097	-0.457886	NA	0.0458029	1
glcG	NC_000913.3	3123826	3124231	0.333527	0.820296	-0.116272	NA	0.182017	1
gldA	NC_000913.3	4137931	4139035	-0.845118	0.417568	-0.419868	0.988644642297168	-0.221616	1
glf	NC_000913.3	2107225	2108329	-0.0722748	0.991258	0.326735	0.998333674101755	-0.216984	1
glgA	NC_000913.3	3566599	3568033	-0.825544	0.5652	-0.209323	0.998333674101755	0.186233	1
glgB	NC_000913.3	3571315	3573502	-0.379415	0.281541	-0.60295	0.00318482099896886	0.0963063	1
glgC	NC_000913.3	3568032	3569328	-0.404276	0.536142	-0.697921	0.0508487665498731	0.238938	1
glgP	NC_000913.3	3564133	3566581	-0.79629	0.560186	-0.313287	0.998333674101755	-0.119735	1
glgS	NC_000913.3	3191738	3191939	-0.14387	0.959394	-0.114011	0.998333674101755	-0.728711	0.716949
glgX	NC_000913.3	3569345	3571319	-0.387467	0.578277	-0.690143	0.0700322634901827	0.123395	1
glk	NC_000913.3	2508460	2509426	-0.0124896	1	-0.051514	0.998333674101755	0.114152	1
glmM	NC_000913.3	3322732	3324070	0.280583	0.695998	-0.0899852	0.998333674101755	-0.0375102	1
glmS	NC_000913.3	3911838	3913668	3.45383	1.39858e-60	0.277646	0.969479240650518	0.215384	1
glmU	NC_000913.3	3913829	3915200	0.038368	0.991258	-0.0767687	0.998333674101755	0.0712935	1
glmY	NC_000913.3	2691156	2691340	-0.88142	0.668549	-6.07834	3.93607483230104e-07	-6.65526	2.02503e-06
glmZ	NC_000913.3	3986431	3986638	3.16609	0.00501583	-4.55364	2.02647496944254e-07	-5.02997	1.0586e-09
glnA	NC_000913.3	4056624	4058034	0.619922	0.458225	-0.610081	0.610213304141364	-0.13133	1
glnB	NC_000913.3	2687069	2687408	0.173381	0.808834	-0.192897	0.986360492534959	-0.420856	0.400601
glnD	NC_000913.3	185977	188650	0.145247	0.808834	-0.0932864	0.998333674101755	0.0809361	1
glnE	NC_000913.3	3196800	3199641	-0.34934	0.547718	-0.325226	0.707051572552548	0.0168755	1
glnG	NC_000913.3	4053868	4055278	0.460455	0.504902	-0.522998	0.516719767898354	-0.071343	1
glnH	NC_000913.3	847257	848004	0.863453	0.241752	-0.582164	0.707051572552548	-0.376911	1
glnK	NC_000913.3	472597	472936	0.102183	0.996876	0.316905	NA	0.356002	1
glnL	NC_000913.3	4055289	4056339	0.483002	0.5652	-0.44593	0.747484603631914	0.0979366	1
glnP	NC_000913.3	846459	847119	0.847367	0.211393	-0.595722	0.687702298532371	-0.401665	1
glnQ	NC_000913.3	845740	846463	0.900178	0.0826986	-0.688324	0.430162328126001	-0.351053	1
glnS	NC_000913.3	706092	707757	0.283953	0.529892	0.279479	0.687702298532371	0.299366	0.777632
gloA	NC_000913.3	1727836	1728244	0.135265	0.882928	0.102697	0.998333674101755	-0.249574	1
gloB	NC_000913.3	234026	234782	0.0414093	0.99146	-0.145561	0.998333674101755	0.0432173	1
glpA	NC_000913.3	2352646	2354275	-0.224149	0.882928	-0.241074	0.998333674101755	-0.0610008	1
glpB	NC_000913.3	2354264	2355524	-0.0683922	0.991258	-0.425396	0.82575456501122	0.154804	1
glpC	NC_000913.3	2355520	2356711	-0.205079	0.875894	-0.188481	0.998333674101755	0.34582	1
glpD	NC_000913.3	3562012	3563518	0.268525	0.717985	-0.0898557	0.998333674101755	-0.0134927	1
glpE	NC_000913.3	3561496	3561823	-0.202493	0.765071	-0.0984094	0.998333674101755	-0.204027	1
glpF	NC_000913.3	4117244	4118090	-0.0973339	0.978564	-0.334506	0.971458489499615	-0.104405	1
glpG	NC_000913.3	3560621	3561452	0.0459871	0.984516	-0.0637617	0.998333674101755	-0.0408458	1
glpK	NC_000913.3	4115713	4117222	0.274124	0.875894	-0.558559	0.792752288777972	-0.116392	1
glpQ	NC_000913.3	2349934	2351011	0.683042	0.476498	-0.0434317	0.998333674101755	0.340661	1
glpR	NC_000913.3	3559847	3560605	-0.0515385	0.980404	-0.205058	0.924902924727151	-0.178728	1
glpT	NC_000913.3	2351015	2352374	0.852717	0.338002	-0.0743388	0.998333674101755	0.323519	1
glpX	NC_000913.3	4114568	4115579	0.436907	0.5652	0.0400749	0.998333674101755	0.186428	1
glrK	NC_000913.3	2689670	2691098	-0.207459	0.734893	-0.165454	0.998333674101755	-0.0435065	1
glrR	NC_000913.3	2687468	2688803	0.0426418	0.991258	-0.0510616	0.998333674101755	0.090658	1
glsA	NC_000913.3	511640	512573	-0.397114	0.946179	-0.358031	NA	-0.434115	1
glsB	NC_000913.3	1612324	1613251	0.341854	0.578367	0.106934	0.998333674101755	0.017208	1
gltA	NC_000913.3	753184	754468	-0.454644	0.597529	-0.537958	0.644030834854411	-0.237828	1
gltB	NC_000913.3	3354724	3359185	-0.673639	0.353422	-0.161716	0.998333674101755	0.148241	1
gltD	NC_000913.3	3359197	3360616	-0.675214	0.417568	-0.201108	0.998333674101755	0.117362	1
gltF	NC_000913.3	3361175	3361940	-0.261716	0.839136	0.117066	0.998333674101755	0.0751719	1
gltI	NC_000913.3	686838	687747	0.126478	0.912821	-0.153063	0.998333674101755	-0.0305456	1
gltJ	NC_000913.3	685928	686669	0.0109724	1	-0.113759	0.998333674101755	-0.142556	1
gltK	NC_000913.3	685254	685929	0.0550511	0.993614	0.0145386	0.998333674101755	-0.313568	1
gltL	NC_000913.3	684529	685255	0.182255	0.880103	0.100543	0.998333674101755	-0.0901143	1
gltP	NC_000913.3	4294480	4295794	-0.167921	0.83249	0.106101	0.998333674101755	-0.0657796	1
gltS	NC_000913.3	3827459	3828665	0.00567204	1	0.302709	0.707051572552548	-0.0387705	1
gltX	NC_000913.3	2519256	2520672	0.261739	0.694464	0.0018952	0.99876411096937	-0.157719	1
gluQ	NC_000913.3	159185	160112	-0.090664	0.988689	0.166018	0.998333674101755	0.0949193	1
glvC	NC_000913.3	3861986	3863603	0.433105	0.907979	0.0357313	NA	-0.307405	1
glvG	NC_000913.3	3861172	3861987	-0.0828769	0.991258	-0.124502	NA	-0.34529	1
glxK	NC_000913.3	541887	543033	-0.200027	0.965146	0.114551	NA	-0.205923	1
glxR	NC_000913.3	536585	537464	-0.277214	0.958723	0.644771	NA	-0.467787	1
glyA	NC_000913.3	2684253	2685507	0.681453	0.438113	-0.308167	0.998333674101755	-0.0396065	1
glyQ	NC_000913.3	3724406	3725318	0.157124	0.811277	-0.0681389	0.998333674101755	-0.285688	0.999918
glyS	NC_000913.3	3722327	3724397	0.203336	0.76013	-0.161902	0.998333674101755	-0.238147	1
gmd	NC_000913.3	2127192	2128314	0.584123	0.808834	0.951799	NA	-0.479924	1
gmhA	NC_000913.3	243542	244121	0.308194	0.686489	0.0324231	0.998333674101755	-0.0100667	1
gmhB	NC_000913.3	222832	223408	0.134286	0.928097	0.111708	0.998333674101755	0.0723017	1
gmk	NC_000913.3	3821427	3822051	0.204157	0.862986	-0.068095	0.998333674101755	-0.116831	1
gmr	NC_000913.3	1344756	1346742	-0.321128	0.788545	-0.271803	0.998333674101755	-0.10043	1
gnd	NC_000913.3	2099861	2101268	0.161988	0.72738	-0.00313731	0.998333674101755	-0.151181	1
gnsA	NC_000913.3	1052066	1052240	0.0407842	0.996876	0.4304	0.984367453270005	-0.100468	1
gnsB	NC_000913.3	1637608	1637782	-0.125559	0.988689	0.146635	0.998333674101755	-0.000471347	1
gntK	NC_000913.3	3577064	3577592	0.266343	0.800167	0.422634	0.734604809411268	0.269986	1
gntP	NC_000913.3	4549952	4551296	0.298815	0.854846	0.0564346	0.998333674101755	-0.0547175	1
gntR	NC_000913.3	3577730	3578726	0.207557	0.81071	-0.0319	0.998333674101755	0.121538	1
gntT	NC_000913.3	3546558	3547875	0.247356	0.820586	0.0205883	0.998333674101755	-0.41137	1
gntU	NC_000913.3	3575720	3577061	-0.0349216	0.991258	0.0976125	0.998333674101755	-0.0817799	1
gntX	NC_000913.3	3544881	3545565	0.194239	0.882928	-0.0584272	0.998333674101755	-0.00112235	1
gor	NC_000913.3	3646298	3647651	0.437943	0.560186	-0.0371803	0.998333674101755	-0.00210379	1
gph	NC_000913.3	3513630	3514389	0.194494	0.801509	-0.219909	0.984367453270005	-0.0927661	1
gpmA	NC_000913.3	786842	787595	0.208887	0.83249	-0.299811	0.955578872702794	-0.175888	1
gpmM	NC_000913.3	3785259	3786804	0.337308	0.712025	-0.0485645	0.998333674101755	-0.0453403	1
gpp	NC_000913.3	3962744	3964229	-0.0184821	0.996876	-0.157535	0.998333674101755	0.096176	1
gpr	NC_000913.3	3147896	3148937	0.150482	0.949057	-0.207499	0.998333674101755	-0.0318883	1
gpsA	NC_000913.3	3782641	3783661	0.298956	0.74375	-0.224602	0.998333674101755	0.0565819	1
gpt	NC_000913.3	255976	256435	0.171333	0.939148	0.2895	0.998333674101755	-0.0693059	1
grcA	NC_000913.3	2716065	2716449	-0.241268	0.801509	-0.704648	0.0972331504499823	-0.237469	1
greA	NC_000913.3	3328238	3328715	0.00942901	1	0.160315	0.998333674101755	-0.405148	1
greB	NC_000913.3	3536811	3537288	0.187764	0.801509	-0.0436679	0.998333674101755	0.117975	1
groL	NC_000913.3	4371024	4372671	0.665505	0.61904	-0.766094	0.687702298532371	0.635544	1
groS	NC_000913.3	4370687	4370981	0.692203	0.592294	-0.61232	0.82575456501122	0.622842	1
grpE	NC_000913.3	2750114	2750708	0.424609	0.71456	-0.470309	0.884095871428042	0.322363	1
grxA	NC_000913.3	890495	890753	0.144218	0.882928	0.534253	0.147131599948985	0.0944217	1
grxB	NC_000913.3	1123406	1124054	0.264827	0.846371	-0.301978	0.998333674101755	-0.462627	1
grxC	NC_000913.3	3784190	3784442	0.49545	0.451359	-0.0177227	0.998333674101755	0.0303247	1
grxD	NC_000913.3	1733753	1734101	0.0370303	0.99685	0.256666	0.984367453270005	-0.0949197	1
gshA	NC_000913.3	2814882	2816439	0.189568	0.786286	-0.114472	0.998333674101755	-0.0169195	1
gshB	NC_000913.3	3091877	3092828	0.337698	0.703824	0.00354221	0.998333674101755	0.0701827	1
gsiA	NC_000913.3	867519	869391	0.0252191	0.996876	-0.0362151	0.998333674101755	0.284346	1
gsiB	NC_000913.3	869410	870949	-0.160491	0.938331	-0.357903	0.982113971551868	0.231293	1
gsiC	NC_000913.3	870966	871887	-0.0374124	0.996876	-0.306356	0.984367453270005	0.261266	1
gsiD	NC_000913.3	871889	872801	-0.00476895	1	-0.155399	0.998333674101755	0.428505	1
gsk	NC_000913.3	500124	501429	0.285028	0.729968	0.0673665	0.998333674101755	-0.232529	1
gspA	NC_000913.3	3453928	3455398	-0.298625	0.925625	0.457144	NA	0.539788	1
gspB	NC_000913.3	3453507	3453927	-0.178458	0.955165	0.157731	NA	-0.398795	1
gspC	NC_000913.3	3455577	3456393	-0.804081	0.665846	0.135222	NA	-0.184264	1
gspD	NC_000913.3	3456376	3458329	-0.36865	0.704816	0.0935889	0.998333674101755	0.146741	1
gspE	NC_000913.3	3458338	3459820	-0.198207	0.935473	0.0794366	NA	-0.119858	1
gspF	NC_000913.3	3459816	3461013	0.0370837	0.996876	0.586047	NA	0.310126	1
gspG	NC_000913.3	3461022	3461460	0.197464	0.991258	0.208447	NA	0.463069	1
gspH	NC_000913.3	3461467	3461977	0.190393	0.989771	0.391097	NA	0.0297777	1
gspI	NC_000913.3	3461973	3462351	0.116289	0.996876	0.0108469	NA	0.113644	1
gspJ	NC_000913.3	3462343	3462931	0.130295	0.994168	0.1601	NA	0.482509	1
gspK	NC_000913.3	3462923	3463907	-0.621256	0.780564	-0.129225	NA	0.00862929	1
gspL	NC_000913.3	3463921	3465085	-0.0820373	0.996876	0.102453	NA	0.464149	1
gspM	NC_000913.3	3465081	3465543	-0.316831	0.942182	0.108103	NA	0.384719	1
gspO	NC_000913.3	3465542	3466220	-0.259796	0.939148	0.371313	NA	0.466628	1
gss	NC_000913.3	3136662	3138522	-0.285659	0.595839	-0.253066	0.833784367416821	-0.155212	1
gstA	NC_000913.3	1714376	1714982	0.26439	0.71456	-0.0617632	0.998333674101755	-0.0557851	1
gstB	NC_000913.3	879853	880480	-0.408295	0.755645	-0.0629638	0.998333674101755	-0.315606	1
gtrA	NC_000913.3	2467854	2468217	0.110945	0.942182	0.159897	0.998333674101755	-0.0725808	1
gtrB	NC_000913.3	2468213	2469134	0.0870912	0.979796	0.512993	0.599743788973778	0.0535269	1
gtrS	NC_000913.3	2469130	2470462	0.089268	0.988689	0.176161	0.998333674101755	-0.559888	1
guaA	NC_000913.3	2630957	2632535	0.605	0.704816	-1.31655	0.104602116206167	-0.547401	1
guaB	NC_000913.3	2632603	2634070	0.702575	0.697728	-1.37034	0.173757679720617	-0.223918	1
guaC	NC_000913.3	113443	114487	0.294852	0.705903	0.903367	0.00318482099896886	0.0116769	1
guaD	NC_000913.3	3025765	3027085	0.00105221	1	0.276909	0.998333674101755	0.411867	1
gudD	NC_000913.3	2918044	2919385	-0.0901027	0.991258	-0.0639273	0.998333674101755	-0.0597654	1
gudP	NC_000913.3	2920747	2922100	-0.247567	0.973525	0.148834	NA	0.325002	1
gudX	NC_000913.3	2919405	2920746	-0.0697315	0.996876	0.279344	NA	0.382956	1
gyrA	NC_000913.3	2336792	2339420	0.270611	0.60951	0.0747184	0.998333674101755	0.0451599	1
gyrB	NC_000913.3	3877704	3880119	0.286127	0.701215	0.0606553	0.998333674101755	0.0721257	1
hcaB	NC_000913.3	2671224	2672037	-1.2099	0.0400995	-0.829198	0.343842081061168	-0.488038	1
hcaC	NC_000913.3	2670907	2671228	-0.735764	0.737062	-0.471649	NA	-0.220169	1
hcaD	NC_000913.3	2672046	2673249	-0.974974	0.156402	-0.701436	0.609481719855541	-0.273634	1
hcaE	NC_000913.3	2669031	2670393	-0.7712	0.393445	-0.323053	0.998333674101755	-0.242341	1
hcaF	NC_000913.3	2670389	2670908	-1.07801	0.274456	-0.761911	0.687702298532371	-0.350724	1
hcaR	NC_000913.3	2668005	2668896	-0.474696	0.695998	-0.5908	0.707051572552548	-0.401975	1
hcaT	NC_000913.3	2666706	2667846	0.176924	0.79526	0.234101	0.884095871428042	0.0103593	1
hchA	NC_000913.3	2035834	2036686	0.0306147	0.996876	-0.181381	0.998333674101755	-0.29927	1
hcp	NC_000913.3	912161	913814	-0.250937	0.949057	0.121872	NA	-0.125441	1
hcr	NC_000913.3	911181	912150	-0.591598	0.704816	-0.170731	0.998333674101755	-0.19977	1
hda	NC_000913.3	2618074	2618776	0.12513	0.874955	0.184991	0.984367453270005	0.14535	1
hdeA	NC_000913.3	3656407	3656740	-0.438081	0.753753	-0.414216	0.988644642297168	-0.494894	1
hdeB	NC_000913.3	3655965	3656292	-0.290676	0.868885	-0.478025	0.927720159510469	-0.329753	1
hdeD	NC_000913.3	3656994	3657567	-0.325485	0.755645	-0.476896	0.718612557001761	-0.0472984	1
hdfR	NC_000913.3	3947127	3947967	0.00219353	1	0.00286891	0.998333674101755	0.190932	1
hdhA	NC_000913.3	1697272	1698040	0.627051	0.274456	0.190898	0.998333674101755	0.196023	1
helD	NC_000913.3	1024470	1026525	0.228275	0.578277	0.146971	0.984367453270005	0.061471	1
hemA	NC_000913.3	1263713	1264970	0.127125	0.817699	-0.0432351	0.998333674101755	0.202364	1
hemB	NC_000913.3	388752	389727	0.515515	0.340218	0.0266747	0.998333674101755	-0.0980986	1
hemC	NC_000913.3	3989824	3990766	0.0710176	0.963534	-0.252346	0.865376580081784	0.008093	1
hemD	NC_000913.3	3989087	3989828	0.10811	0.92359	-0.186358	0.991956829085306	0.0559502	1
hemE	NC_000913.3	4197715	4198780	0.229703	0.744058	-0.160323	0.998333674101755	-0.0746838	1
hemF	NC_000913.3	2553224	2554124	-0.0485937	0.988689	-0.14427	0.998333674101755	0.0693513	1
hemG	NC_000913.3	4034607	4035153	0.162035	0.866987	0.00639302	0.998333674101755	0.109097	1
hemH	NC_000913.3	498054	499017	0.224079	0.805023	-0.0404761	0.998333674101755	0.00642891	1
hemL	NC_000913.3	173601	174882	0.10729	0.894746	-0.146168	0.998333674101755	-0.252699	1
hemN	NC_000913.3	4052044	4053418	0.0658996	0.95577	-0.0330634	0.998333674101755	-0.0479567	1
hemX	NC_000913.3	3987884	3989066	0.0893574	0.955165	-0.286092	0.865376580081784	-0.0153192	1
hemY	NC_000913.3	3986685	3987882	0.213254	0.786286	-0.607347	0.0759560830874886	-0.364621	0.9184
hflC	NC_000913.3	4403299	4404304	0.171986	0.901543	-0.386361	0.82575456501122	0.0821571	1
hflD	NC_000913.3	1191989	1192631	0.290156	0.734893	-0.0484546	0.998333674101755	0.0564454	1
hflK	NC_000913.3	4402037	4403297	0.077367	0.978564	-0.369423	0.707051572552548	0.0803637	1
hflX	NC_000913.3	4400671	4401952	0.0167772	0.996876	-0.290622	0.707051572552548	0.126941	1
hfq	NC_000913.3	4400287	4400596	0.204666	0.752249	-0.220358	0.959192787172128	-0.103828	1
hha	NC_000913.3	480089	480308	-0.271838	0.682474	0.15378	0.998333674101755	-0.15537	1
hicA	NC_000913.3	1509285	1509462	-0.49974	0.781065	-0.438938	NA	0.0311883	1
hicB	NC_000913.3	1509507	1509924	0.290457	0.842588	-0.108122	0.998333674101755	0.016473	1
higA	NC_000913.3	3233727	3234144	-0.0278937	0.996876	0.320024	0.998333674101755	0.113957	1
higB	NC_000913.3	3234140	3234455	0.00450505	1	0.661373	NA	0.0262188	1
hinT	NC_000913.3	1161884	1162244	0.200073	0.841564	-0.183659	0.998333674101755	-0.0710656	1
hipA	NC_000913.3	1590853	1592176	0.279434	0.783909	0.142298	0.998333674101755	0.14789	1
hipB	NC_000913.3	1592175	1592442	0.200479	0.942182	0.308896	NA	0.29676	1
hisA	NC_000913.3	2095124	2095862	-0.35419	0.682474	-0.168713	0.998333674101755	-0.103764	1
hisB	NC_000913.3	2093467	2094535	-0.290979	0.68491	-0.234135	0.984367453270005	-0.185863	1
hisC	NC_000913.3	2092397	2093468	-0.329199	0.801509	-0.169813	0.998333674101755	0.023517	1
hisD	NC_000913.3	2091096	2092401	-0.210042	0.851543	-0.255367	0.998333674101755	-0.105533	1
hisF	NC_000913.3	2095843	2096620	0.0291676	0.996876	0.0541725	0.998333674101755	0.0856518	1
hisG	NC_000913.3	2090191	2091091	-0.548641	0.579737	-0.0283218	0.998333674101755	0.265528	1
hisH	NC_000913.3	2094534	2095125	0.0245061	0.998028	-0.241178	0.998333674101755	0.0737514	1
hisI	NC_000913.3	2096613	2097225	-0.283149	0.696868	-0.298016	0.846448571750256	-0.106776	1
hisJ	NC_000913.3	2426005	2426788	0.348253	0.712025	-0.294779	0.991956829085306	-0.342039	1
hisL	NC_000913.3	2089995	2090046	0.0732878	0.996876	1.01643	NA	0.764095	1
hisM	NC_000913.3	2424516	2425233	0.471684	0.734893	0.0233705	NA	-0.343164	1
hisP	NC_000913.3	2423735	2424509	0.299211	0.817926	0.108089	0.998333674101755	-0.163	1
hisQ	NC_000913.3	2425229	2425916	0.0927083	0.988689	-0.228899	0.998333674101755	-0.377127	1
hisS	NC_000913.3	2639300	2640575	-0.105686	0.854846	-0.115965	0.998333674101755	-0.161342	1
hiuH	NC_000913.3	2038955	2039369	-0.0994614	0.990801	0.0604317	0.998333674101755	-0.210354	1
hldD	NC_000913.3	3793986	3794919	0.747623	0.241752	0.0869795	0.998333674101755	-0.0580854	1
hldE	NC_000913.3	3195319	3196753	0.302232	0.611727	-0.0367299	0.998333674101755	-0.120949	1
hlyE	NC_000913.3	1229482	1230394	0.707694	0.755645	0.1318	NA	-0.141958	1
hmp	NC_000913.3	2685834	2687025	-0.0253399	0.996876	-0.336126	0.687702298532371	-0.201617	1
hns	NC_000913.3	1292508	1292922	0.134017	0.805212	0.158148	0.984367453270005	-0.116756	1
hofB	NC_000913.3	115713	117099	-0.0635384	0.991258	-0.1205	0.998333674101755	0.156802	1
hofC	NC_000913.3	114521	115724	0.170447	0.937354	0.173384	NA	0.0669045	1
hofM	NC_000913.3	3521971	3522751	-0.129235	0.978564	0.235423	NA	0.333666	1
hofN	NC_000913.3	3521432	3521972	-1.02235	0.734893	-0.164158	NA	0.407727	1
hofO	NC_000913.3	3521008	3521449	-0.425997	0.947848	-0.185912	NA	0.656942	1
hofP	NC_000913.3	3520614	3521019	-2.02235	0.578277	-0.510959	NA	0.268187	1
hofQ	NC_000913.3	3519464	3520703	-0.321649	0.925625	0.398924	NA	0.440694	1
hokB	NC_000913.3	1491921	1492071	-0.630055	0.755645	0.29901	NA	0.0606302	1
hokD	NC_000913.3	1645118	1645274	0.472022	0.440088	0.101175	0.998333674101755	-0.0827408	1
hokE	NC_000913.3	607835	607988	0.194218	0.994168	-0.0131497	NA	0.2262	1
holA	NC_000913.3	670573	671605	-0.00861677	1	-0.0974276	0.998333674101755	0.0283338	1
holB	NC_000913.3	1155761	1156766	0.0724802	0.948633	-0.0959745	0.998333674101755	0.027776	1
holC	NC_000913.3	4483836	4484280	0.0130789	0.9986	-0.32046	0.732345074369156	0.0207977	1
holD	NC_000913.3	4607802	4608216	0.354619	0.705903	0.106251	0.998333674101755	-0.0465874	1
holE	NC_000913.3	1925107	1925338	-0.0518945	0.996876	0.478855	0.817862030388969	-0.315803	1
hpf	NC_000913.3	3346172	3346460	-0.0170923	0.996876	-0.288459	0.910943536741726	0.0122518	1
hpt	NC_000913.3	141430	141967	0.341363	0.536142	0.321108	0.707051572552548	-0.18097	1
hrpA	NC_000913.3	1483060	1486963	0.246197	0.665492	-0.0583891	0.998333674101755	0.0992766	1
hrpB	NC_000913.3	162104	164534	0.196973	0.703824	0.0032595	0.998333674101755	0.0189885	1
hscA	NC_000913.3	2657084	2658935	0.246022	0.71456	-0.0244449	0.998333674101755	-0.0379938	1
hscB	NC_000913.3	2658951	2659467	0.411887	0.578277	0.0208945	0.998333674101755	-0.00506598	1
hscC	NC_000913.3	681722	683393	-0.280955	0.856699	0.228918	0.998333674101755	0.337827	1
hsdM	NC_000913.3	4581458	4583048	-0.0934279	0.942182	-0.135817	0.998333674101755	-0.0544429	1
hsdR	NC_000913.3	4583248	4586761	-0.0220013	0.996876	-0.153713	0.998333674101755	0.263305	1
hsdS	NC_000913.3	4580067	4581462	-0.129166	0.880103	-0.209608	0.977040207828655	-0.0947976	1
hslJ	NC_000913.3	1441320	1441743	0.339119	0.805212	-0.386473	0.984367453270005	-0.215466	1
hslO	NC_000913.3	3529773	3530652	0.281085	0.845888	-0.506288	0.809237030439942	0.547243	1
hslR	NC_000913.3	3529347	3529749	0.162171	0.953157	-0.517578	0.865376580081784	0.674968	0.871183
hslU	NC_000913.3	4120415	4121747	0.512611	0.717985	-0.744527	0.687702298532371	0.603594	1
hslV	NC_000913.3	4121756	4122287	0.410625	0.773001	-0.494129	0.925460178621913	0.687118	0.9184
hspQ	NC_000913.3	1028403	1028721	0.463135	0.578277	0.116845	0.998333674101755	0.0297861	1
hsrA	NC_000913.3	3939184	3940612	-0.150144	0.880103	0.0324947	0.998333674101755	0.0766114	1
htpG	NC_000913.3	495119	496994	0.979748	0.457808	-0.695633	0.846448571750256	0.848771	0.98228
htpX	NC_000913.3	1911694	1912576	0.139964	0.893498	-0.189433	0.998333674101755	0.15784	1
htrE	NC_000913.3	152828	155426	-0.499487	0.695998	0.136057	NA	-0.244282	1
hupA	NC_000913.3	4200280	4200553	0.256798	0.811277	0.00966443	0.998333674101755	-0.0780883	1
hupB	NC_000913.3	461450	461723	-0.178256	0.925625	0.177843	0.998333674101755	-0.289912	1
hyaA	NC_000913.3	1032138	1033257	-0.61584	0.931919	-0.386037	NA	-1.57933	1
hyaB	NC_000913.3	1033253	1035047	-0.161841	0.993614	-0.850785	NA	0.606252	1
hyaC	NC_000913.3	1035065	1035773	-1.28324	0.665846	-0.88347	NA	-0.158285	1
hyaD	NC_000913.3	1035769	1036357	-0.346722	0.925625	-0.811763	NA	-0.31137	1
hyaE	NC_000913.3	1036353	1036752	0.327482	0.985987	-0.90853	NA	0.242234	1
hyaF	NC_000913.3	1036748	1037606	0.101572	0.991258	-0.0807906	NA	-0.122424	1
hybA	NC_000913.3	3144153	3145140	-0.0701774	0.988689	-0.0460268	0.998333674101755	-0.0170919	1
hybB	NC_000913.3	3142985	3144164	-0.0715191	0.991258	0.154098	0.998333674101755	0.307097	1
hybC	NC_000913.3	3141285	3142989	-0.0241967	0.996876	-0.360694	0.751497323018141	-0.101589	1
hybD	NC_000913.3	3140791	3141286	0.193835	0.842588	-0.00757108	0.998333674101755	0.0471591	1
hybE	NC_000913.3	3140310	3140799	-0.13251	0.939148	-0.407253	0.765350823667988	-0.104992	1
hybF	NC_000913.3	3139976	3140318	-0.111195	0.988689	-0.264028	NA	-0.14299	1
hybG	NC_000913.3	3139715	3139964	0.266502	0.89225	0.279226	0.998333674101755	0.374046	1
hybO	NC_000913.3	3145142	3146261	-0.23368	0.805212	-0.27034	0.984367453270005	-0.167368	1
hycA	NC_000913.3	2849973	2850435	0.768462	0.965146	-1.18167	NA	-0.169533	1
hycB	NC_000913.3	2849237	2849849	-1.82561	0.821588	-1.24193	NA	0.339524	1
hycC	NC_000913.3	2847414	2849241	0.915443	0.696914	0.70424	NA	0.939194	1
hycD	NC_000913.3	2846488	2847412	0.888365	0.811277	0.793084	NA	0.702558	1
hycE	NC_000913.3	2844761	2846471	-0.258517	0.942182	0.241769	NA	0.396283	1
hycF	NC_000913.3	2844209	2844752	-0.454423	0.940368	0.151953	NA	-0.131011	1
hycG	NC_000913.3	2843442	2844210	-0.395448	0.877403	-0.11374	NA	-0.515608	1
hycH	NC_000913.3	2843035	2843446	-0.402186	0.818458	-0.186647	NA	-0.213438	1
hycI	NC_000913.3	2842572	2843043	0.12644	0.949403	0.0467397	0.998333674101755	-0.55864	0.777632
hydN	NC_000913.3	2837577	2838105	0.204266	0.984718	0.207427	NA	0.764988	1
hyfA	NC_000913.3	2601200	2601818	-0.993706	0.820296	-0.516358	NA	1.52821	1
hyfB	NC_000913.3	2601817	2603836	0.0791846	0.995955	0.360571	NA	0.0191933	1
hyfC	NC_000913.3	2603846	2604794	0.486728	0.991258	-0.968633	NA	0.1533	1
hyfD	NC_000913.3	2604810	2606250	-0.0647735	0.996876	0.313042	NA	-0.898438	1
hyfE	NC_000913.3	2606261	2606912	1.73138	0.730351	1.15304	NA	1.49964	1
hyfF	NC_000913.3	2606916	2608497	-0.136504	0.988689	-0.451684	NA	-0.0911165	1
hyfG	NC_000913.3	2608486	2610154	0.0403864	0.996876	-0.150775	NA	0.340585	1
hyfH	NC_000913.3	2610163	2610709	0.776954	0.783909	0.00568898	NA	0.028608	1
hyfI	NC_000913.3	2610705	2611464	-0.975993	0.612305	-0.325121	NA	0.0663944	1
hyfJ	NC_000913.3	2611456	2611870	0.0952248	0.996876	-0.13047	NA	-0.0584488	1
hyfR	NC_000913.3	2611899	2613912	-0.357296	0.81703	-0.487492	NA	0.34884	1
hyi	NC_000913.3	535709	536486	-0.605296	0.880012	-0.45731	NA	-0.285774	1
hypA	NC_000913.3	2850646	2850997	0.173349	0.996876	0.417201	NA	0.684217	1
hypB	NC_000913.3	2851000	2851873	0.156905	0.940368	-0.0514184	0.998333674101755	0.0754256	1
hypC	NC_000913.3	2851863	2852136	0.113524	0.991823	-0.455699	NA	-0.218116	1
hypD	NC_000913.3	2852135	2853257	0.200129	0.895848	-0.546683	0.696040953760319	-0.0472237	1
hypE	NC_000913.3	2853253	2854264	0.144155	0.942182	-0.210609	0.998333674101755	0.180007	1
hypF	NC_000913.3	2835172	2837425	0.289488	0.734204	-0.00901746	0.998333674101755	0.0589934	1
hypT	NC_000913.3	4557377	4558289	-0.103383	0.930232	0.00816714	0.998333674101755	0.176415	1
hyuA	NC_000913.3	3010027	3011413	-0.638696	0.799373	0.197854	NA	0.547266	1
iaaA	NC_000913.3	866567	867533	-0.0165642	1	0.0886168	0.998333674101755	0.092324	1
iadA	NC_000913.3	4558353	4559526	0.120138	0.903253	-0.0851321	0.998333674101755	0.00780609	1
iap	NC_000913.3	2876580	2877618	-0.0645916	0.979784	0.230896	0.927720159510469	0.343029	0.841654
ibaG	NC_000913.3	3336548	3336803	0.00298351	1	0.136749	0.998333674101755	-0.0253654	1
ibpA	NC_000913.3	3867008	3867422	0.66915	0.710188	-0.116137	0.998333674101755	1.15144	0.541581
ibpB	NC_000913.3	3866468	3866897	1.26079	0.353422	0.460931	0.998333674101755	1.8867	0.0181218
ibsA	NC_000913.3	2153348	2153408	0.0843542	0.996876	0.995794	NA	0.382225	1
ibsB	NC_000913.3	2153680	2153737	-1.69418	0.800167	0.274086	NA	-0.0691513	1
ibsC	NC_000913.3	3056889	3056949	-0.160607	0.988689	0.158864	NA	-0.0555656	1
ibsD	NC_000913.3	3194765	3194825	-0.147182	0.992117	-0.0669724	NA	-0.631236	1
ibsE	NC_000913.3	3195140	3195200	-2.78301	0.817281	-0.806165	NA	-3.16219	1
icd	NC_000913.3	1195122	1196373	0.113911	0.958723	-0.280988	0.992703163716109	-0.459423	1
icdC	NC_000913.3	1211412	1211577	0.0951637	0.984516	-0.350441	0.984367453270005	-0.468943	1
iclR	NC_000913.3	4222803	4223628	0.0622553	0.979784	-0.00425805	0.998333674101755	-0.0514688	1
idi	NC_000913.3	3033064	3033613	0.346396	0.755645	0.211312	0.998333674101755	0.462927	1
idnD	NC_000913.3	4493374	4494406	-0.126719	0.988689	-0.199837	0.998333674101755	-0.000353161	1
idnK	NC_000913.3	4494622	4495186	-0.249371	0.942182	0.455818	NA	0.0696286	1
idnO	NC_000913.3	4492586	4493351	-0.922148	0.440088	-0.321641	0.998333674101755	-0.585643	1
idnR	NC_000913.3	4490140	4491139	-0.363829	0.705903	-0.0520636	0.998333674101755	0.0724611	1
idnT	NC_000913.3	4491205	4492525	-0.276262	0.889851	0.307813	0.998333674101755	0.250628	1
ihfA	NC_000913.3	1795252	1795552	0.0791896	0.965146	0.039567	0.998333674101755	-0.163657	1
ihfB	NC_000913.3	963827	964112	0.0446434	0.963534	0.0258876	0.998333674101755	-0.187537	1
ileS	NC_000913.3	22390	25207	0.0348901	0.988689	-0.189366	0.921468384608852	0.046393	1
ilvA	NC_000913.3	3955330	3956875	-0.260569	0.730351	-0.293364	0.877066171055092	0.0379249	1
ilvB	NC_000913.3	3851095	3852784	-0.685843	0.501664	-0.318878	0.998333674101755	-0.428496	1
ilvC	NC_000913.3	3957969	3959445	-0.257471	0.805212	0.145465	0.998333674101755	0.251791	1
ilvD	NC_000913.3	3953477	3955328	-0.333251	0.610732	-0.284212	0.88231241069733	0.0104506	1
ilvE	NC_000913.3	3952483	3953413	-0.431593	0.476498	-0.315384	0.825731203610836	0.0169451	1
ilvG	NC_000913.3	3950559	3952204	-0.432107	0.632124	0.0714561	0.998333674101755	-0.0728327	1
ilvH	NC_000913.3	87356	87848	-0.442508	0.685804	0.0714071	0.998333674101755	-0.185063	1
ilvI	NC_000913.3	85629	87354	-0.121286	0.946179	0.156658	0.998333674101755	0.182336	1
ilvL	NC_000913.3	3950321	3950420	-0.764255	0.734893	0.626749	0.998333674101755	-0.0758987	1
ilvM	NC_000913.3	3952200	3952464	0.0649607	0.996876	1.09141	NA	1.14553	1
ilvN	NC_000913.3	3850801	3851092	-1.1128	0.286603	-0.568574	0.897709250079285	-1.17032	0.189309
ilvX	NC_000913.3	3950506	3950557	-0.177895	0.991258	0.987593	NA	0.11105	1
ilvY	NC_000913.3	3956926	3957820	0.366591	0.705903	0.145473	0.998333674101755	0.18661	1
inaA	NC_000913.3	2348821	2349472	-0.293113	0.712025	0.0867102	0.998333674101755	0.125596	1
infA	NC_000913.3	926224	926443	-0.0709928	0.988689	0.143367	0.998333674101755	-0.260475	1
infB	NC_000913.3	3313341	3316014	-0.0614293	0.988689	0.0363104	0.998333674101755	-0.19393	1
infC	NC_000913.3	1800095	1800638	0.0397208	0.991258	0.116917	0.998333674101755	-0.109967	1
insA	NC_000913.3	4518526	4518802	-0.0295209	0.996876	0.125525	0.998333674101755	0.120254	1
insB1	NC_000913.3	4518720	4519224	0.109381	0.988689	0.267293	NA	0.731027	0.605983
insC1	NC_000913.3	4498271	4498637	0	1	0	NA	0	1
insD1	NC_000913.3	4498594	4499500	0.149457	0.988689	0.0560288	NA	0.0788343	1
insE1	NC_000913.3	2170235	2170535	-0.601687	0.867936	0.120404	NA	-0.150865	1
insF1	NC_000913.3	2170531	2171398	0.253975	0.942182	0.53691	NA	-0.000561821	1
insG	NC_000913.3	4502102	4503431	-0.0329253	0.996876	-0.0874686	0.998333674101755	0.0432113	1
insH1	NC_000913.3	3652181	3653198	-0.0610679	0.988689	0.263157	0.984367453270005	0.443812	0.777632
insI1	NC_000913.3	4507465	4508617	1.05361	0.695998	0.327858	NA	1.12533	1
insJ	NC_000913.3	3720679	3721201	-0.175976	0.955165	0.11028	0.998333674101755	0.26557	1
insK	NC_000913.3	3721197	3722049	-0.00781392	1	0.0182122	NA	0.0746733	1
insL1	NC_000913.3	2514330	2515443	0.341463	0.730351	-0.307932	0.984367453270005	0.735326	0.16599
insM	NC_000913.3	4508675	4508942	0.285183	0.946814	-0.0114625	NA	-0.014476	1
insO	NC_000913.3	4507196	4507451	0.0463293	0.991258	0.274029	0.977040207828655	0.0645745	1
insP	NC_000913.3	1503217	1503649	-0.347838	0.982274	-0.135336	NA	0.285762	1
insQ	NC_000913.3	1503716	1504865	0.392492	0.478768	-0.0395294	0.998333674101755	0.369538	0.869827
insZ	NC_000913.3	1294425	1295322	0.226754	0.893498	0.365598	0.984367453270005	0.912275	0.128489
intA	NC_000913.3	2756158	2757400	0.0628104	0.988689	-0.307378	0.974806192074583	0.140712	1
intB	NC_000913.3	4496674	4497940	-0.0173338	0.99737	0.372103	0.780140006629933	0.0907041	1
intD	NC_000913.3	564814	565978	-0.297486	0.81703	-0.0107933	0.998333674101755	-0.0327395	1
intG	NC_000913.3	2012501	2012663	0.43643	0.943059	0.727917	NA	-0.0411432	1
intK	NC_000913.3	1647173	1647356	-0.749857	0.880103	-0.744947	NA	-1.13316	1
intQ	NC_000913.3	1651550	1652708	-0.227074	0.978542	0.350239	NA	0.157474	1
intR	NC_000913.3	1411999	1413235	-0.0777765	0.991258	0.321605	0.998333674101755	-0.321138	1
intS	NC_000913.3	2466544	2467702	0.0473239	0.991258	0.00547455	0.998333674101755	0.143517	1
intZ	NC_000913.3	2558857	2560066	0	1	0	NA	0	1
iraD	NC_000913.3	4556992	4557385	0.892528	0.601101	0.69827	NA	0.995888	0.869827
iraM	NC_000913.3	1211679	1212003	-0.599436	0.438113	-0.567118	0.609481719855541	-0.676431	0.373261
iraP	NC_000913.3	401385	401646	-0.769361	0.793055	0.185732	0.998333674101755	-0.217276	1
iscA	NC_000913.3	2659562	2659886	0.380473	0.560186	0.0550006	0.998333674101755	-0.117767	1
iscR	NC_000913.3	2661642	2662131	0.391179	0.504902	0.337741	0.718612557001761	-0.0678914	1
iscS	NC_000913.3	2660316	2661531	0.393896	0.371372	0.117304	0.998333674101755	-0.0787131	1
iscU	NC_000913.3	2659902	2660289	0.392178	0.445248	0.127226	0.998333674101755	-0.0645297	1
iscX	NC_000913.3	2656535	2656736	0.376384	0.578277	0.011837	0.998333674101755	-0.0123535	1
ispA	NC_000913.3	440201	441101	0.0856146	0.906624	-0.145704	0.984367453270005	0.0807942	1
ispB	NC_000913.3	3333709	3334681	0.290619	0.661446	-0.0465181	0.998333674101755	-0.0375793	1
ispD	NC_000913.3	2871779	2872490	0.156645	0.913212	0.0291362	0.998333674101755	0.0672699	1
ispE	NC_000913.3	1262025	1262877	0.233974	0.612305	-0.0395219	0.998333674101755	-0.177362	1
ispF	NC_000913.3	2871300	2871780	0.113294	0.935473	-0.189775	0.998333674101755	-0.0485553	1
ispG	NC_000913.3	2640685	2641804	-0.0317968	0.991258	-0.226904	0.722072668715388	-0.0975366	1
ispH	NC_000913.3	26276	27227	0.0448316	0.991258	-0.137043	0.998333674101755	-0.0220312	1
ispU	NC_000913.3	194902	195664	-0.0430881	0.991258	0.117527	0.998333674101755	-0.224866	1
isrC	NC_000913.3	2071314	2071518	-2.28224	0.317044	-1.56399	NA	0.95975	1
istR	NC_000913.3	3853117	3853257	0.159805	0.988689	0.955047	NA	0.213408	1
ivbL	NC_000913.3	3852889	3852988	-0.569524	0.805212	0.0970506	0.998333674101755	-0.228099	1
ivy	NC_000913.3	240342	240816	-0.0817407	0.991258	0.0790798	0.998333674101755	-0.0248169	1
katE	NC_000913.3	1813866	1816128	-0.0447692	0.996876	-0.620065	0.853374386656197	-0.340043	1
katG	NC_000913.3	4133834	4136015	-0.0558778	0.989771	-0.129834	0.998333674101755	-0.0853366	1
kbaY	NC_000913.3	3283142	3284003	0.377921	0.949057	-0.325585	NA	-0.640773	1
kbaZ	NC_000913.3	3278913	3280194	-0.608704	0.805212	-0.381147	NA	0.15045	1
kbl	NC_000913.3	3791354	3792551	0.520675	0.476498	0.0331974	0.998333674101755	-0.0305142	1
kch	NC_000913.3	1309015	1310269	0.255472	0.685804	0.0609452	0.998333674101755	0.06328	1
kdgK	NC_000913.3	3679418	3680348	0.110708	0.939148	-0.176242	0.998333674101755	-0.0374283	1
kdgR	NC_000913.3	1909307	1910099	0.249672	0.632666	0.113821	0.998333674101755	-0.147474	1
kdgT	NC_000913.3	4101689	4102673	0.0489357	0.996876	0.146771	0.998333674101755	0.119638	1
kdpA	NC_000913.3	727058	728732	0.427828	0.870645	-1.15876	NA	-0.641674	1
kdpB	NC_000913.3	724987	727036	-0.151384	0.957955	-0.600661	NA	-0.350822	1
kdpC	NC_000913.3	724406	724979	0.244167	0.935473	-0.134965	NA	0.193011	1
kdpD	NC_000913.3	721729	724414	-0.0461886	0.988689	0.0152494	0.998333674101755	-0.129436	1
kdpE	NC_000913.3	721055	721733	-0.0393885	0.996876	-0.0434141	0.998333674101755	-0.183533	1
kdpF	NC_000913.3	728731	728821	1.61919	0.988689	1.19341	NA	0	1
kdsA	NC_000913.3	1268164	1269019	0.246994	0.579737	-0.030625	0.998333674101755	-0.180756	1
kdsB	NC_000913.3	970851	971598	0.292546	0.632666	-0.0439703	0.998333674101755	0.0917623	1
kdsC	NC_000913.3	3342272	3342839	0.145434	0.817926	0.0163821	0.998333674101755	-0.0877811	1
kdsD	NC_000913.3	3341265	3342252	0.160709	0.794045	0.171991	0.984367453270005	-0.0229426	1
kduD	NC_000913.3	2982496	2983258	-0.439672	0.705903	-0.147683	0.998333674101755	-0.0955688	1
kduI	NC_000913.3	2983287	2984124	-0.237879	0.880103	-0.212529	0.998333674101755	-0.113218	1
kefB	NC_000913.3	3478801	3480607	-0.666611	0.559599	-0.190228	0.998333674101755	-0.0765344	1
kefC	NC_000913.3	47768	49631	0.215766	0.817926	0.0964698	0.998333674101755	0.148199	1
kefF	NC_000913.3	47245	47776	0.0766412	0.991258	-0.111543	NA	0.0700743	1
kefG	NC_000913.3	3480606	3481161	-0.734172	0.574325	-0.0673263	0.998333674101755	0.0904327	1
kgtP	NC_000913.3	2724447	2725746	0.190889	0.827562	0.0987115	0.998333674101755	-0.187754	1
kilR	NC_000913.3	1418007	1418229	1.21894	0.930232	1.37263	NA	-0.15328	1
kptA	NC_000913.3	4560929	4561484	-0.215358	0.939148	0.44022	0.984367453270005	0.655265	1
kup	NC_000913.3	3931315	3933184	0.227316	0.808834	0.356077	0.793986844193254	-0.0821886	1
lacI	NC_000913.3	366427	367510	-0.80632	0.856149	1.96814	0.156864692660829	0.576589	1
lafU	NC_000913.3	250071	250827	-0.440458	0.887266	0.348785	NA	0.0758507	1
lamB	NC_000913.3	4247970	4249311	-1.87191	0.440088	-2.74478	0.0733890737341887	-1.75129	0.78461
ldcA	NC_000913.3	1242165	1243080	0.0348345	0.993614	-0.0944258	0.998333674101755	-0.0288478	1
ldcC	NC_000913.3	209678	211820	-0.0269023	0.996876	-0.0104106	0.998333674101755	0.196672	1
ldhA	NC_000913.3	1441853	1442843	0.320905	0.754553	-0.539097	0.687702298532371	0.113761	1
ldrA	NC_000913.3	1269167	1269275	0.458755	0.966782	-0.160246	NA	-1.12209	1
ldrB	NC_000913.3	1269702	1269810	-1.00179	0.71456	-0.168374	NA	-0.29188	1
ldrC	NC_000913.3	1270237	1270345	0.0870638	0.996876	0.196832	NA	0.627697	1
ldrD	NC_000913.3	3699979	3700087	-0.350913	0.818458	-0.373712	0.998333674101755	-0.257832	1
ldtA	NC_000913.3	2062390	2063323	0.0713001	0.984516	-0.0954807	0.998333674101755	0.276868	1
ldtB	NC_000913.3	854823	855744	0.120325	0.925625	0.0719291	0.998333674101755	-0.183194	1
ldtC	NC_000913.3	1169411	1170374	-0.142516	0.958723	0.0161063	0.998333674101755	0.16604	1
ldtD	NC_000913.3	981046	982894	0.101891	0.940368	-0.164453	0.998333674101755	0.154868	1
ldtE	NC_000913.3	1757720	1758725	0.511605	0.476689	0.0864356	0.998333674101755	0.465227	0.917214
lepA	NC_000913.3	2705324	2707124	0.149133	0.870645	0.16365	0.998333674101755	0.0194658	1
lepB	NC_000913.3	2704334	2705309	0.0803699	0.942182	0.112234	0.998333674101755	-0.0330109	1
leuA	NC_000913.3	81957	83529	-0.15792	0.958723	0.378368	0.984367453270005	0.169639	1
leuB	NC_000913.3	80866	81958	-0.106143	0.988689	0.213316	0.998333674101755	0.0626394	1
leuC	NC_000913.3	79463	80864	-0.0825242	0.988689	0.319715	0.984367453270005	0.302773	1
leuD	NC_000913.3	78847	79453	-0.321718	0.753753	0.246636	0.998333674101755	0.0602715	1
leuE	NC_000913.3	1880120	1880759	6.7996	2.61352e-24	7.03474	4.48531939870279e-26	6.41614	3.69861e-21
leuL	NC_000913.3	83621	83708	-0.895013	0.808834	-0.401153	NA	-0.618274	1
leuO	NC_000913.3	84367	85312	-0.00251276	1	0.1579	NA	0.0732558	1
leuS	NC_000913.3	672200	674783	0.129723	0.811277	-0.0599951	0.998333674101755	-0.0184261	1
lexA	NC_000913.3	4257114	4257723	0.110786	0.925141	0.100725	0.998333674101755	0.146655	1
lfhA	NC_000913.3	248357	250070	0.744488	0.800167	0.922934	NA	0.974211	1
lgt	NC_000913.3	2965161	2966037	0.137328	0.854399	-0.0963548	0.998333674101755	0.091155	1
lhgO	NC_000913.3	2789981	2791250	0.399759	0.870645	0.500084	0.998333674101755	0.295965	1
lhr	NC_000913.3	1729086	1733703	0.305692	0.699122	-0.0294611	0.998333674101755	0.207313	1
ligA	NC_000913.3	2528160	2530176	-0.100154	0.938331	-0.241391	0.938727778812295	-0.172891	1
ligB	NC_000913.3	3819487	3821170	-0.3699	0.750083	0.00537235	0.998333674101755	0.0771599	1
ligT	NC_000913.3	161500	162031	0.50569	0.458225	0.106598	0.998333674101755	-0.0283849	1
lipA	NC_000913.3	659250	660216	0.248588	0.744058	-0.191905	0.998333674101755	-0.27669	1
lipB	NC_000913.3	661636	662278	0.448893	0.475776	0.101708	0.998333674101755	0.0160458	1
livF	NC_000913.3	3592723	3593437	-0.154024	0.957955	0.222753	NA	0.110374	1
livG	NC_000913.3	3593438	3594206	0.249584	0.881982	0.119856	NA	0.241311	1
livH	NC_000913.3	3595476	3596403	0.381566	0.817926	0.284546	NA	0.21027	1
livJ	NC_000913.3	3598554	3599658	0.136637	0.988689	0.0896802	0.998333674101755	0.155194	1
livK	NC_000913.3	3596450	3597560	-0.0933319	0.984334	0.196883	0.998333674101755	0.376681	1
livM	NC_000913.3	3594202	3595480	0.193546	0.921507	0.71641	0.323728682517001	0.343457	1
lldD	NC_000913.3	3779826	3781017	0.262673	0.930232	-0.107708	0.998333674101755	-0.0180694	1
lldP	NC_000913.3	3777398	3779054	-0.430083	0.786286	-0.135205	0.998333674101755	-0.253584	1
lldR	NC_000913.3	3779053	3779830	-0.197476	0.931919	-0.11192	0.998333674101755	-0.090211	1
lnt	NC_000913.3	689342	690881	0.131356	0.944478	-0.213923	0.998333674101755	0.0858961	1
loiP	NC_000913.3	3081912	3082671	-0.116948	0.902802	0.179481	0.998333674101755	-0.0799946	1
lolA	NC_000913.3	937371	937983	0.21082	0.830026	-0.00361898	0.998333674101755	0.195629	1
lolB	NC_000913.3	1262876	1263500	-0.00265279	1	-0.118068	0.998333674101755	-0.0993031	1
lolC	NC_000913.3	1175426	1176626	0.159844	0.817926	-0.216843	0.951966637639565	-0.0165284	1
lolD	NC_000913.3	1176618	1177320	0.17778	0.817699	-0.23736	0.955578872702794	-0.119287	1
lolE	NC_000913.3	1177319	1178564	0.0631347	0.978564	-0.208795	0.984367453270005	-0.161193	1
lomR	NC_000913.3	1427388	1427598	-0.127869	0.991258	-0.367936	NA	-0.419499	1
lon	NC_000913.3	458887	461242	0.512062	0.628121	-0.35932	0.984367453270005	0.545255	1
lpd	NC_000913.3	127911	129336	0.340776	0.743793	-0.305031	0.991956829085306	-0.213043	1
lplA	NC_000913.3	4623100	4624117	0.168005	0.854399	-0.213068	0.993471753730792	0.16576	1
lplT	NC_000913.3	2972668	2973862	0.0233365	0.996876	-0.101515	0.998333674101755	0.228354	1
lpoA	NC_000913.3	3293399	3295436	-0.0253884	0.991258	-0.126164	0.984367453270005	-0.0678395	1
lpoB	NC_000913.3	1162637	1163279	0.205313	0.811277	-0.257102	0.977040207828655	-0.0402223	1
lpp	NC_000913.3	1757420	1757657	-0.152238	0.920578	-0.26107	0.991956829085306	-0.219208	1
lptA	NC_000913.3	3343379	3343937	0.185555	0.80411	-0.160569	0.998333674101755	0.0445158	1
lptB	NC_000913.3	3343943	3344669	0.186875	0.752249	-0.0694581	0.998333674101755	0.0266064	1
lptC	NC_000913.3	3342835	3343411	0.153231	0.847289	0.0313207	0.998333674101755	0.0247132	1
lptD	NC_000913.3	54754	57109	0.051101	0.975468	-0.0701673	0.998333674101755	0.0240144	1
lptE	NC_000913.3	671604	672186	0.165879	0.822005	-0.0418161	0.998333674101755	-0.140064	1
lptF	NC_000913.3	4486217	4487318	0.196997	0.754911	0.0927544	0.998333674101755	0.0525257	1
lptG	NC_000913.3	4487317	4488400	0.11565	0.89013	-0.00680836	0.998333674101755	-0.0505359	1
lpxA	NC_000913.3	202559	203348	0.167949	0.808834	0.119167	0.998333674101755	-0.164461	1
lpxB	NC_000913.3	203347	204496	0.00296929	1	0.017017	0.998333674101755	-0.0950547	1
lpxC	NC_000913.3	106556	107474	0.107258	0.89013	-0.0511451	0.998333674101755	0.0402587	1
lpxD	NC_000913.3	200970	201996	0.0229457	0.996876	-0.0276867	0.998333674101755	-0.116308	1
lpxH	NC_000913.3	553217	553940	-0.0856271	0.929856	0.0584916	0.998333674101755	-0.0908091	1
lpxK	NC_000913.3	968365	969352	0.173371	0.870645	-0.0165271	0.998333674101755	0.0163015	1
lpxL	NC_000913.3	1115661	1116582	0.305059	0.673225	0.209289	0.998333674101755	0.137109	1
lpxM	NC_000913.3	1939221	1940193	0.241606	0.632124	0.045904	0.998333674101755	-0.0139542	1
lpxP	NC_000913.3	2495644	2496565	-0.190031	0.856149	-0.196682	0.998333674101755	0.302397	1
lpxT	NC_000913.3	2268853	2269567	-0.269546	0.870645	-0.0580153	0.998333674101755	-0.327366	1
lrhA	NC_000913.3	2405702	2406641	-0.419838	0.57833	-0.148207	0.998333674101755	-0.55396	0.502951
lrp	NC_000913.3	932594	933089	-0.398082	0.451471	-0.270065	0.876574262781178	-0.29341	1
lspA	NC_000913.3	25206	25701	0.0421376	0.988689	-0.164117	0.991956829085306	-0.0230149	1
lsrA	NC_000913.3	1601489	1603025	-0.850293	0.752249	-0.222027	NA	-0.525458	1
lsrB	NC_000913.3	1605050	1606073	-0.457714	0.912589	-0.130603	NA	-0.427836	1
lsrC	NC_000913.3	1603018	1604047	-0.205623	0.988689	-0.129135	NA	0.267071	1
lsrD	NC_000913.3	1604046	1605039	-0.845404	0.805212	-0.139402	NA	0.357025	1
lsrF	NC_000913.3	1606099	1606975	-0.0641645	0.996876	-0.232623	NA	0.156859	1
lsrG	NC_000913.3	1606998	1607289	-0.0590245	0.996876	0.13361	NA	-0.191821	1
lsrK	NC_000913.3	1598616	1600209	-0.0248723	0.996876	-0.00739919	0.998333674101755	0.0707148	1
lsrR	NC_000913.3	1600287	1601241	-0.116725	0.988689	0.0867335	0.998333674101755	-0.241658	1
ltaE	NC_000913.3	908292	909294	-0.0353925	0.991258	-0.300144	0.707051572552548	0.061537	1
luxS	NC_000913.3	2814217	2814733	0.238164	0.764029	-0.323688	0.814597850634768	-0.336721	1
lysA	NC_000913.3	2977636	2978899	-1.24859	0.053275	-0.808462	0.513396490861978	0.307143	1
lysC	NC_000913.3	4231883	4233233	-0.484983	0.516711	-0.233355	0.998333674101755	0.0430912	1
lysP	NC_000913.3	2247062	2248532	0.0168783	1	0.27938	0.998333674101755	-0.200871	1
lysR	NC_000913.3	2979020	2979956	0.252287	0.814299	0.0951376	0.998333674101755	0.067334	1
lysS	NC_000913.3	3033656	3035174	0.0700672	0.948888	0.204185	0.916170827466197	0.130221	1
lysU	NC_000913.3	4353199	4354717	-1.4923	5.21096e-12	-0.542244	0.197926237514364	-0.463128	0.534538
lyxK	NC_000913.3	3747083	3748580	-0.237255	0.945835	-0.153065	NA	0.0289508	1
maa	NC_000913.3	479366	479918	-0.298321	0.752249	-0.0180773	0.998333674101755	-0.105332	1
macA	NC_000913.3	919234	920350	0.0488202	0.991258	0.0734204	0.998333674101755	-0.00710627	1
macB	NC_000913.3	920346	922293	-0.054926	0.988689	0.048327	0.998333674101755	0.0954297	1
maeA	NC_000913.3	1553971	1555669	-0.0937818	0.870645	-0.451668	0.00675581419412216	-0.104963	1
maeB	NC_000913.3	2576097	2578377	-0.021579	0.996876	-0.388554	0.687702298532371	-0.0410551	1
mak	NC_000913.3	410143	411052	-0.290718	0.845888	0.227031	0.998333674101755	-0.126745	1
malE	NC_000913.3	4245228	4246419	-1.9551	0.399985	-3.57069	0.00258508415874691	-2.01186	0.45384
malF	NC_000913.3	4243530	4245075	-0.995955	0.705903	-1.58348	0.599236026997674	-0.731039	1
malG	NC_000913.3	4242625	4243516	-1.11051	0.705903	-1.23971	0.863031990917566	-0.930739	1
malI	NC_000913.3	1698151	1699180	-0.127441	0.965146	0.0967321	0.998333674101755	0.104967	1
malK	NC_000913.3	4246783	4247899	-1.67623	0.595839	-4.32529	0.00294120230925315	-1.5025	1
malM	NC_000913.3	4249553	4250474	-1.66891	0.536142	-2.51861	0.147131599948985	-1.68157	0.897156
malP	NC_000913.3	3550079	3552473	-1.97591	0.338002	-3.42329	0.00224166006496429	-2.39726	0.128489
malQ	NC_000913.3	3547985	3550070	-1.72446	0.333759	-2.56782	0.0148115105711567	-2.01107	0.153491
malS	NC_000913.3	3737496	3739527	-1.12076	0.340218	-1.39765	0.098771119954838	-0.563073	1
malT	NC_000913.3	3553084	3555790	-0.10193	0.942182	-0.391648	0.687702298532371	-0.0561268	1
malX	NC_000913.3	1699354	1700947	-0.318008	0.83249	-0.18123	0.998333674101755	0.217468	1
malY	NC_000913.3	1700956	1702129	0.151203	0.894137	0.0819506	0.998333674101755	0.236551	1
malZ	NC_000913.3	422517	424332	-0.518981	0.274456	-0.377977	0.687702298532371	-0.554699	0.169227
manA	NC_000913.3	1688575	1689751	0.218699	0.786286	-0.0914842	0.998333674101755	0.16249	1
manX	NC_000913.3	1902047	1903019	0.754372	0.522205	-0.47207	0.982113971551868	0.166682	1
manY	NC_000913.3	1903081	1903882	0.792549	0.556958	-0.583604	0.925460178621913	-0.0111603	1
manZ	NC_000913.3	1903894	1904746	0.773585	0.594981	-0.742953	0.752818634385898	-0.0404739	1
map	NC_000913.3	188711	189506	0.530154	0.456986	-0.0566353	0.998333674101755	3.02351e-05	1
marA	NC_000913.3	1619573	1619957	0.362218	0.632124	0.191462	0.998333674101755	0.122001	1
marB	NC_000913.3	1619988	1620207	0.436547	0.601101	0.256523	0.998333674101755	-0.0586826	1
marC	NC_000913.3	1618242	1618908	0.259426	0.758127	0.11087	0.998333674101755	-0.0335375	1
marR	NC_000913.3	1619119	1619554	0.348551	0.699827	0.193656	0.998333674101755	0.275828	1
matP	NC_000913.3	1018484	1018937	0.170206	0.842588	0.301956	0.792752288777972	-0.322535	1
mazE	NC_000913.3	2911090	2911339	0.096533	0.98432	0.486807	0.707051572552548	0.302104	1
mazF	NC_000913.3	2910755	2911091	-0.254165	0.880103	0.184561	0.998333674101755	-0.127984	1
mazG	NC_000913.3	2909893	2910685	0.148686	0.885526	0.15009	0.998333674101755	0.13974	1
mcaS	NC_000913.3	1405655	1405751	-0.799572	0.765071	0.426835	NA	0.148015	1
mcbA	NC_000913.3	841795	842056	0.565807	0.841715	0.229333	NA	-0.506878	1
mcbR	NC_000913.3	1520261	1520927	-0.00993934	1	0.5599	NA	-0.0147558	1
mcrB	NC_000913.3	4577957	4579337	0.354226	0.634805	-0.0135787	0.998333674101755	0.205945	1
mcrC	NC_000913.3	4576911	4577958	0.457993	0.592294	-0.0746615	0.998333674101755	0.350337	1
mdaB	NC_000913.3	3172529	3173111	0.340852	0.704816	-0.382416	0.82575456501122	-0.0740838	1
mdfA	NC_000913.3	883672	884905	-0.24439	0.829596	0.343341	0.955578872702794	-0.145007	1
mdh	NC_000913.3	3383329	3384268	-0.0730902	0.988689	-0.522502	0.687702298532371	-0.499026	0.975937
mdlA	NC_000913.3	468870	470643	0.118416	0.915263	0.0757482	0.998333674101755	0.191644	1
mdlB	NC_000913.3	470635	472417	0.145063	0.89013	0.0205072	0.998333674101755	0.07673	1
mdtA	NC_000913.3	2154015	2155263	-0.31173	0.806413	0.0130595	0.998333674101755	-0.150938	1
mdtB	NC_000913.3	2155262	2158385	-0.342315	0.734893	-0.19089	0.998333674101755	-0.0748862	1
mdtC	NC_000913.3	2158385	2161463	-0.214904	0.87777	0.0571989	0.998333674101755	0.0920171	1
mdtD	NC_000913.3	2161463	2162879	-0.182644	0.928097	-0.00757912	0.998333674101755	0.211856	1
mdtE	NC_000913.3	3659231	3660389	-0.511593	0.752249	-0.594434	NA	-0.173798	1
mdtF	NC_000913.3	3660413	3663527	-0.22929	0.827159	0.0715253	0.998333674101755	0.100206	1
mdtG	NC_000913.3	1114263	1115490	-0.041509	0.996876	0.0507503	0.998333674101755	0.245316	1
mdtH	NC_000913.3	1124117	1125326	-0.726839	0.419673	-0.244163	0.998333674101755	0.028033	1
mdtI	NC_000913.3	1672819	1673149	-0.483737	0.685804	-0.0502331	0.998333674101755	0.503527	1
mdtJ	NC_000913.3	1673135	1673501	-0.105674	0.988689	0.389425	0.984367453270005	0.811129	0.427907
mdtK	NC_000913.3	1743456	1744830	-0.0958738	0.988689	0.174264	0.998333674101755	-0.350115	1
mdtM	NC_000913.3	4567286	4568519	0.100931	0.988689	0.00128098	0.999132844020164	-0.0133705	1
mdtN	NC_000913.3	4303077	4304109	1.23207	0.822005	0.818211	NA	0.573629	1
mdtO	NC_000913.3	4301026	4303078	0.321925	0.938331	0.0234552	NA	0.0880205	1
mdtP	NC_000913.3	4299563	4301030	0.0661494	0.996876	-0.816937	NA	0.235431	1
mdtQ	NC_000913.3	2227322	2228758	0.109131	0.993614	-0.15141	NA	0.0675292	1
melA	NC_000913.3	4341910	4343266	0.152353	0.942182	-0.12213	0.998333674101755	0.215863	1
melB	NC_000913.3	4343368	4344790	-0.333584	0.752249	0.0731785	0.998333674101755	0.0880547	1
melR	NC_000913.3	4340719	4341628	0.168025	0.96039	-0.0307732	0.998333674101755	-0.116554	1
menA	NC_000913.3	4119422	4120349	0.188957	0.854399	0.0737333	0.998333674101755	0.192809	1
menB	NC_000913.3	2375961	2376819	0.169061	0.786286	-0.112008	0.998333674101755	-0.195401	1
menC	NC_000913.3	2374999	2375962	0.167335	0.79526	-0.111862	0.998333674101755	-0.174686	1
menD	NC_000913.3	2377588	2379259	0.00237787	1	-0.0994963	0.998333674101755	0.0523162	1
menE	NC_000913.3	2373647	2375003	-0.0620722	0.979905	-0.0538461	0.998333674101755	-0.14243	1
menF	NC_000913.3	2379347	2380643	0.155392	0.786286	-0.0398364	0.998333674101755	-0.015914	1
menH	NC_000913.3	2376833	2377592	-0.213892	0.882485	-0.234988	0.998333674101755	-0.0535677	1
menI	NC_000913.3	1765221	1765632	-0.24162	0.870645	-0.518744	0.722072668715388	-0.164506	1
mepA	NC_000913.3	2445559	2446384	-0.0140074	0.996876	-0.0345555	0.998333674101755	0.0667013	1
mepH	NC_000913.3	1734434	1735250	0.171672	0.817281	0.147939	0.998333674101755	0.129964	1
mepM	NC_000913.3	1940312	1941635	-0.0936561	0.894137	-0.222455	0.747484603631914	-0.027546	1
mepS	NC_000913.3	2269978	2270545	-0.0852222	0.930232	0.0812988	0.998333674101755	0.00777588	1
metA	NC_000913.3	4214279	4215209	-0.245564	0.817926	0.117173	0.998333674101755	-0.168958	1
metB	NC_000913.3	4128671	4129832	-0.302907	0.5652	0.0126884	0.998333674101755	-0.0475039	1
metC	NC_000913.3	3152235	3153423	-0.357397	0.686489	-0.210864	0.998333674101755	-0.191696	1
metE	NC_000913.3	4013052	4015314	-0.104892	0.942182	-0.00524798	0.998333674101755	0.00324905	1
metF	NC_000913.3	4132615	4133506	0.0517153	0.996499	0.123149	0.998333674101755	0.175959	1
metG	NC_000913.3	2194299	2196333	0.117869	0.882928	-0.106603	0.998333674101755	-0.216324	1
metH	NC_000913.3	4223827	4227511	-0.171099	0.801509	-0.284577	0.707051572552548	0.0577003	1
metI	NC_000913.3	220967	221621	-0.0736415	0.988469	0.105616	0.998333674101755	-0.369624	1
metJ	NC_000913.3	4128077	4128395	0.297834	0.712933	0.187087	0.998333674101755	-0.28716	1
metK	NC_000913.3	3086705	3087860	0.167668	0.817926	0.501917	0.136883857550461	-0.178219	1
metL	NC_000913.3	4129834	4132267	0.00879321	1	-0.0713737	0.998333674101755	0.0071888	1
metN	NC_000913.3	221613	222645	-0.161687	0.867936	-0.0601904	0.998333674101755	-0.623207	0.0779038
metQ	NC_000913.3	220112	220928	-0.112251	0.851202	-0.134017	0.998333674101755	-0.277382	0.727716
metR	NC_000913.3	4011862	4012816	-0.147603	0.947848	-0.0950331	0.998333674101755	-0.0906825	1
mfd	NC_000913.3	1170517	1173964	0.223976	0.789506	-0.206465	0.998333674101755	0.430087	0.761163
mglA	NC_000913.3	2237768	2239289	-0.0408631	0.996876	-0.0879076	0.998333674101755	0.0325614	1
mglB	NC_000913.3	2239349	2240348	-0.148446	0.959394	-0.240873	0.998333674101755	-0.459509	1
mglC	NC_000913.3	2236742	2237753	0.0726074	0.996876	0.133229	0.998333674101755	-0.109444	1
mgrB	NC_000913.3	1908622	1908766	-0.93685	0.632124	0.447189	0.998333674101755	-0.505935	1
mgrR	NC_000913.3	1622816	1622914	0.0735637	0.996876	1.69556	NA	0.829221	1
mgsA	NC_000913.3	1026556	1027015	0.0936975	0.961387	-0.146563	0.998333674101755	-0.15236	1
mgtA	NC_000913.3	4467624	4470321	-0.508858	0.695998	-0.485798	0.925460178621913	-1.00117	0.17416
mgtL	NC_000913.3	4467430	4467484	-0.256809	0.942182	0.134517	0.998333674101755	-0.274267	1
mhpC	NC_000913.3	371238	372105	0.201959	0.817926	-0.0756329	0.998333674101755	-0.0651258	1
mhpD	NC_000913.3	372114	372924	0.150427	0.870645	-0.120394	0.998333674101755	0.00033392	1
mhpE	NC_000913.3	373867	374881	0.161393	0.848053	0.110629	0.998333674101755	0.0265057	1
mhpF	NC_000913.3	372920	373871	0.174618	0.854846	-0.111583	0.998333674101755	-0.0467527	1
mhpT	NC_000913.3	375458	376670	0.203586	0.820296	0.0936077	0.998333674101755	0.017046	1
miaA	NC_000913.3	4399251	4400202	0.252905	0.808834	-0.488089	0.687702298532371	0.181634	1
miaB	NC_000913.3	693530	694955	0.109084	0.933521	0.239167	0.977040207828655	-0.139502	1
micA	NC_000913.3	2814801	2814879	2.0412	0.560186	2.28522	NA	2.09823	0.897156
micC	NC_000913.3	1437120	1437229	0	1	0	NA	0	1
micF	NC_000913.3	2313083	2313176	0.472291	0.979784	0.822701	NA	0.33136	1
minC	NC_000913.3	1225384	1226080	0.00481413	1	-0.0265098	0.998333674101755	-0.0408499	1
minD	NC_000913.3	1224548	1225361	0.16153	0.817281	-0.0192531	0.998333674101755	0.13638	1
minE	NC_000913.3	1224278	1224545	0.200902	0.801509	-0.00518665	0.998333674101755	0.13052	1
mioC	NC_000913.3	3926011	3926455	0.228842	0.793055	0.202759	0.998333674101755	-0.0405827	1
mipA	NC_000913.3	1865725	1866472	-0.134946	0.942182	0.536858	0.646978478440436	0.2108	1
mlaA	NC_000913.3	2464251	2465007	0.285977	0.598548	0.180503	0.996020328800176	-0.0922664	1
mlaB	NC_000913.3	3336962	3337256	-0.0190592	0.996876	-0.0489149	0.998333674101755	-0.0503598	1
mlaC	NC_000913.3	3337255	3337891	-0.0470954	0.957955	-0.0592865	0.998333674101755	-0.128507	1
mlaD	NC_000913.3	3337909	3338461	-0.161564	0.731232	0.00215842	0.998333674101755	-0.134292	1
mlaE	NC_000913.3	3338465	3339248	-0.165498	0.817281	0.125639	0.998333674101755	-0.011497	1
mlaF	NC_000913.3	3339255	3340065	-0.464048	0.560186	0.128991	0.998333674101755	-0.0198328	1
mlc	NC_000913.3	1667343	1668564	0.293061	0.769052	0.199128	0.998333674101755	0.523338	0.777632
mliC	NC_000913.3	1718065	1718395	-0.220605	0.925625	-0.100082	NA	-0.028711	1
mlrA	NC_000913.3	2214865	2215597	0.00446117	1	0.144564	NA	0.26031	1
mltA	NC_000913.3	2946080	2947178	0.0398593	0.988689	0.0732199	0.998333674101755	0.028211	1
mltB	NC_000913.3	2824490	2825576	0.154765	0.880103	-0.0250202	0.998333674101755	-0.140768	1
mltC	NC_000913.3	3104432	3105512	0.109848	0.926575	0.019894	0.998333674101755	0.161996	1
mltD	NC_000913.3	232596	233955	0.031873	0.996876	0.354434	0.953807465144074	-0.162002	1
mltF	NC_000913.3	2695800	2697357	0.19679	0.857737	0.190065	0.998333674101755	-0.0196824	1
mnaT	NC_000913.3	1518327	1518846	-0.537174	0.472267	-0.669767	0.213024344350904	-0.213929	1
mngA	NC_000913.3	765983	767960	0.198023	0.996876	-0.607263	NA	-1.18261	1
mngB	NC_000913.3	767977	770611	0.0532415	0.988689	-0.0675363	0.998333674101755	-0.0466582	1
mngR	NC_000913.3	765152	765875	-0.145773	0.89013	-0.0659116	0.998333674101755	-0.178981	1
mnmA	NC_000913.3	1192666	1193773	0.192429	0.851233	0.051647	0.998333674101755	-0.0821518	1
mnmC	NC_000913.3	2441763	2443770	0.187831	0.734893	0.247269	0.75018643768809	0.196704	1
mnmE	NC_000913.3	3886827	3888192	0.300337	0.730351	0.0971447	0.998333674101755	-0.173623	1
mnmG	NC_000913.3	3923743	3925633	0.112898	0.965146	0.0705902	0.998333674101755	0.070304	1
mnmH	NC_000913.3	530131	531226	0.467842	0.475776	0.178504	0.998333674101755	0.178555	1
mntH	NC_000913.3	2511467	2512706	-0.285613	0.74166	0.0763156	0.998333674101755	0.202915	1
mntP	NC_000913.3	1905687	1906254	0.276988	0.882928	0.750423	0.632882477554241	0.177001	1
mntR	NC_000913.3	853182	853650	-0.293824	0.877403	0.351152	0.998333674101755	-0.235758	1
mntS	NC_000913.3	852868	852997	-0.617924	0.632666	-0.17918	0.998333674101755	-0.0169478	1
moaA	NC_000913.3	817043	818033	0.000740991	1	-0.201296	0.998333674101755	-0.169409	1
moaB	NC_000913.3	818054	818567	0.220449	0.820586	-0.172593	0.998333674101755	-0.257176	1
moaC	NC_000913.3	818569	819055	0.296066	0.750083	-0.15087	0.998333674101755	-0.0702914	1
moaD	NC_000913.3	819047	819293	0.415107	0.605513	0.00363644	0.998333674101755	-0.0510128	1
moaE	NC_000913.3	819294	819747	0.331443	0.695998	-0.0863879	0.998333674101755	-0.169007	1
mobA	NC_000913.3	4041414	4041999	0.0365176	0.993614	-0.127219	0.998333674101755	-0.201495	1
mobB	NC_000913.3	4040905	4041433	-0.0363786	0.996876	0.0563237	0.998333674101755	0.0923616	1
mocA	NC_000913.3	3015159	3015738	-0.131799	0.984242	0.43246	0.984367453270005	-0.471102	1
modA	NC_000913.3	795088	795862	0.0670036	0.979784	0.136829	0.998333674101755	0.118319	1
modB	NC_000913.3	795861	796551	0.189528	0.893498	0.130495	0.998333674101755	0.0657091	1
modC	NC_000913.3	796553	797612	0.210093	0.839239	0.0539726	0.998333674101755	0.253864	1
modE	NC_000913.3	793855	794644	0.180751	0.817926	-0.0386845	0.998333674101755	0.00374586	1
modF	NC_000913.3	792315	793788	0.074191	0.988689	-0.146574	0.998333674101755	0.228092	1
moeA	NC_000913.3	865128	866364	0.490565	0.401737	-0.0148647	0.998333674101755	0.0393425	1
moeB	NC_000913.3	864379	865129	0.469885	0.529892	-0.0122291	0.998333674101755	-0.06026	1
mog	NC_000913.3	9305	9893	0.433909	0.57833	0.232428	0.998333674101755	0.510575	0.764345
mokA	NC_000913.3	3720447	3720632	0	1	0	NA	0	1
mokB	NC_000913.3	1491961	1492129	-0.938795	0.734893	0.00265634	NA	0.0995955	1
mokC	NC_000913.3	16750	16960	-1.35022	0.909553	0.581893	NA	-0.15329	1
motA	NC_000913.3	1976251	1977139	-0.237676	0.971594	0.0567632	NA	0.16725	1
motB	NC_000913.3	1975328	1976255	0.0348697	1	0.417631	NA	0.41339	1
mpaA	NC_000913.3	1389869	1390598	-0.23109	0.867936	-0.034991	0.998333674101755	0.123922	1
mpl	NC_000913.3	4455784	4457158	0.0554451	0.965146	0.0757155	0.998333674101755	-0.0295131	1
mppA	NC_000913.3	1393226	1394840	-0.00386742	1	0.0104339	0.998333674101755	-0.107105	1
mprA	NC_000913.3	2810769	2811300	0.455672	0.624318	-0.306336	0.992408209868349	0.00175539	1
mqo	NC_000913.3	2305107	2306754	-0.331906	0.704816	-0.102717	0.998333674101755	-0.331928	1
mqsA	NC_000913.3	3167850	3168246	-0.026255	0.996876	0.039869	0.998333674101755	-0.150449	1
mqsR	NC_000913.3	3168247	3168544	-0.20219	0.937579	0.376108	0.998333674101755	0.177805	1
mraY	NC_000913.3	96001	97084	-0.100167	0.939148	-0.207284	0.991956829085306	0.0318193	1
mraZ	NC_000913.3	89633	90092	0.110759	0.925625	0.176197	0.998333674101755	-0.1974	1
mrcA	NC_000913.3	3522870	3525423	-0.0376775	0.996876	0.0578696	0.998333674101755	-0.167482	1
mrcB	NC_000913.3	164729	167264	0.168862	0.815265	-0.01039	0.998333674101755	-0.0706675	1
mrdA	NC_000913.3	666315	668217	-0.00456006	1	0.0983533	0.998333674101755	-0.015948	1
mrdB	NC_000913.3	665200	666313	-0.0106812	1	0.153668	0.998333674101755	-0.0514329	1
mreB	NC_000913.3	3400043	3401087	0.109879	0.931302	-0.040392	0.998333674101755	-0.191563	1
mreC	NC_000913.3	3398874	3399978	0.0999445	0.952733	-0.0659566	0.998333674101755	-0.0172464	1
mreD	NC_000913.3	3398386	3398875	0.101442	0.965146	0.116079	0.998333674101755	0.0239032	1
mrp	NC_000913.3	2193058	2194168	0.448089	0.328867	0.0746072	0.998333674101755	0.0531487	1
mrr	NC_000913.3	4586948	4587863	-0.109088	0.958723	0.0128462	0.998333674101755	-0.0112271	1
msbA	NC_000913.3	966620	968369	0.204509	0.796287	0.0203726	0.998333674101755	-0.129334	1
mscK	NC_000913.3	486535	489898	0.199962	0.712025	0.0927181	0.998333674101755	0.0346858	1
mscL	NC_000913.3	3438023	3438434	-0.115323	0.979784	0.247429	0.998333674101755	-0.36093	1
mscM	NC_000913.3	4386046	4389370	0.0835867	0.945854	0.0735062	0.998333674101755	0.257386	1
mscS	NC_000913.3	3068946	3069807	0.363285	0.595839	0.242124	0.984367453270005	0.021124	1
msrA	NC_000913.3	4441537	4442176	-0.0340986	0.996876	-0.231567	0.998333674101755	-0.034362	1
msrB	NC_000913.3	1862015	1862429	0.0771252	0.952631	0.0482788	0.998333674101755	-0.159365	1
msrC	NC_000913.3	1915630	1916128	-0.380368	0.573023	-0.102511	0.998333674101755	-0.0549336	1
msyB	NC_000913.3	1113806	1114181	0.332476	0.752249	0.223182	0.998333674101755	0.226094	1
mtfA	NC_000913.3	2043650	2044448	0.000754919	1	0.0235585	0.998333674101755	-0.0816661	1
mtgA	NC_000913.3	3349080	3349809	-0.0465335	0.996876	-0.480649	NA	0.00226546	1
mtlA	NC_000913.3	3772280	3774194	0.330505	0.752249	0.0365039	0.998333674101755	0.117543	1
mtlD	NC_000913.3	3774423	3775572	0.00894509	0.999872	-0.00444022	0.998333674101755	-0.0483269	1
mtlR	NC_000913.3	3775571	3776159	-0.0700047	0.958723	0.0332216	0.998333674101755	-0.102725	1
mtn	NC_000913.3	178454	179153	0.43909	0.281541	0.233885	0.925460178621913	-0.118106	1
mtr	NC_000913.3	3304572	3305817	0.00253116	1	0.194647	0.998333674101755	0.0943541	1
mug	NC_000913.3	3214966	3215473	0.0944657	0.979796	0.113661	0.998333674101755	-0.267966	1
mukB	NC_000913.3	976325	980786	0.258001	0.737258	-0.0589291	0.998333674101755	0.0952012	1
mukE	NC_000913.3	975621	976326	0.277334	0.660684	-0.118023	0.998333674101755	0.123078	1
mukF	NC_000913.3	974318	975641	0.196145	0.811277	-0.00225125	0.998333674101755	0.0745881	1
murA	NC_000913.3	3335234	3336494	0.0917534	0.929856	0.0296788	0.998333674101755	-0.00984771	1
murB	NC_000913.3	4172056	4173085	0.211767	0.765071	0.0695401	0.998333674101755	-0.104494	1
murC	NC_000913.3	100764	102240	0.0311569	0.993614	-0.0155262	0.998333674101755	0.0569238	1
murD	NC_000913.3	97086	98403	0.0367937	0.993614	-0.120286	0.998333674101755	0.101202	1
murE	NC_000913.3	93165	94653	0.0144485	0.996876	-0.0691994	0.998333674101755	0.0832795	1
murF	NC_000913.3	94649	96008	0.0727249	0.961387	-0.134476	0.998333674101755	0.1086	1
murG	NC_000913.3	99643	100711	0.0677049	0.967621	0.116777	0.998333674101755	0.188481	1
murI	NC_000913.3	4165427	4166285	0.506005	0.536142	-0.216096	0.998333674101755	-0.147053	1
murJ	NC_000913.3	1127838	1129374	0.142951	0.921507	0.133426	0.998333674101755	-0.124844	1
murP	NC_000913.3	2546672	2548097	-0.132678	0.96039	0.241924	0.998333674101755	0.407404	1
murQ	NC_000913.3	2545772	2546669	0.012089	1	0.467741	0.687702298532371	0.43425	1
murR	NC_000913.3	2544751	2545609	-0.0625514	0.996876	0.732838	0.632882477554241	0.387697	1
mutH	NC_000913.3	2969661	2970351	0.199251	0.820296	0.0528163	0.998333674101755	0.0339923	1
mutL	NC_000913.3	4397411	4399259	0.238336	0.71456	-0.161344	0.998333674101755	0.0715704	1
mutM	NC_000913.3	3810342	3811152	0.0277809	0.996876	-0.19146	0.998333674101755	0.312392	1
mutS	NC_000913.3	2857092	2859654	0.273168	0.624318	-0.0479979	0.998333674101755	-0.0678053	1
mutT	NC_000913.3	111043	111433	-0.186998	0.874955	0.163774	0.998333674101755	-0.0585301	1
mutY	NC_000913.3	3103012	3104065	0.0416875	0.991258	0.0472037	0.998333674101755	0.0143926	1
mzrA	NC_000913.3	3248438	3248822	0.326045	0.686489	0.100458	0.998333674101755	0.32845	1
nac	NC_000913.3	2061015	2061933	-0.396695	0.868885	0.0756023	NA	0.251152	1
nadA	NC_000913.3	782084	783128	-0.200433	0.884809	0.18057	0.998333674101755	0.0336141	1
nadB	NC_000913.3	2710419	2712042	-0.135991	0.965146	-0.525966	NA	0.0445245	1
nadC	NC_000913.3	117751	118645	0.170881	0.74375	-0.0189986	0.998333674101755	0.0947466	1
nadD	NC_000913.3	669930	670572	-0.0699917	0.964342	-0.210575	0.977040207828655	0.0413955	1
nadE	NC_000913.3	1822457	1823285	-0.209039	0.870645	-0.146955	0.998333674101755	-0.125226	1
nadK	NC_000913.3	2750830	2751709	0.147956	0.817926	-0.11724	0.998333674101755	-0.013573	1
nadR	NC_000913.3	4627314	4628547	-0.0157119	0.996876	-0.111426	0.998333674101755	0.0479177	1
nagA	NC_000913.3	701602	702751	-0.0974905	0.940368	-0.182092	0.998333674101755	-0.164102	1
nagB	NC_000913.3	702810	703611	-0.197651	0.870645	-0.298379	0.984367453270005	-0.174255	1
nagC	NC_000913.3	700373	701594	-0.0615475	0.958723	-0.229422	0.752818634385898	-0.0989561	1
nagE	NC_000913.3	703943	705890	0.370427	0.605513	-0.0317876	0.998333674101755	-0.0965256	1
nagK	NC_000913.3	1178592	1179504	0.0689085	0.958723	-0.208628	0.927720159510469	-0.0638124	1
nagZ	NC_000913.3	1164094	1165120	0.162271	0.854846	-0.101143	0.998333674101755	-0.107395	1
nanA	NC_000913.3	3372682	3373576	0.957933	0.700728	-0.453501	0.998333674101755	-0.0948492	1
nanC	NC_000913.3	4538784	4539501	0.0976943	0.996876	0.296974	0.998333674101755	0.206908	1
nanE	NC_000913.3	3370346	3371036	0.498934	0.83249	-0.121806	0.998333674101755	0.352493	1
nanK	NC_000913.3	3369474	3370350	0.326618	0.929856	0.0329658	0.998333674101755	0.269704	1
nanM	NC_000913.3	4537658	4538765	-0.21204	0.988689	0.00848703	0.998333674101755	-0.169984	1
nanR	NC_000913.3	3373697	3374489	0.0826207	0.958723	0.0243232	0.998333674101755	0.0390528	1
nanS	NC_000913.3	4536613	4537594	0.268854	0.959394	0.450003	0.998333674101755	0.559008	1
nanT	NC_000913.3	3371083	3372574	0.338315	0.930232	-0.0335795	0.998333674101755	0.132576	1
napA	NC_000913.3	2300266	2302753	-0.273393	0.737062	-0.254859	0.984367453270005	-0.0369059	1
napB	NC_000913.3	2298268	2298718	0.149646	0.982274	0.197707	NA	0.138411	1
napC	NC_000913.3	2297656	2298259	0.0691805	0.991258	0.179299	0.998333674101755	0.000506538	1
napD	NC_000913.3	2302749	2303013	0.259306	0.988689	-0.321673	NA	0.289266	1
napF	NC_000913.3	2303002	2303497	-0.337224	0.89013	-0.251809	NA	-0.162846	1
napG	NC_000913.3	2299564	2300260	0.223833	0.92359	-0.371481	NA	0.109671	1
napH	NC_000913.3	2298714	2299578	0.106684	0.988689	-0.170941	NA	0.1089	1
narG	NC_000913.3	1279863	1283607	0.0141567	1	-0.103733	0.998333674101755	0.0857834	1
narH	NC_000913.3	1283603	1285142	0.319031	0.868885	0.198697	0.998333674101755	0.484286	1
narI	NC_000913.3	1285848	1286526	0.317425	0.880103	-0.193349	NA	0.23653	1
narJ	NC_000913.3	1285138	1285849	0.126136	0.988689	0.576741	NA	0.229732	1
narK	NC_000913.3	1277956	1279348	0.342943	0.880012	0.0499195	0.998333674101755	-0.12123	1
narL	NC_000913.3	1275178	1275829	0.295885	0.624318	-0.0469273	0.998333674101755	-0.260698	1
narP	NC_000913.3	2290499	2291147	0.186703	0.813319	0.0385245	0.998333674101755	-0.259835	1
narQ	NC_000913.3	2585730	2587431	-0.209878	0.817281	-0.164841	0.998333674101755	-0.0222989	1
narU	NC_000913.3	1542671	1544060	-1.00171	0.808834	-0.322045	NA	-0.272888	1
narV	NC_000913.3	1535936	1536617	-0.197074	0.988689	-0.180679	NA	-0.658545	1
narW	NC_000913.3	1536613	1537309	0.262999	0.982274	-1.0539	NA	-0.857003	1
narX	NC_000913.3	1275821	1277618	0.300717	0.665066	0.189816	0.998333674101755	0.0329283	1
narY	NC_000913.3	1537308	1538853	0.0162848	1	-0.505742	NA	0.0270693	1
narZ	NC_000913.3	1538849	1542590	0.0566314	0.993614	0.0341863	NA	0.465733	1
ndh	NC_000913.3	1166084	1167389	0.530148	0.705903	-0.400637	0.998333674101755	-0.00628201	1
ndk	NC_000913.3	2644432	2644864	-0.0397914	0.996876	-0.069813	0.998333674101755	-0.514984	0.838524
nei	NC_000913.3	745934	746726	-0.0897293	0.965146	-0.238722	0.993471753730792	0.210808	1
nemA	NC_000913.3	1726658	1727756	0.144365	0.817926	-0.148336	0.998333674101755	-0.103892	1
nemR	NC_000913.3	1726022	1726622	0.0241777	0.996876	0.0414917	0.998333674101755	-0.160199	1
nepI	NC_000913.3	3840548	3841739	-0.341364	0.701215	0.0598484	0.998333674101755	0.161037	1
nfi	NC_000913.3	4198789	4199461	0.236873	0.793055	-0.278585	0.971458489499615	0.0344102	1
nfo	NC_000913.3	2250839	2251697	0.287067	0.632666	0.00136432	0.999132844020164	0.0702449	1
nfrA	NC_000913.3	587981	590954	0.0745005	0.958723	0.191355	0.984367453270005	0.00683186	1
nfrB	NC_000913.3	590940	593178	-0.0483164	0.996876	0.107597	0.998333674101755	0.233751	1
nfsA	NC_000913.3	891183	891906	0.418161	0.529892	-0.122125	0.998333674101755	0.00798173	1
nfsB	NC_000913.3	604770	605424	0.27521	0.753753	-0.334043	0.888818648925962	0.0634903	1
nfuA	NC_000913.3	3545623	3546199	0.399351	0.621598	0.13005	0.998333674101755	0.163488	1
nhaA	NC_000913.3	17488	18655	0.284261	0.695998	0.269077	0.925460178621913	-0.238967	1
nhaB	NC_000913.3	1233175	1234717	0.177173	0.788566	0.300766	0.694013817217911	0.231815	1
nhaR	NC_000913.3	18714	19620	0.129912	0.880103	0.0120481	0.998333674101755	0.181336	1
nhoA	NC_000913.3	1534023	1534869	0.148586	0.991258	0.485182	NA	0.778022	1
nikA	NC_000913.3	3613666	3615241	0.142924	0.978564	0.214687	NA	0.415288	1
nikB	NC_000913.3	3615240	3616185	0.0552781	0.996876	-0.448687	NA	0.116875	1
nikC	NC_000913.3	3616181	3617015	0.13695	0.991258	-0.450347	NA	0.0974846	1
nikD	NC_000913.3	3617014	3617779	-0.306227	0.928097	-0.307193	NA	-0.228632	1
nikE	NC_000913.3	3617775	3618582	0.288767	0.925625	-0.137455	NA	0.331306	1
nikR	NC_000913.3	3618587	3618989	0.0687689	0.988689	0.174965	0.998333674101755	-0.24715	1
ninE	NC_000913.3	572920	573091	0.250405	0.996876	-3.16287	NA	-1.70232	1
nirB	NC_000913.3	3494010	3496554	0.191737	0.820525	-0.279589	0.925460178621913	0.139846	1
nirC	NC_000913.3	3497002	3497809	0.259535	0.880103	0.55917	NA	-0.118777	1
nirD	NC_000913.3	3496550	3496877	0.324928	0.874955	-0.123879	NA	0.053398	1
nlpA	NC_000913.3	3839174	3839993	-0.265827	0.817926	0.126821	0.998333674101755	0.366301	1
nlpC	NC_000913.3	1792266	1792731	0.221315	0.796287	-0.0224674	0.998333674101755	0.127659	1
nlpD	NC_000913.3	2867613	2868753	-0.0410451	0.991258	-0.0467833	0.998333674101755	0.0666931	1
nlpE	NC_000913.3	215268	215979	0.215138	0.704816	-0.145933	0.998333674101755	-0.138127	1
nlpI	NC_000913.3	3308039	3308924	-0.0337939	0.988689	-0.0472971	0.998333674101755	0.0399091	1
nmpC	NC_000913.3	575785	576825	0.14106	0.928265	-0.27339	0.984367453270005	0.0588582	1
nnr	NC_000913.3	4394065	4395613	0.0248389	0.996876	-0.0983816	0.998333674101755	-0.0268823	1
nohD	NC_000913.3	580833	581379	-0.148407	0.988689	0.555946	0.996020328800176	0.625105	1
nohQ	NC_000913.3	1635839	1636367	0.896353	0.909745	1.01418	NA	1.49519	1
norR	NC_000913.3	2830774	2832289	0.301785	0.700325	0.300133	0.910943536741726	0.105561	1
norV	NC_000913.3	2832475	2833915	-0.569491	0.57833	-0.0550283	0.998333674101755	-0.156169	1
norW	NC_000913.3	2833911	2835045	-0.260528	0.92359	-0.233641	NA	0.110595	1
npr	NC_000913.3	3347965	3348238	0.0989095	0.943059	0.0613605	0.998333674101755	0.372899	0.894372
nrdA	NC_000913.3	2344864	2347150	0.157579	0.939148	-0.230777	0.998333674101755	-0.143103	1
nrdB	NC_000913.3	2347383	2348514	0.258782	0.814299	-0.289704	0.991956829085306	-0.142468	1
nrdD	NC_000913.3	4460521	4462660	0.24507	0.817926	-0.253096	0.998333674101755	0.179826	1
nrdE	NC_000913.3	2801347	2803492	1.45321	0.274456	-0.660525	0.984367453270005	0.566324	1
nrdF	NC_000913.3	2803501	2804461	1.45666	0.26912	-0.389511	0.998333674101755	0.655781	1
nrdG	NC_000913.3	4459899	4460364	0.173594	0.949057	0.10849	0.998333674101755	-0.0659805	1
nrdH	NC_000913.3	2800722	2800968	1.16713	0.536142	-0.394493	0.998333674101755	-0.352221	1
nrdI	NC_000913.3	2800964	2801375	1.6502	0.182925	-0.277588	0.998333674101755	-0.00679992	1
nrdR	NC_000913.3	433001	433451	0.257661	0.695998	0.134229	0.998333674101755	-0.106044	1
nrfA	NC_000913.3	4287763	4289200	-0.446029	0.704816	-0.427914	0.925460178621913	0.160715	1
nrfB	NC_000913.3	4289244	4289811	-0.156456	0.988689	-0.606011	NA	-0.346327	1
nrfC	NC_000913.3	4289807	4290479	0.295128	0.979784	-0.0764689	NA	0.136529	1
nrfD	NC_000913.3	4290475	4291432	-0.0896944	0.996876	0.16233	NA	-0.220698	1
nrfE	NC_000913.3	4291511	4293170	0.145491	0.988689	-0.129426	NA	0.232748	1
nrfF	NC_000913.3	4293162	4293546	0.0668368	0.996876	0.418483	NA	0.760682	1
nrfG	NC_000913.3	4293542	4294139	-0.0245203	1	-0.256465	NA	0.104393	1
nsrR	NC_000913.3	4406189	4406615	0.0460147	0.991258	0.532819	0.197926237514364	0.963406	4.63533e-05
nth	NC_000913.3	1711522	1712158	0.0291661	0.996876	0.309885	0.984367453270005	0.127896	1
nudB	NC_000913.3	1948179	1948632	0.179288	0.801509	0.0705395	0.998333674101755	0.0186585	1
nudC	NC_000913.3	4196902	4197676	0.0554165	0.98432	-0.0892583	0.998333674101755	-0.073894	1
nudE	NC_000913.3	3525588	3526149	-0.0946199	0.945854	-0.205545	0.996020328800176	-0.143559	1
nudF	NC_000913.3	3177280	3177910	-0.11408	0.926324	0.114584	0.998333674101755	-0.181087	1
nudG	NC_000913.3	1841489	1841897	0.238838	0.817926	0.216468	0.998333674101755	-0.0629083	1
nudI	NC_000913.3	2364553	2364979	0.0376981	0.996876	0.0501515	0.998333674101755	-0.125904	1
nudJ	NC_000913.3	1193826	1194288	0.215554	0.820586	0.0651751	0.998333674101755	0.191241	1
nudK	NC_000913.3	2582902	2583478	0.320895	0.772696	-0.125942	0.998333674101755	-0.0455569	1
nudL	NC_000913.3	1896169	1896748	0.0287225	0.996876	0.0187506	0.998333674101755	-0.00249293	1
nuoA	NC_000913.3	2404628	2405072	-0.139629	0.856314	-0.218857	0.939869374848496	-0.410125	0.383168
nuoB	NC_000913.3	2403950	2404613	-0.0433188	0.988689	-0.247308	0.707051572552548	-0.319104	0.530215
nuoC	NC_000913.3	2402054	2403845	-0.00655641	1	-0.217276	0.809237030439942	-0.156699	1
nuoE	NC_000913.3	2401551	2402052	0.000809634	1	-0.196724	0.916170827466197	-0.174699	1
nuoF	NC_000913.3	2400217	2401555	0.0514825	0.988689	-0.224567	0.982113971551868	-0.135681	1
nuoG	NC_000913.3	2397438	2400165	0.0417265	0.988689	-0.303574	0.687702298532371	-0.125718	1
nuoH	NC_000913.3	2396464	2397442	-0.00890283	1	-0.461118	0.165555394569544	-0.156024	1
nuoI	NC_000913.3	2395907	2396450	0.0444621	0.991258	-0.356997	0.687702298532371	-0.0839	1
nuoJ	NC_000913.3	2395341	2395896	0.0398563	0.991258	-0.42101	0.543436817160085	-0.290143	1
nuoK	NC_000913.3	2395042	2395345	-0.0587805	0.988689	-0.423603	0.687702298532371	-0.19485	1
nuoL	NC_000913.3	2393204	2395046	0.0120767	1	-0.53094	0.213024344350904	-0.200078	1
nuoM	NC_000913.3	2391511	2393041	0.142026	0.926575	-0.467572	0.654391302800602	-0.2114	1
nuoN	NC_000913.3	2390047	2391505	0.133652	0.931919	-0.549071	0.446711366558505	-0.411374	1
nupC	NC_000913.3	2513041	2514244	0.233583	0.712025	-0.0429737	0.998333674101755	-0.123305	1
nupG	NC_000913.3	3105713	3106970	0.483672	0.695998	0.00606542	0.998333674101755	-0.0903121	1
nupX	NC_000913.3	2252894	2254145	-0.586386	0.869451	0.157839	NA	-0.0973745	1
nusA	NC_000913.3	3316038	3317526	-0.125638	0.938757	0.0288311	0.998333674101755	-0.18567	1
nusB	NC_000913.3	435136	435556	0.230839	0.705903	-0.0421995	0.998333674101755	-0.0771091	1
nusG	NC_000913.3	4177742	4178288	0.0245351	0.996876	0.0372428	0.998333674101755	-0.363642	0.993481
obgE	NC_000913.3	3330581	3331754	-0.105254	0.971293	0.287602	0.998333674101755	-0.184593	1
ogrK	NC_000913.3	2167301	2167520	0.576198	0.529892	0.288305	0.998333674101755	-0.844409	0.281742
ogt	NC_000913.3	1399720	1400236	0.16076	0.856699	0.0928679	0.998333674101755	0.174103	1
ohsC	NC_000913.3	2700519	2700596	1.87955	0.684179	1.13219	NA	0.638071	1
ompA	NC_000913.3	1019012	1020053	-0.062606	0.931919	-0.0543689	0.998333674101755	-0.0383024	1
ompC	NC_000913.3	2311645	2312749	-0.167517	0.756296	-0.102499	0.998333674101755	-0.209003	1
ompF	NC_000913.3	985893	986982	-0.627998	0.404737	-0.08825	0.998333674101755	-0.304953	1
ompG	NC_000913.3	1381946	1382852	-0.750746	0.89013	-0.47662	NA	-0.656179	1
ompL	NC_000913.3	4063602	4064295	0.561116	0.925625	0.15708	NA	0.712919	1
ompN	NC_000913.3	1435759	1436893	0.807903	0.710188	0.830745	NA	0.960408	1
ompR	NC_000913.3	3535864	3536584	0.250127	0.756296	-0.168764	0.998333674101755	-0.25649	1
ompT	NC_000913.3	584679	585633	-0.00024006	1	-0.1365	0.998333674101755	-0.0477241	1
ompW	NC_000913.3	1314019	1314658	-0.887559	0.335671	-0.0512784	0.998333674101755	0.135101	1
ompX	NC_000913.3	850449	850965	0.0913054	0.957153	0.00635258	0.998333674101755	-0.0532347	1
omrA	NC_000913.3	2976101	2976189	0.106705	0.991258	-0.18548	NA	-0.139002	1
omrB	NC_000913.3	2976303	2976385	-0.033547	1	-0.81769	NA	-0.699758	1
opgB	NC_000913.3	4597149	4599441	2.4588	0.0412056	0.0741844	0.998333674101755	-0.0223834	1
opgC	NC_000913.3	1107783	1108941	-0.0247768	0.996876	0.114292	0.998333674101755	-0.155419	1
opgD	NC_000913.3	1496855	1498511	0.0525692	0.979784	0.00665669	0.998333674101755	0.0488382	1
opgG	NC_000913.3	1109334	1110870	0.138168	0.811277	0.0638776	0.998333674101755	-0.0380207	1
opgH	NC_000913.3	1110862	1113406	0.10812	0.870645	0.0133943	0.998333674101755	-0.00756144	1
oppA	NC_000913.3	1301181	1302813	-0.204277	0.839239	0.0312132	0.998333674101755	-0.173054	1
oppB	NC_000913.3	1302898	1303819	-0.103106	0.965146	0.139371	0.998333674101755	-0.0307152	1
oppC	NC_000913.3	1303833	1304742	-0.135201	0.948888	0.113231	0.998333674101755	-0.103466	1
oppD	NC_000913.3	1304753	1305767	-0.0932656	0.975468	0.121167	0.998333674101755	-0.0183283	1
oppF	NC_000913.3	1305763	1306768	-0.0590487	0.988689	0.192663	0.998333674101755	0.0253077	1
orn	NC_000913.3	4391603	4392149	0.284315	0.660684	0.230079	0.977040207828655	-0.0609581	1
osmB	NC_000913.3	1343109	1343328	0.213761	0.909808	0.117857	0.998333674101755	-0.267346	1
osmC	NC_000913.3	1556624	1557056	0.83322	0.211393	0.120103	0.998333674101755	-0.187159	1
osmE	NC_000913.3	1821917	1822256	-0.504287	0.755645	0.00651785	0.998333674101755	-0.275695	1
osmF	NC_000913.3	2218563	2219481	0.120493	0.967621	0.0175428	0.998333674101755	0.127358	1
osmY	NC_000913.3	4611395	4612001	0.480217	0.560186	-0.0212388	0.998333674101755	0.189302	1
otsA	NC_000913.3	1980187	1981612	0.0983214	0.967621	-0.104834	0.998333674101755	-0.00278138	1
otsB	NC_000913.3	1981586	1982387	-0.63695	0.699827	-0.151507	NA	-0.16641	1
oweS	NC_000913.3	2472877	2473585	2.61016	0.755645	2.18299	NA	3.23112	1
oxc	NC_000913.3	2490255	2491950	-0.142291	0.988689	0.346126	NA	-0.120737	1
oxyR	NC_000913.3	4158489	4159407	0.144026	0.930232	0.0399447	0.998333674101755	-0.11785	1
oxyS	NC_000913.3	4158284	4158394	1.00357	0.854846	1.37974	NA	0.162352	1
paaA	NC_000913.3	1453926	1454856	-0.422919	0.964342	-0.551028	0.998333674101755	-0.118449	1
paaB	NC_000913.3	1454867	1455155	1.60984	0.89013	3.52413	NA	3.21657	1
paaC	NC_000913.3	1455163	1455910	-1.35467	0.533609	-0.62116	NA	-0.23785	1
paaD	NC_000913.3	1455924	1456422	-0.828996	0.761178	0.404549	NA	-0.297031	1
paaE	NC_000913.3	1456429	1457500	-0.586004	0.805212	-0.355599	0.998333674101755	-0.62357	1
paaF	NC_000913.3	1457496	1458264	-0.723724	0.817926	-0.717781	NA	-0.244438	1
paaG	NC_000913.3	1458263	1459052	1.17628	0.705903	0.575681	NA	0.797601	1
paaH	NC_000913.3	1459053	1460481	-0.29181	0.931919	0.0272883	NA	0.0329335	1
paaI	NC_000913.3	1460470	1460893	-0.769396	0.811277	-1.15864	NA	-0.398347	1
paaJ	NC_000913.3	1460892	1462098	-0.115935	0.988689	-0.125173	0.998333674101755	-0.150759	1
paaK	NC_000913.3	1462124	1463438	-0.580133	0.71456	-0.0490362	0.998333674101755	0.0297025	1
paaX	NC_000913.3	1463538	1464489	-0.125597	0.893498	0.0124484	0.998333674101755	-0.0388507	1
paaY	NC_000913.3	1464470	1465061	-0.00599063	1	-0.129473	0.998333674101755	-0.149378	1
paaZ	NC_000913.3	1451596	1453642	-0.603227	0.792999	-0.147351	NA	-0.720998	1
pabA	NC_000913.3	3490265	3490829	0.0539887	0.994168	-0.0434082	0.998333674101755	-0.285989	1
pabB	NC_000913.3	1894804	1896166	-0.0527935	0.988689	0.117178	0.998333674101755	0.0357055	1
pabC	NC_000913.3	1153299	1154109	0.200291	0.759231	0.205788	0.984367453270005	0.123937	1
pagP	NC_000913.3	656556	657117	0.156189	0.970765	0.14038	NA	-0.253981	1
pal	NC_000913.3	779066	779588	-0.0135396	0.996876	-0.0487136	0.998333674101755	-0.0451852	1
panB	NC_000913.3	148806	149601	0.183378	0.805212	0.0187593	0.998333674101755	-0.0317456	1
panC	NC_000913.3	147943	148795	0.255083	0.605513	0.0316815	0.998333674101755	-0.0270759	1
panD	NC_000913.3	146313	146694	0.0305652	0.991258	0.0769538	0.998333674101755	-0.258887	0.777632
panE	NC_000913.3	443603	444515	0.138252	0.893664	0.150413	0.998333674101755	-0.0249385	1
panF	NC_000913.3	3407606	3409058	0.144792	0.942182	-0.0706856	0.998333674101755	-0.209839	1
panM	NC_000913.3	3597983	3598367	-0.0112764	0.998981	-0.0237244	0.998333674101755	-0.114614	1
parC	NC_000913.3	3163714	3165973	0.213677	0.743744	-0.0527012	0.998333674101755	0.0435657	1
parE	NC_000913.3	3173503	3175396	0.0210012	0.996876	-0.0116616	0.998333674101755	-0.0650865	1
patA	NC_000913.3	3219493	3220873	-0.258214	0.820296	-0.0374336	0.998333674101755	0.348849	1
patD	NC_000913.3	1515577	1517002	-0.221417	0.928265	0.0116027	0.998333674101755	0.0260767	1
pbl	NC_000913.3	2993938	2994441	-1.73341	0.839794	1.22815	NA	-1.13437	1
pbpC	NC_000913.3	2645012	2647325	-0.419675	0.493014	-0.347728	0.732345074369156	0.105717	1
pbpG	NC_000913.3	2223937	2224870	0.0898614	0.965146	-0.0668984	0.998333674101755	-0.279244	1
pck	NC_000913.3	3532817	3534440	0.381228	0.660684	-0.202432	0.998333674101755	0.0974935	1
pcm	NC_000913.3	2868892	2869519	0.147626	0.875894	-0.0907836	0.998333674101755	0.117285	1
pcnB	NC_000913.3	157728	159126	0.0957766	0.952894	0.152211	0.998333674101755	0.0480108	1
pdhR	NC_000913.3	122091	122856	0.333493	0.888325	-0.222271	0.998333674101755	0.0676814	1
pdxA	NC_000913.3	52426	53416	0.122734	0.89013	-0.15742	0.998333674101755	0.225193	1
pdxB	NC_000913.3	2436714	2437851	0.146133	0.786286	-0.0293778	0.998333674101755	-0.0621592	1
pdxH	NC_000913.3	1717350	1718007	0.238984	0.613042	-0.132416	0.998333674101755	-0.0506544	1
pdxJ	NC_000913.3	2700997	2701729	0.153914	0.880103	-0.172542	0.998333674101755	-0.0981394	1
pdxK	NC_000913.3	2536385	2537237	-0.104476	0.925625	-0.116738	0.998333674101755	-0.100455	1
pdxY	NC_000913.3	1715025	1715889	0.280491	0.614301	-0.313074	0.697274977982843	0.277349	1
peaD	NC_000913.3	566375	566687	-0.592436	0.839136	0.174134	NA	0.220622	1
pepA	NC_000913.3	4484439	4485951	0.0677179	0.96039	-0.12548	0.998333674101755	-0.0486235	1
pepB	NC_000913.3	2655074	2656358	0.433869	0.529233	-0.169561	0.998333674101755	-0.0498527	1
pepD	NC_000913.3	254258	255716	0.191882	0.83249	-0.247334	0.984367453270005	-0.0589442	1
pepE	NC_000913.3	4229452	4230142	-0.739745	0.401737	-0.245823	0.998333674101755	-0.307788	1
pepN	NC_000913.3	990621	993234	-0.118649	0.807614	-0.312675	0.197926237514364	-0.0495113	1
pepP	NC_000913.3	3053514	3054840	0.280711	0.621598	-0.0375513	0.998333674101755	0.0431825	1
pepQ	NC_000913.3	4031160	4032492	0.0764947	0.965146	-0.273979	0.884095871428042	0.0243837	1
pepT	NC_000913.3	1185843	1187070	-0.35185	0.695998	-0.246396	0.998333674101755	-0.377192	1
pfkA	NC_000913.3	4107551	4108514	0.27819	0.5652	0.0438779	0.998333674101755	-0.128169	1
pfkB	NC_000913.3	1806369	1807299	0.0476981	0.991258	-0.287686	0.865376580081784	-0.205249	1
pflA	NC_000913.3	950339	951080	0.0623971	0.950123	0.11103	0.998333674101755	-0.198571	1
pflB	NC_000913.3	951271	953554	-0.205048	0.811277	-0.287105	0.913447475385971	-0.210968	1
pflC	NC_000913.3	4146257	4147136	-1.10551	0.417568	-0.0547974	NA	-0.545752	1
pflD	NC_000913.3	4143994	4146292	-0.327955	0.752249	0.0714086	0.998333674101755	0.0252306	1
pfo	NC_000913.3	1437259	1440784	0.409644	0.598087	-0.327268	0.925460178621913	-0.0563283	1
pgaA	NC_000913.3	1089865	1092289	-0.0421057	0.996876	0.0592014	0.998333674101755	0.952173	0.222873
pgaB	NC_000913.3	1087838	1089857	-0.305624	0.83249	-0.101625	0.998333674101755	0.233841	1
pgaC	NC_000913.3	1086520	1087846	0.245457	0.939148	0.431615	0.998333674101755	0.908291	0.777632
pgaD	NC_000913.3	1086105	1086519	-0.435383	0.798237	0.351132	0.998333674101755	0.21465	1
pgi	NC_000913.3	4233757	4235407	0.2864	0.752249	-0.322345	0.926629602891788	-0.0882908	1
pgk	NC_000913.3	3071458	3072622	0.297607	0.737062	-0.0934795	0.998333674101755	0.251445	1
pgl	NC_000913.3	798585	799581	0.275498	0.817926	-0.290751	0.998333674101755	0.00308732	1
pgm	NC_000913.3	713557	715198	0.253596	0.76013	-0.177062	0.998333674101755	-0.0367356	1
pgpA	NC_000913.3	436588	437107	0.236098	0.665852	0.175274	0.984367453270005	0.170192	1
pgpB	NC_000913.3	1339329	1340094	0.0971574	0.931919	-0.0767951	0.998333674101755	-0.0537797	1
pgpC	NC_000913.3	2697914	2698550	-0.165348	0.863126	-0.10623	0.998333674101755	-0.00554457	1
pgrR	NC_000913.3	1391990	1392890	-0.0864746	0.988689	0.0216699	0.998333674101755	-0.211864	1
pgsA	NC_000913.3	1992268	1992817	0.15301	0.851543	-0.0161208	0.998333674101755	0.025903	1
pheA	NC_000913.3	2737744	2738905	-0.580739	0.574325	-0.139758	0.998333674101755	-0.270529	1
pheL	NC_000913.3	2737598	2737646	-0.676538	0.686489	-0.835512	NA	-0.484379	1
pheM	NC_000913.3	1799225	1799270	0.146022	0.925798	-0.017572	0.998333674101755	0.330538	1
pheP	NC_000913.3	601958	603335	0.0523147	0.991258	0.188198	0.998333674101755	-0.145917	1
pheS	NC_000913.3	1797958	1798942	-0.0251324	0.996876	0.0327649	0.998333674101755	-0.205424	1
pheT	NC_000913.3	1795556	1797944	-0.0498831	0.991258	0.0469917	0.998333674101755	-0.147771	1
phnC	NC_000913.3	4324376	4325165	-0.8028	0.807614	-0.43427	0.998333674101755	-0.0420118	1
phnD	NC_000913.3	4323335	4324352	-0.851244	0.734893	-0.59661	0.998333674101755	-0.107951	1
phnE	NC_000913.3	4322442	4323230	-0.810763	0.642209	-0.614078	0.984367453270005	0.0457939	1
phnF	NC_000913.3	4321696	4322422	-0.776743	0.613986	-0.415725	0.998333674101755	0.280747	1
phnG	NC_000913.3	4321243	4321696	-0.805679	0.579737	-0.504661	0.991956829085306	0.0719907	1
phnH	NC_000913.3	4320662	4321247	-0.8152	0.632124	-0.490451	0.998333674101755	0.139821	1
phnI	NC_000913.3	4319598	4320663	-0.713341	0.685804	-0.463715	0.998333674101755	0.157532	1
phnJ	NC_000913.3	4318760	4319606	-0.728167	0.694464	-0.474645	0.998333674101755	0.115844	1
phnK	NC_000913.3	4318005	4318764	-0.643301	0.705903	-0.453119	0.998333674101755	0.111222	1
phnL	NC_000913.3	4317214	4317895	-0.596828	0.752249	-0.402701	0.998333674101755	0.149427	1
phnM	NC_000913.3	4316081	4317218	-0.674414	0.695998	-0.490317	0.998333674101755	0.114931	1
phnN	NC_000913.3	4315524	4316082	-0.533092	0.801509	-0.421427	0.998333674101755	0.143486	1
phnO	NC_000913.3	4315103	4315538	-0.581154	0.727713	-0.588324	0.951966637639565	-0.0217183	1
phnP	NC_000913.3	4314343	4315102	-0.587687	0.712025	-0.398522	0.998333674101755	0.129776	1
phoA	NC_000913.3	401746	403162	-0.744127	0.705903	-0.0611577	0.998333674101755	-0.0625157	1
phoB	NC_000913.3	417141	417831	-0.765604	0.705903	0.198788	0.998333674101755	-0.144426	1
phoH	NC_000913.3	1084991	1086056	-0.655638	0.703824	0.106988	0.998333674101755	0.465532	1
phoP	NC_000913.3	1189775	1190447	-0.34676	0.457808	-0.213651	0.938727778812295	-0.0873238	1
phoQ	NC_000913.3	1188315	1189776	-0.268366	0.695998	-0.258644	0.925460178621913	-0.0236782	1
phoR	NC_000913.3	417888	419184	-0.703602	0.753753	0.144126	0.998333674101755	0.038533	1
php	NC_000913.3	3507711	3508590	0.243191	0.974419	0.386985	NA	0.821113	1
phr	NC_000913.3	739506	740925	-0.0748359	0.988689	-0.120896	0.998333674101755	0.105125	1
pinH	NC_000913.3	2783064	2783304	-0.74428	0.946179	0.207445	NA	0.461096	1
pinQ	NC_000913.3	1633621	1634212	-0.738569	0.870645	0.448302	NA	0.380918	1
pinR	NC_000913.3	1433083	1433674	-0.352837	0.942182	0.122329	NA	0.0201906	1
pitA	NC_000913.3	3637641	3639141	0.20961	0.839239	0.118242	0.998333674101755	-0.0810369	1
pitB	NC_000913.3	3134871	3136371	0.112596	0.982274	-0.19046	NA	0.0755136	1
pka	NC_000913.3	2719952	2722613	0.450909	0.578277	-0.0255385	0.998333674101755	0.0882503	1
plaP	NC_000913.3	2085703	2087062	-0.0272075	1	0.636732	0.925460178621913	-0.377193	1
pldA	NC_000913.3	4004861	4005731	0.339294	0.661311	0.0747617	0.998333674101755	-0.0518525	1
pldB	NC_000913.3	4009169	4010192	0.247689	0.682474	0.0785803	0.998333674101755	0.0173518	1
pliG	NC_000913.3	1227070	1227472	0.831098	0.504902	0.161965	0.998333674101755	-0.711678	1
plsB	NC_000913.3	4254042	4256466	0.162463	0.830026	-0.0458144	0.998333674101755	-0.073348	1
plsC	NC_000913.3	3162743	3163481	0.0927892	0.939148	-0.081865	0.998333674101755	-0.146861	1
plsX	NC_000913.3	1147620	1148691	0.23773	0.704816	0.0854384	0.998333674101755	-0.132238	1
plsY	NC_000913.3	3204693	3205311	0.0623607	0.97308	0.114788	0.998333674101755	0.324956	0.777632
pmbA	NC_000913.3	4457958	4459311	0.317518	0.704816	-0.0240065	0.998333674101755	0.144537	1
pmrD	NC_000913.3	2373271	2373538	-0.453142	0.595839	-0.148264	0.998333674101755	-0.299567	1
pmrR	NC_000913.3	4332115	4332205	-0.177961	0.870645	-0.0281874	0.998333674101755	-0.204118	1
pncA	NC_000913.3	1851886	1852528	0.306814	0.695998	0.0147386	0.998333674101755	-0.114927	1
pncB	NC_000913.3	989153	990356	0.231831	0.725285	0.0198158	0.998333674101755	0.0530161	1
pncC	NC_000913.3	2823848	2824346	0.104642	0.939148	-0.0178481	0.998333674101755	-0.153152	1
pnp	NC_000913.3	3309032	3311168	0.0120895	0.996876	-0.132084	0.998333674101755	0.00181045	1
pntA	NC_000913.3	1676370	1677903	0.11543	0.906624	-0.134828	0.998333674101755	0.0857167	1
pntB	NC_000913.3	1674971	1676360	-0.0595844	0.966163	-0.177017	0.984367453270005	0.063555	1
pnuC	NC_000913.3	783165	783885	-0.284357	0.818559	0.153724	0.998333674101755	-0.191033	1
polA	NC_000913.3	4046965	4049752	0.0237267	0.996876	-0.123698	0.998333674101755	0.0489397	1
polB	NC_000913.3	63428	65780	0.424721	0.504902	0.0756061	0.998333674101755	0.443002	0.744591
potA	NC_000913.3	1184457	1185594	-0.0742481	0.991258	0.149291	0.998333674101755	-0.105881	1
potB	NC_000913.3	1183616	1184444	-0.162484	0.942182	0.107501	0.998333674101755	-0.231286	1
potC	NC_000913.3	1182825	1183620	-0.0271941	0.996876	0.168738	0.998333674101755	-0.0214556	1
potD	NC_000913.3	1181782	1182829	0.0473653	0.991258	0.200747	0.998333674101755	-0.287306	1
potE	NC_000913.3	716945	718265	0.246939	0.889697	0.542771	NA	0.369437	1
potF	NC_000913.3	893783	894896	-0.210985	0.909808	0.171218	0.998333674101755	0.114084	1
potG	NC_000913.3	894990	896124	-0.0194888	1	0.0916269	NA	0.0604876	1
potH	NC_000913.3	896133	897087	-0.381056	0.942182	-0.547956	NA	-0.542844	1
potI	NC_000913.3	897083	897929	-0.236725	0.925625	0.271109	NA	-0.268772	1
poxB	NC_000913.3	909330	911049	0.0574759	0.993614	0.0641136	0.998333674101755	0.24116	1
ppa	NC_000913.3	4449121	4449652	0.425423	0.557792	-0.040726	0.998333674101755	-0.0614071	1
ppc	NC_000913.3	4150446	4153098	-0.380435	0.72738	-0.90386	0.0972331504499823	-0.150571	1
ppdA	NC_000913.3	2963706	2964177	0.177408	0.979784	0.244995	NA	1.09863	0.427907
ppdB	NC_000913.3	2963152	2963716	0.478292	0.800167	0.249185	NA	0.605702	1
ppdC	NC_000913.3	2962440	2962764	0.324351	0.870645	-0.14759	NA	0.299309	1
ppdD	NC_000913.3	117108	117549	1.15482	0.642209	0.519855	NA	1.88006	0.249973
pphA	NC_000913.3	1922312	1922969	-0.0864537	0.995556	-0.274322	NA	0.0221864	1
pphB	NC_000913.3	2859759	2860416	0.620871	0.621598	0.41754	NA	-0.204764	1
ppiA	NC_000913.3	3491724	3492297	-0.0524944	0.988689	-0.239108	0.955578872702794	-0.371569	0.834873
ppiB	NC_000913.3	553942	554437	0.198514	0.755645	0.161146	0.998333674101755	-0.10201	1
ppiC	NC_000913.3	3959531	3959813	0.477113	0.597529	0.224302	0.998333674101755	0.0152579	1
ppiD	NC_000913.3	461914	463786	0.225	0.689297	0.161731	0.998333674101755	-0.000641405	1
ppk	NC_000913.3	2623043	2625110	0.0810603	0.923476	-0.0235267	0.998333674101755	0.122854	1
pppA	NC_000913.3	3113542	3114352	-0.126792	0.965146	-0.435299	0.925460178621913	-0.893766	0.184531
ppsA	NC_000913.3	1784733	1787112	0.230496	0.925625	-0.374599	0.998333674101755	-0.411094	1
ppsR	NC_000913.3	1787444	1788278	0.230299	0.771294	0.00825843	0.998333674101755	0.0680384	1
pptA	NC_000913.3	1533051	1533285	0.226343	0.929856	-0.0308507	NA	-0.712306	1
ppx	NC_000913.3	2625114	2626656	0.0165543	0.996876	-0.108227	0.998333674101755	0.0472431	1
pqiA	NC_000913.3	1012000	1013254	0.287752	0.621598	0.139496	0.998333674101755	-0.00623508	1
pqiB	NC_000913.3	1013258	1014899	0.407391	0.212796	0.132739	0.998333674101755	0.00910845	1
pqiC	NC_000913.3	1014895	1015459	0.355792	0.621598	0.223157	0.998333674101755	0.0276653	1
pqqL	NC_000913.3	1572406	1575202	0.651753	0.353422	0.328092	0.984367453270005	0.185937	1
prc	NC_000913.3	1912767	1914816	-0.00631586	1	-0.0872569	0.998333674101755	-0.0013837	1
preA	NC_000913.3	2235264	2236500	-0.141175	0.980404	0.227957	0.998333674101755	0.173294	1
preT	NC_000913.3	2234032	2235271	-0.396649	0.810585	0.337952	0.998333674101755	0.379269	1
prfA	NC_000913.3	1265011	1266094	0.13127	0.89225	-0.00039261	0.999132844020164	0.058031	1
prfB	NC_000913.3	3035183	3036282	0.0117226	0.9986	0.293921	0.711283171930842	0.134551	1
prfC	NC_000913.3	4609413	4611003	0.21735	0.880103	0.0312154	0.998333674101755	-0.195648	1
prfH	NC_000913.3	253701	254202	0.433583	0.939148	0.0597769	NA	0.383928	1
priA	NC_000913.3	4124611	4126810	0.189048	0.805212	0.0734097	0.998333674101755	0.230909	1
priB	NC_000913.3	4425519	4425834	0.040635	0.995876	-0.0810235	0.998333674101755	-0.262892	1
priC	NC_000913.3	490284	490812	0.1436	0.882928	0.165235	0.998333674101755	-0.0255593	1
prkB	NC_000913.3	3484489	3485359	-0.18083	0.79526	-0.140078	0.998333674101755	-0.0410075	1
prlC	NC_000913.3	3643139	3645182	0.262863	0.854846	-0.448011	0.884095871428042	0.625432	0.799541
prlF	NC_000913.3	3277001	3277337	0.0620478	0.991258	0.0488265	0.998333674101755	-0.0613788	1
prmA	NC_000913.3	3409069	3409951	0.180359	0.805212	0.0110802	0.998333674101755	-0.145996	1
prmB	NC_000913.3	2447507	2448440	0.342685	0.529892	-0.0270562	0.998333674101755	-0.089921	1
prmC	NC_000913.3	1266093	1266927	0.215699	0.811277	0.132506	0.998333674101755	0.0342376	1
proB	NC_000913.3	260387	261491	0	1	0	NA	0	1
proC	NC_000913.3	404834	405644	0.487499	0.504902	0.082076	0.998333674101755	-0.0279764	1
proP	NC_000913.3	4330501	4332004	-0.185648	0.89013	-0.0730114	0.998333674101755	-0.0677207	1
proQ	NC_000913.3	1914835	1915534	0.174764	0.81161	0.152594	0.998333674101755	-0.0525077	1
proS	NC_000913.3	217056	218775	0.241892	0.695998	0.0875893	0.998333674101755	-0.0897294	1
proV	NC_000913.3	2804814	2806017	0.219866	0.811039	0.116093	0.998333674101755	-0.207882	1
proW	NC_000913.3	2806009	2807074	0.264828	0.793055	0.132454	0.998333674101755	-0.409749	1
proX	NC_000913.3	2807131	2808124	0.309194	0.737062	-0.0171258	0.998333674101755	-0.275701	1
proY	NC_000913.3	420985	422359	0.130995	0.931919	0.324769	0.884095871428042	-0.168494	1
prs	NC_000913.3	1260927	1261875	0.387252	0.504902	-0.176664	0.998333674101755	-0.361898	0.927458
psd	NC_000913.3	4389391	4390360	-0.0732962	0.940188	0.0464261	0.998333674101755	0.00981511	1
psiE	NC_000913.3	4240324	4240735	-0.701601	0.695998	0.0465209	0.998333674101755	0.420741	1
psiF	NC_000913.3	403280	403601	-0.691187	0.805212	-0.0906608	0.998333674101755	0.00813987	1
pspA	NC_000913.3	1368078	1368747	0.395343	0.560186	0.40074	0.687702298532371	-0.00222403	1
pspB	NC_000913.3	1368800	1369025	0.0302561	0.996876	0.0107887	NA	-0.391853	1
pspC	NC_000913.3	1369024	1369384	0.039272	0.996876	0.224659	0.998333674101755	-0.0772024	1
pspD	NC_000913.3	1369392	1369614	-0.165535	0.975563	0.352073	NA	0.04428	1
pspE	NC_000913.3	1369688	1370003	-0.00521026	1	-0.257409	0.984367453270005	-0.168545	1
pspF	NC_000913.3	1366934	1367912	-0.425636	0.536142	-0.272152	0.977040207828655	-0.203183	1
pspG	NC_000913.3	4262839	4263082	0.290901	0.920578	0.657658	NA	0.184029	1
psrD	NC_000913.3	1146588	1146757	0.17135	0.988689	1.15713	0.687702298532371	-0.0454076	1
psrO	NC_000913.3	3311224	3311398	0.699774	0.929856	0.809233	NA	0.504563	1
pssA	NC_000913.3	2722726	2724082	0.0466381	0.982274	0.147575	0.991956829085306	-0.0751175	1
pstC	NC_000913.3	3909438	3910398	-0.785586	0.667064	-0.0108895	0.998333674101755	0.0525954	1
pstS	NC_000913.3	3910484	3911525	-0.816868	0.632124	-0.040594	0.998333674101755	-0.121981	1
[truncated: 2,193 more rows]
