# Supplementary material for: Adaptor protein RapZ activates endoribonuclease RNase E by protein–protein interaction to cleave a small regulatory RNA
Source: RNA. 2020 Sep;26(9):1198–215. doi: 10.1261/rna.074047.119 (PMC7430671; doi:10.1261/rna.074047.119)
Supplement: Supplemental Material [file supp_074047.119_Supplemental_Table_S6.xlsx]

## Sheet: Sheet2
gene_name	chrom	start	end	log2FC:Z37_pBGG237_vs_Z37_unspecified	p-value:Z37_pBGG237_vs_Z37_unspecified	log2FC:Z37_unspecified_vs_Z37_pBGG164	p-value:Z37_unspecified_vs_Z37_pBGG164	log2FC:Z37_unspecified_vs_Z37_pYG29	p-value:Z37_unspecified_vs_Z37_pYG29	log2FC:Z864_pBGG237_vs_Z864_unspecified	p-value:Z864_pBGG237_vs_Z864_unspecified	log2FC:Z864_unspecified_vs_Z864_pBGG164	p-value:Z864_unspecified_vs_Z864_pBGG164
aaaD	NC_000913.3	581353	581662	-0.26705	0.756554	2.04154	0.0180101	1.46014	0.151655642735468	-2.14961	0.00288236	1.29238	0.0503948
aaeA	NC_000913.3	3388193	3389126	-0.737267	0.0827263	0.0983391	0.845449	0.361653	0.52442074312462	-1.24797	0.00170901	0.809163	0.0402131
aaeB	NC_000913.3	3386220	3388188	-0.784833	0.0021263	-0.963761	2.41724e-05	0.49755	0.113097819137136	-1.17241	4.77259e-06	-0.761182	0.000821713
aaeR	NC_000913.3	3389519	3390449	-0.440375	0.0313922	-0.214973	0.325656	0.0241711	0.938604829810212	-0.351629	0.0998409	0.0939501	0.710498
aaeX	NC_000913.3	3389133	3389337	-2.05752	0.031998	0.1885	0.849771	0.692818	0.553234844528299	-1.18958	0.171575	1.38642	0.105644
aas	NC_000913.3	2973854	2976014	0.0832178	0.671561	-0.790035	3.80232e-07	-0.576083	0.000853914507979363	0.302447	0.0771362	-0.43774	0.00796537
aat	NC_000913.3	926727	927432	-0.408805	0.0215931	0.535776	0.00226297	0.446905	0.0280170104797378	-0.375175	0.0400207	0.560387	0.00157176
abgA	NC_000913.3	1403254	1404565	2.59803	0.00148815	-1.31973	0.149429	-1.11923	0.320322555304094	1.76741	0.0169743	-0.475403	0.608097
abgB	NC_000913.3	1401809	1403255	1.77424	0.00175897	-1.2345	0.0405567	-0.547712	0.529533761828469	0.725312	0.169125	-0.1089	0.871519
abgR	NC_000913.3	1404740	1405649	2.51074	6.25997e-14	-1.23401	0.000550125	-1.2951	0.00103572463599057	2.31431	1.26283e-12	-1.7242	3.05596e-07
abgT	NC_000913.3	1400246	1401773	0.297382	0.57161	0.220282	0.693443	0.511695	0.436174243723284	0.40699	0.402877	0.204782	0.712398
abrB	NC_000913.3	746722	747769	1.62431	2.67706e-09	-1.64628	1.74413e-09	-1.84526	2.01423778272745e-10	1.28935	1.42264e-06	-1.35666	3.61162e-07
accA	NC_000913.3	208620	209580	-0.868052	2.4275e-10	0.447122	0.00175571	0.427554	0.00515012990981577	-0.702212	4.43583e-07	0.281994	0.0635177
accB	NC_000913.3	3405435	3405906	-1.30129	2.20687e-11	1.40586	5.4435e-13	1.34869	1.30549316061633e-11	-1.20565	7.38754e-10	0.734959	0.00032087
accC	NC_000913.3	3405916	3407266	-1.42047	1.09681e-14	1.38437	6.62317e-14	1.55293	6.41825758019185e-17	-1.2825	3.92394e-12	0.757009	8.56028e-05
accD	NC_000913.3	2433011	2433926	-0.660275	6.37884e-08	1.24526	4.44348e-25	0.460644	0.000482226320397629	-0.624384	3.92693e-07	0.955574	4.54406e-15
aceA	NC_000913.3	4217108	4218413	2.16609	1.46527e-16	-1.68603	2.50075e-10	-1.02346	0.000759427211147114	2.69759	3.94123e-25	-2.17807	2.12751e-16
aceB	NC_000913.3	4215477	4217079	2.49137	2.53545e-26	-1.92778	7.08018e-16	-1.54058	4.01500086173883e-09	2.25844	7.09766e-23	-2.15289	9.73536e-21
aceE	NC_000913.3	123016	125680	-2.64682	1.4627e-15	0.469918	0.216546	1.85118	7.28692846117492e-08	-1.74458	2.3996e-07	0.73779	0.0454679
aceF	NC_000913.3	125694	127587	-2.27495	3.88543e-14	0.257257	0.477575	1.92413	4.16477937660006e-10	-1.56092	3.42131e-07	0.453879	0.193153
aceK	NC_000913.3	4218595	4220332	1.36042	3.28215e-06	-1.72305	1.97226e-09	-0.911753	0.00913166949054959	1.54396	1.02753e-07	-2.03489	5.29991e-13
ackA	NC_000913.3	2413469	2414672	-3.00526	3.51767e-31	1.17133	1.33492e-05	2.21656	4.6587132332387e-17	-2.36702	9.96701e-20	1.3608	4.5047e-07
acnA	NC_000913.3	1335830	1338506	1.98161	6.78036e-20	-0.164116	0.542825	-0.254748	0.389877619438747	2.37909	1.83263e-28	-0.426598	0.0842547
acnB	NC_000913.3	131614	134212	1.71366	6.83054e-11	-0.871995	0.00149682	-1.09904	7.68368954141583e-05	2.42057	1.22347e-20	-1.23319	5.66784e-06
acpH	NC_000913.3	424336	424918	-0.07266	0.802504	1.51122	2.81158e-11	0.867756	0.000744866781115304	-0.0964992	0.732538	0.742654	0.00127428
acpP	NC_000913.3	1151614	1151851	-0.579533	1.56608e-05	1.66504	1.29909e-37	0.676204	8.49006338950874e-07	-0.822651	5.6255e-10	1.49377	2.8124e-30
acpS	NC_000913.3	2700617	2700998	-0.260672	0.277184	-0.0763014	0.780708	0.381363	0.156203797817719	0.139506	0.599829	0.0585593	0.842325
acpT	NC_000913.3	3612968	3613556	-0.833426	1.65e-05	0.30539	0.145237	0.16284	0.550114949482269	-0.531873	0.00878486	0.472263	0.0217109
acrA	NC_000913.3	484425	485619	-0.602565	6.75471e-05	1.24697	3.6454e-17	0.962865	6.01014944280131e-10	-0.552295	0.000322694	0.486702	0.00191546
acrB	NC_000913.3	481253	484403	-0.776079	6.93644e-08	1.32588	1.0922e-20	0.948628	1.13645635530349e-10	-0.508446	0.00062793	0.47301	0.00181405
acrD	NC_000913.3	2587594	2590708	-0.640673	0.0095561	-0.672858	0.00445846	-0.0452453	0.905770309848264	-0.911488	0.000162887	-0.187266	0.501964
acrE	NC_000913.3	3413863	3415021	-0.899374	0.2479	-0.91566	0.159769	-0.113731	0.915180474204744	-0.531848	0.496757	-0.0220441	0.985136
acrF	NC_000913.3	3415032	3418137	-0.152139	0.566989	-0.339732	0.143318	-0.50594	0.0496783827637648	-0.199934	0.432205	-0.301519	0.189062
acrR	NC_000913.3	485760	486408	-0.276702	0.275319	-0.200855	0.438803	-0.454006	0.0902625959492952	-0.494708	0.0400207	0.33826	0.176121
acrS	NC_000913.3	3412802	3413465	-0.822105	0.393283	-0.455631	0.608789	-0.383718	0.745257379626651	-0.461624	0.647996	-0.454553	0.613646
acrZ	NC_000913.3	794772	794922	0.0941499	0.875565	0.746052	0.125949	-0.203885	0.756861006497976	-0.285724	0.604081	1.28685	0.00628569
acs	NC_000913.3	4285412	4287371	2.52264	3.91916e-13	-0.728987	0.0719118	-1.24939	0.00329058840169973	2.60634	5.43087e-16	-1.01701	0.00501883
actP	NC_000913.3	4283252	4284902	0.176534	0.641765	0.389892	0.274171	-0.539269	0.158793467088228	0.659681	0.0361251	0.282037	0.445502
acuI	NC_000913.3	3403483	3404458	0.758471	0.0499641	1.18101	0.0020055	0.236744	0.65925145537084	1.32301	0.000359143	0.0154669	0.982922
ada	NC_000913.3	2309340	2310405	-0.612052	0.0336677	0.618129	0.0324255	0.525583	0.12364337467467	-0.528904	0.076736	0.170398	0.616145
add	NC_000913.3	1702232	1703234	0.861283	0.00163291	0.416967	0.162002	0.820517	0.00604669667479375	0.307312	0.322037	0.703796	0.01371
ade	NC_000913.3	3843963	3845730	0.55925	0.00334302	0.572891	0.00388827	-0.832125	3.44053910943332e-05	0.561198	0.00336968	0.116188	0.624834
adhE	NC_000913.3	1295445	1298121	-1.06338	0.00118791	0.898931	0.00737781	1.16497	0.000652267753754758	-0.522916	0.143076	0.270291	0.497842
adhP	NC_000913.3	1552827	1553838	0.0668274	0.818656	-0.304243	0.206029	0.105699	0.763995531846989	-0.0114822	0.974769	-0.581905	0.00992999
adiA	NC_000913.3	4338253	4340521	1.1165	4.79768e-05	-2.49665	3.12615e-22	-1.19878	7.81872295318696e-05	0.973599	0.000379603	-2.1767	4.08692e-18
adiC	NC_000913.3	4335693	4337031	-0.0436297	0.937329	0.589335	0.175808	0.720485	0.165747708047697	-0.417616	0.349023	0.295166	0.52502
adiY	NC_000913.3	4337167	4337929	-0.0189637	0.970822	2.36029	4.4198e-09	1.94627	2.0773046102424e-05	-0.0320469	0.94682	0.613413	0.108585
adk	NC_000913.3	497174	497819	-0.136621	0.398615	1.39838	1.51985e-24	0.76188	1.23804201767467e-07	-0.340451	0.0211388	0.975457	2.29319e-12
aegA	NC_000913.3	2583545	2585525	0.811112	0.00171866	-0.0108743	0.981486	-0.703802	0.0214267576477502	0.587001	0.0233551	-0.300229	0.290985
aer	NC_000913.3	3217555	3219076	1.36565	2.12914e-08	-1.95953	2.17514e-16	-1.05761	0.000125317539429673	1.29753	4.79781e-08	-1.93472	5.04439e-17
aes	NC_000913.3	499013	499973	2.1365	1.08126e-13	-0.0301154	0.948771	-1.37907	2.94291876911326e-05	2.07413	6.37292e-14	-0.836998	0.00650511
agaA	NC_000913.3	3281070	3281625	2.39414	2.14326e-07	-1.3508	0.00677428	-2.13886	2.89363594910884e-05	2.17083	1.93639e-07	-1.09949	0.0172786
agaB	NC_000913.3	3284169	3284646	1.34949	0.00219866	1.52556	0.00776299	1.04248	0.129572857489321	1.1203	0.0120752	-0.544838	0.277616
agaC	NC_000913.3	3284684	3285488	0.563884	0.444173	0.945295	0.212264	0.978072	0.296591094543646	0.514122	0.487862	0.265733	0.748663
agaD	NC_000913.3	3285477	3286269	0.462085	0.291478	0.978079	0.0307799	1.08869	0.0506545476292941	0.339986	0.42456	-0.0249217	0.965786
agaI	NC_000913.3	3286269	3287025	0.44709	0.27149	0.23469	0.60923	0.488679	0.372149132644565	0.0803956	0.864077	-0.75599	0.0292428
agaR	NC_000913.3	3277855	3278665	0.507991	0.00386502	0.324335	0.0840027	-0.70022	0.000158902215700907	0.259116	0.174301	0.268276	0.165792
agaS	NC_000913.3	3281975	3283130	1.19435	0.060871	1.29694	0.107157	-0.524848	0.570220579189953	1.63824	0.0072799	-0.912512	0.1778
agaV	NC_000913.3	3280216	3280690	2.92854	6.78102e-07	-1.06895	0.116347	-2.33127	0.000451277944223858	4.47178	5.79279e-10	-3.20597	2.3327e-05
agaW	NC_000913.3	3280700	3281075	2.43469	0.00109552	-0.783465	0.390537	-1.94289	0.0267248960731862	2.50118	0.000217741	-1.64306	0.0241677
agp	NC_000913.3	1065584	1066826	1.93884	1.98894e-14	-0.901868	0.000849949	-2.9158	2.28331937628581e-30	2.20094	1.60827e-18	-0.749607	0.00744945
agrA	NC_000913.3	3648062	3648146	-1.5409	0.000270885	-0.238886	0.62255	0.552734	0.296591094543646	-1.99693	5.40268e-06	0.0389124	0.949825
agrB	NC_000913.3	3648293	3648377	-1.91537	7.70185e-06	-0.0160307	0.982919	0.21509	0.730041849553702	-2.13296	7.83408e-07	0.77594	0.0894249
ahpC	NC_000913.3	638944	639508	0.652443	0.00282906	2.1107	4.34939e-24	1.15879	1.01777826561984e-07	0.520413	0.0209676	0.600807	0.00786345
ahpF	NC_000913.3	639752	641318	-0.0932378	0.773335	1.5466	2.88793e-10	1.47164	4.52943314152342e-09	-0.247047	0.397981	0.172631	0.579671
ahr	NC_000913.3	4495189	4496209	1.57591	0.000239693	1.64973	0.000298964	1.37825	0.00827039104582358	1.09065	0.0131824	0.320499	0.544798
aidB	NC_000913.3	4414274	4415900	1.0928	0.00300062	-0.822593	0.0319184	-0.868237	0.0490537416351194	0.370967	0.332745	0.103974	0.818313
ais	NC_000913.3	2365017	2365620	0.690925	0.249155	-0.0530256	0.947197	0.536308	0.522298272189899	0.496652	0.437285	-1.3136	0.0171643
alaA	NC_000913.3	2407560	2408778	-0.915622	0.000103175	0.698644	0.00393918	0.973123	9.33737571459002e-05	-0.878309	0.000242277	0.586226	0.0193808
alaC	NC_000913.3	2497056	2498295	0.954092	0.000721114	-0.576684	0.0533321	-0.504469	0.140467344438644	0.669207	0.0218203	-0.361568	0.255819
alaE	NC_000913.3	2799163	2799613	2.45365	2.67566e-13	-0.827556	0.0239338	-1.80752	5.15368538427229e-07	2.60777	3.61298e-15	-1.69652	8.25206e-07
alaS	NC_000913.3	2819380	2822011	-0.46584	5.78083e-05	-0.474689	4.67248e-05	0.128091	0.38612680136856	-0.263808	0.0315787	-0.400336	0.000823349
aldA	NC_000913.3	1488231	1489671	6.36332	8.44151e-93	-4.32601	5.59164e-43	-4.43861	3.51045396468829e-45	6.49196	9.26842e-97	-4.8701	3.84582e-54
aldB	NC_000913.3	3754972	3756511	3.16964	2.66477e-12	-1.05755	0.0447967	-1.42497	0.012711864328824	2.40925	9.82351e-11	-0.696232	0.118706
alkA	NC_000913.3	2146691	2147540	0.705883	0.0717112	0.0438111	0.936481	-0.810722	0.0702416153961677	0.674168	0.0740008	0.102832	0.835541
alkB	NC_000913.3	2308690	2309341	-0.469905	0.240333	0.240361	0.5653	0.781164	0.0994103925267607	-0.0688553	0.888876	0.00647599	0.994335
allA	NC_000913.3	532450	532933	0.83256	0.0734888	-1.55391	0.000269721	-0.88675	0.100383520869942	0.693571	0.132328	-1.31264	0.00152343
allB	NC_000913.3	539146	540508	1.43666	0.00155305	-0.832533	0.0914663	-1.02265	0.0657161810963912	1.12326	0.012501	-1.03418	0.0228516
allC	NC_000913.3	544056	545292	0.664906	0.0138438	-1.04016	5.34439e-05	-0.549763	0.0926768205139624	0.745738	0.00472952	-1.05765	2.72975e-05
allD	NC_000913.3	545313	546363	2.98559	3.16696e-05	-1.24689	0.135913	-1.4299	0.129880610292256	1.98367	0.000171734	-0.955286	0.108412
allE	NC_000913.3	543260	544046	0.661727	0.00251563	-1.06087	4.71043e-07	-0.0690248	0.845111331984171	0.659408	0.00223042	-1.16744	9.62342e-09
allR	NC_000913.3	533010	533826	0.170991	0.327803	0.0170887	0.938688	-0.0103786	0.967551929217277	0.248346	0.143821	-0.249847	0.143698
allS	NC_000913.3	531294	532221	1.39661	0.0667246	-0.243288	0.803887	-1.15301	0.212662351052367	1.30951	0.0830931	-0.263901	0.786523
alpA	NC_000913.3	2758643	2758856	1.04925	0.141369	0.233148	0.797527	0.376307	0.744986236954473	0.271544	0.743521	0.251869	0.774752
alr	NC_000913.3	4265781	4266861	-1.21759	4.87222e-09	-0.0358499	0.900857	0.549348	0.0211124027489496	-0.642186	0.00332465	0.301397	0.20735
alsA	NC_000913.3	4309447	4310980	3.68358	2.12302e-14	-3.32502	8.39322e-12	-4.45687	6.49591159082223e-20	2.74753	1.53379e-10	-1.79526	7.00583e-05
alsB	NC_000913.3	4311106	4312042	2.50834	1.00605e-18	-1.41156	1.78262e-06	-2.64757	1.35534824902877e-19	2.20444	1.20085e-15	-1.05776	0.000333188
alsC	NC_000913.3	4308488	4309469	2.53603	3.7907e-07	-2.3354	3.96071e-06	-3.62119	7.81512844710835e-13	2.55357	2.86124e-08	-1.48283	0.00299732
alsE	NC_000913.3	4307782	4308478	2.08942	3.40567e-06	-1.57556	0.000737397	-3.09879	1.17798636016539e-11	2.72221	3.19874e-11	-0.729177	0.137647
alsK	NC_000913.3	4306869	4307799	1.2864	0.000757146	-1.15257	0.00303409	-2.07564	1.13454974026414e-07	1.63468	5.06102e-06	-0.20887	0.660494
alsR	NC_000913.3	4312100	4312991	1.17854	6.49082e-06	-1.28283	9.70502e-07	-1.47594	4.09760257033677e-08	1.34803	2.34998e-07	-1.00378	0.000200552
alx	NC_000913.3	3238579	3239545	-1.37289	1.45088e-05	1.02533	0.00136578	-0.00183801	0.997606088183691	-1.64378	1.53804e-07	2.28073	5.96448e-13
amiA	NC_000913.3	2552351	2553221	-0.240546	0.130825	-0.331187	0.0294088	0.0205982	0.931210292984139	-0.25294	0.11305	-0.0541564	0.776575
amiB	NC_000913.3	4396064	4397402	-0.872208	3.85193e-06	-0.613068	0.00131454	-0.249996	0.289571072788792	-0.476312	0.0173414	0.0467985	0.856693
amiC	NC_000913.3	2947756	2949010	-0.0551453	0.75604	-0.317018	0.028217	-0.280495	0.0832524672924038	-0.140018	0.384357	-0.191765	0.215026
amiD	NC_000913.3	904912	905743	0.573949	0.00211267	0.426742	0.0324264	-0.113657	0.691601717769191	0.638807	0.000627644	0.0378948	0.882342
amn	NC_000913.3	2055060	2056515	0.803855	0.0623918	3.30753	8.84858e-17	3.85285	1.1774777332056e-21	0.353498	0.46787	0.274507	0.589651
ampC	NC_000913.3	4377810	4378944	-0.676932	0.000787116	1.05357	1.48376e-07	0.715379	0.00197280880991398	-0.379693	0.0787535	0.775888	0.000154551
ampD	NC_000913.3	118732	119284	0.534904	0.00197296	1.20352	8.52788e-11	0.263993	0.263048231660587	0.684375	6.65066e-05	0.493921	0.00902844
ampE	NC_000913.3	119280	120135	0.623948	0.00639127	1.1197	1.72338e-06	0.235938	0.456256448548923	0.76418	0.000776831	0.477618	0.0550491
ampG	NC_000913.3	452069	453545	-0.720632	2.25422e-05	0.800394	2.6292e-06	0.166935	0.46076843226889	-0.439119	0.0140452	0.742002	1.94264e-05
ampH	NC_000913.3	395129	396287	0.732584	6.35565e-06	0.125012	0.526677	-1.02297	1.52196519534993e-09	0.676034	3.20432e-05	-0.0643737	0.768212
amtB	NC_000913.3	472965	474252	0.490164	0.203666	-0.863802	0.0163477	-0.877795	0.0310300403567999	-0.192476	0.649538	-0.405926	0.284034
amyA	NC_000913.3	2006155	2007643	0.492336	0.0427945	0.215807	0.432261	-0.177279	0.609094732865145	0.457431	0.0648901	-0.367375	0.148747
anmK	NC_000913.3	1718492	1719602	0.775636	0.00118251	0.837126	0.000989852	0.124946	0.743035632754	0.998593	2.08778e-05	-0.00930125	0.984207
ansA	NC_000913.3	1850859	1851876	-1.08055	1.67456e-14	0.684138	1.27835e-06	0.271877	0.116562830026056	-0.843065	6.06864e-09	0.63613	1.21293e-05
ansB	NC_000913.3	3099681	3100728	1.20195	2.51523e-05	-1.28415	6.4417e-06	-0.434552	0.26640697914918	1.21599	1.07175e-05	-1.44437	1.04876e-07
ansP	NC_000913.3	1524480	1525980	-0.770142	0.0694644	0.836978	0.0478062	1.00606	0.0292588979094512	-1.48223	0.00024377	-0.058385	0.915821
apaG	NC_000913.3	51228	51606	-1.04385	7.42502e-07	0.507502	0.0220004	0.352329	0.171134557992146	-0.505247	0.0251406	0.621964	0.00543272
apaH	NC_000913.3	50379	51222	-0.668564	0.000598928	-0.0862875	0.720541	0.497314	0.0274783815910337	-0.0640406	0.802751	0.191281	0.407491
apbE	NC_000913.3	2310478	2311534	-1.595	8.44141e-11	0.70533	0.00480668	0.530219	0.0683035772726775	-1.35692	3.01801e-08	1.09055	9.07201e-06
aphA	NC_000913.3	4269413	4270127	4.62531	5.2806e-69	-0.354855	0.264485	-3.32644	3.39144399823538e-35	4.84616	8.5122e-77	-2.41761	3.21854e-19
appA	NC_000913.3	1040616	1041915	0.788783	0.0029977	0.382824	0.20611	0.644646	0.063798795580434	0.586691	0.0290007	-0.169625	0.596001
appY	NC_000913.3	583680	584430	-0.167006	0.604273	0.543689	0.0538144	0.755516	0.0142452906099467	-0.576622	0.0407349	0.101605	0.77171
apt	NC_000913.3	491411	491963	-0.944284	0.00150591	1.97471	7.87563e-12	1.03085	0.000956833831180175	-1.23228	2.81722e-05	1.49332	4.0855e-07
aqpZ	NC_000913.3	915351	916047	-0.150471	0.664116	0.364116	0.251548	-0.271868	0.487982964591902	-1.08778	9.11759e-05	0.610243	0.0258797
araA	NC_000913.3	66834	68337	0.880631	0.0170791	0.00201653	1	-0.129447	0.829987953056559	0.923563	0.0114641	-0.657412	0.0859781
araB	NC_000913.3	68347	70048	0.597008	0.031416	0.0991125	0.781082	-0.0382127	0.934230377611935	0.750159	0.00479955	-0.778531	0.00314645
araC	NC_000913.3	70386	71265	2.53286	3.44146e-40	-1.84543	1.48781e-21	-2.342	1.68580065726157e-33	2.65325	3.20227e-44	-1.80778	1.50196e-20
araD	NC_000913.3	65854	66550	0.78127	0.307864	-0.473326	0.565144	-0.375368	0.734089701908388	0.845123	0.22663	-0.588567	0.42947
araE	NC_000913.3	2980763	2982182	1.04228	2.34155e-05	-1.17061	1.82579e-06	-1.24976	2.31086523539067e-06	0.76534	0.00200929	-0.863133	0.000434178
araF	NC_000913.3	1985138	1986128	3.50383	3.01123e-14	-1.116	0.035656	-1.52945	0.00750543378377363	3.96244	2.46513e-20	-1.82391	0.000108929
araG	NC_000913.3	1983554	1985069	2.95595	1.94536e-13	-0.868994	0.065053	-1.09599	0.0370839471195082	2.98317	3.29052e-16	-1.52473	0.000127057
araH	NC_000913.3	1982553	1983540	1.9667	3.85655e-06	-0.492901	0.338845	-0.273996	0.704010964646105	1.82555	8.2479e-06	-0.698641	0.137106
araJ	NC_000913.3	411296	412481	-0.341594	0.200488	-0.263101	0.330097	0.283246	0.392131599133787	-0.589282	0.0206026	0.620572	0.0141983
arcA	NC_000913.3	4639589	4640306	-0.132776	0.499649	0.985985	2.25938e-09	0.22621	0.267900402570101	0.183514	0.343196	0.469656	0.00757527
arcB	NC_000913.3	3350688	3353025	-0.211925	0.417433	0.164251	0.540931	-0.0744714	0.82718512325098	0.0537751	0.861943	0.377168	0.134959
arcZ	NC_000913.3	3350576	3350697	-0.743117	0.268656	-0.0803484	0.919518	-0.782287	0.2744574292632	-1.7521	0.00309904	1.5496	0.00728244
arfA	NC_000913.3	3438430	3438649	0.239843	0.629727	-0.0312168	0.958324	-0.382018	0.506571053216043	-0.313042	0.5076	1.06549	0.011518
arfB	NC_000913.3	214832	215255	-0.297533	0.271116	0.388803	0.140062	0.0437324	0.913065751656051	-0.236006	0.416231	0.0685249	0.83489
argA	NC_000913.3	2949241	2950573	1.02211	7.25666e-06	-1.18151	1.80046e-07	-0.238466	0.471494490936444	0.655746	0.00494783	-1.40281	1.34722e-10
argB	NC_000913.3	4156012	4156789	0.309535	0.442513	-2.88869	6.74497e-19	-0.0410544	0.942893446451655	0.261909	0.532245	-3.17597	2.14739e-23
argC	NC_000913.3	4155000	4156005	0.716397	0.01874	-3.35238	3.72274e-35	-0.298429	0.481521196439449	0.398511	0.229658	-3.88017	2.64463e-49
argD	NC_000913.3	3488959	3490180	-1.35928	1.21665e-06	0.241804	0.454789	0.700691	0.0310300403567999	-0.855692	0.003014	0.336297	0.293448
argE	NC_000913.3	4153695	4154847	0.235807	0.346303	0.262784	0.294929	0.156372	0.626104007494623	0.393928	0.0994205	-0.353829	0.146887
argG	NC_000913.3	3318636	3319980	0.302976	0.0890166	-0.761031	3.87655e-06	0.732879	0.000105792600819476	0.155127	0.428028	-1.27501	1.24213e-15
argH	NC_000913.3	4156849	4158223	0.244204	0.552938	-1.43025	3.02149e-05	1.11705	0.00340241377496561	-0.153565	0.725	-1.93738	1.04545e-08
argI	NC_000913.3	4477306	4478311	0.996973	0.0591686	-0.668739	0.234468	-0.293162	0.716247666728168	0.140773	0.826765	-0.520313	0.345155
argK	NC_000913.3	3062986	3063982	-0.331814	0.642666	-0.505104	0.425541	-0.60948	0.421401846300383	-0.128138	0.868884	-0.365774	0.581942
argO	NC_000913.3	3068172	3068808	0.586006	0.00909589	0.0401312	0.896414	-0.173362	0.59050012093798	0.711084	0.00151095	-0.452158	0.0564114
argP	NC_000913.3	3059752	3060646	0.163499	0.6723	2.40489	9.25086e-15	1.22432	0.000263212067680773	-0.229765	0.546032	0.888891	0.00680114
argR	NC_000913.3	3384702	3385173	-0.683353	0.000650478	1.13424	8.61496e-09	0.174613	0.516575049728399	-0.237683	0.299291	0.74275	0.000300689
argS	NC_000913.3	1960061	1961795	-1.45101	1.9854e-15	0.806093	1.78183e-05	0.879741	5.87562475261442e-06	-1.1336	8.58278e-10	0.752901	8.16229e-05
argT	NC_000913.3	2427008	2427791	3.01373	1.27712e-36	-2.29726	1.99402e-21	-1.78777	2.18990291078104e-12	2.50778	1.03471e-26	-1.81671	3.65777e-14
ariR	NC_000913.3	1216368	1216635	1.20557	0.0130653	-1.85536	6.01333e-05	-0.940851	0.110999920892696	0.75585	0.128266	-1.15552	0.0126678
arnA	NC_000913.3	2368038	2370021	0.0931666	0.766952	-0.286197	0.295176	-0.0576207	0.885006445969651	0.163607	0.575442	-0.328639	0.218265
arnB	NC_000913.3	2365927	2367067	0.880713	0.0254748	-0.290201	0.523215	0.325615	0.57833869031649	0.88784	0.022491	-0.931987	0.0167779
arnC	NC_000913.3	2367070	2368039	0.507777	0.27403	-0.195571	0.710935	0.494122	0.424778087402541	0.797047	0.0673249	-1.01151	0.0164206
arnD	NC_000913.3	2370017	2370908	0.291158	0.560973	-0.603817	0.182676	0.111187	0.871516649723042	0.159363	0.758959	-0.730897	0.0860507
arnE	NC_000913.3	2372556	2372892	0.998294	0.237986	0.121753	0.91311	0.256323	0.845510574576709	1.03703	0.214221	-0.34234	0.733495
arnF	NC_000913.3	2372891	2373278	0.979167	0.160034	0.626648	0.451113	0.112246	0.923620518565488	0.361663	0.651097	0.0902869	0.922282
arnT	NC_000913.3	2370907	2372560	0.857261	0.0174132	-0.822553	0.0235683	0.131187	0.828744354463275	0.653417	0.072454	-0.85168	0.0140593
aroA	NC_000913.3	958811	960095	-1.22995	1.41562e-12	-0.281215	0.14303	1.38102	6.44785150008871e-14	-1.11034	2.88077e-10	-0.51034	0.005505
aroB	NC_000913.3	3517397	3518486	-1.36981	8.91416e-12	0.411778	0.0596323	0.409208	0.0820044976045513	-1.49789	7.67646e-14	0.998602	1.34762e-06
aroC	NC_000913.3	2446387	2447473	-0.643548	2.49208e-07	0.233935	0.0820481	0.465477	0.000898206798709061	-0.355136	0.00668441	0.464765	0.000322362
aroD	NC_000913.3	1774685	1775444	0.390621	0.084929	0.8813	7.60278e-05	0.754472	0.00349857285062527	0.632752	0.00392925	-0.0619955	0.833573
aroE	NC_000913.3	3430019	3430838	-0.853293	0.000413188	-0.785098	0.000956011	-0.272755	0.374616298780348	-0.73175	0.00288393	-0.282744	0.293448
aroF	NC_000913.3	2740079	2741150	0.192948	0.37798	-1.76012	3.69772e-22	-0.253132	0.298205783974093	-0.161465	0.476055	-1.17762	1.40309e-10
aroG	NC_000913.3	785632	786685	0.561711	0.0033743	0.0943155	0.68931	0.0926658	0.741713231509634	0.252823	0.232411	-0.0524148	0.838918
aroH	NC_000913.3	1788434	1789481	-1.02475	4.79581e-07	0.641036	0.00223213	0.66693	0.003485138063662	-0.670695	0.00155817	0.469005	0.0333217
aroK	NC_000913.3	3518542	3519064	-1.38264	4.22374e-11	0.795	0.000242567	0.485593	0.0441637547324607	-1.62191	7.57645e-15	1.33269	3.4351e-10
aroL	NC_000913.3	406404	406929	-0.361932	0.016247	-0.772437	2.51386e-08	0.0276009	0.906629661675493	-0.512742	0.000574506	-0.189434	0.235304
aroM	NC_000913.3	407427	408105	0.265913	0.28011	-1.88569	8.2763e-20	-0.791931	0.00102124585071442	0.0819005	0.771736	-1.55791	3.05955e-14
aroP	NC_000913.3	120177	121551	-0.25062	0.171231	0.571694	0.0008013	0.643178	0.000553610629397285	-0.315397	0.0795572	0.523633	0.00241012
arpA	NC_000913.3	4220300	4222487	-2.32446	2.17819e-08	0.956918	0.0107087	1.28232	0.00431326175661643	-1.88174	4.51913e-06	0.513067	0.194658
arpB	NC_000913.3	1803093	1804993	1.93586	0.014585	-2.47468	0.00123727	-1.91121	0.0342283639038249	0.0990686	0.91083	-0.942012	0.146144
arrS	NC_000913.3	3657985	3658054	0.974551	0.874163	-4.11855	0.416115	0	NA	0	1	-4.52227	0.38212
arsB	NC_000913.3	3648934	3650224	-0.249811	0.514749	0.477472	0.187124	-0.205465	0.673294435413203	-0.45278	0.195259	0.961038	0.00401103
arsC	NC_000913.3	3650236	3650662	-0.204985	0.558291	0.90153	0.00396077	0.394643	0.327590271066024	-0.365256	0.243681	1.16541	7.46013e-05
arsR	NC_000913.3	3648527	3648881	0.125645	0.803764	0.0622347	0.906284	-0.328085	0.558813072963163	-0.61469	0.136417	0.826949	0.0397978
artI	NC_000913.3	902256	902988	0.115908	0.510806	0.775844	2.10115e-07	1.2413	6.92556978114065e-15	0.0718061	0.705538	0.000989641	0.999841
artJ	NC_000913.3	899843	900575	0.23924	0.262168	0.0541007	0.832306	1.08585	2.58457348178869e-06	0.0548319	0.827136	-0.127704	0.582741
artM	NC_000913.3	900865	901534	-0.878216	9.26757e-08	0.239299	0.189434	0.796951	1.05148989786809e-05	-0.993061	2.10334e-09	-0.00395675	0.991188
artP	NC_000913.3	903005	903734	-0.363122	0.04224	0.468678	0.00765113	0.754422	5.3282706883057e-05	-0.428464	0.0171508	-0.0330271	0.887129
artQ	NC_000913.3	901533	902250	-0.578094	4.85985e-05	0.568481	7.01084e-05	1.19508	6.1311612439597e-14	-0.671351	3.83447e-06	0.085441	0.629219
ascB	NC_000913.3	2840989	2842414	0.520184	0.0379989	-0.562571	0.0237706	-0.220969	0.528846186609719	0.642671	0.00994862	-0.517858	0.0435224
ascF	NC_000913.3	2839523	2840981	0.981438	0.00020784	-0.696782	0.011581	-1.02599	0.000536573967629163	0.793074	0.00254418	-0.422377	0.139394
ascG	NC_000913.3	2838253	2839264	0.985616	0.00127985	-0.493982	0.139979	-1.23358	0.000194568880222958	0.329905	0.320859	0.529262	0.103173
asd	NC_000913.3	3573774	3574878	0.570154	0.000345371	0.221331	0.211584	0.235077	0.228936872471051	0.812066	2.18013e-07	-0.0468615	0.829979
aslA	NC_000913.3	3984351	3986007	0.0142406	0.979757	0.026328	0.958324	-0.343922	0.473169443378483	0.561669	0.124192	-0.576869	0.112254
aslB	NC_000913.3	3982957	3984193	-0.61714	0.183399	-0.48727	0.298624	0.0668256	0.920641874502095	-0.772252	0.0871198	0.646277	0.160819
asmA	NC_000913.3	2139758	2141612	-0.0212106	0.898396	-0.395539	0.00117104	0.146016	0.364033845311727	-0.0732374	0.624983	-0.0714874	0.636197
asnA	NC_000913.3	3927154	3928147	-2.38623	5.45839e-06	1.56709	0.0035615	0.359043	0.62164927191507	-1.64626	0.00262458	1.55907	0.00486925
asnB	NC_000913.3	697512	699177	0.375701	0.0993275	-0.690623	0.00139288	-0.243875	0.374616298780348	0.200867	0.42109	-0.265724	0.274127
asnC	NC_000913.3	3926544	3927003	-0.805842	0.000599214	1.41714	3.40135e-09	0.790664	0.00427023996595083	-0.991229	3.61349e-05	0.986225	3.01275e-05
asnS	NC_000913.3	987584	988985	-0.882546	4.15783e-08	0.271314	0.127635	0.571814	0.000973603976540197	-0.855459	1.23455e-07	0.00451203	0.989681
aspA	NC_000913.3	4366890	4368327	3.94148	1.29501e-99	-3.12717	1.2597e-62	-3.80504	3.11693911492254e-92	4.07466	8.46808e-107	-3.02057	2.65976e-58
aspC	NC_000913.3	984518	985709	0.948908	1.0949e-09	0.549211	0.000783833	-0.0678392	0.778525705749339	1.18651	1.53559e-14	-0.106454	0.593698
aspS	NC_000913.3	1948749	1950522	-1.03985	1.25362e-13	0.8104	1.18588e-08	0.685056	4.21337088615939e-06	-0.753105	1.27408e-07	0.422654	0.00496176
asr	NC_000913.3	1671375	1671684	0.353837	0.560973	1.40467	0.017431	1.29259	0.0736717950176319	0.959187	0.0765552	0.31502	0.637197
astA	NC_000913.3	1829730	1830765	4.1596	4.5211e-13	-1.7064	0.00649246	-2.38379	0.000261304740417303	4.21587	2.81185e-13	-1.83031	0.0041878
astB	NC_000913.3	1826915	1828259	2.16178	0.000174568	-1.79388	0.00238895	-1.39089	0.0413215239859899	2.79813	6.51997e-07	-1.51327	0.01279
astC	NC_000913.3	1830761	1831982	6.07068	5.04653e-20	-2.9246	3.18558e-05	-4.25224	1.50522297643344e-09	5.39175	7.28703e-22	-2.93075	8.49622e-07
astD	NC_000913.3	1828255	1829734	3.05927	1.40972e-06	-1.8591	0.00528813	-2.43215	0.000434769229308843	3.42131	4.63206e-08	-1.54951	0.0239837
astE	NC_000913.3	1825954	1826923	3.3241	0.000178576	-3.80495	1.61008e-05	-3.55738	0.000166917214854757	3.66163	1.08473e-06	-2.53841	0.00136474
atoA	NC_000913.3	2324108	2324759	-0.367783	0.879013	0.518448	0.827502	-0.0182551	NA	2.78034	0.235749	-1.47305	0.587761
atoB	NC_000913.3	2326108	2327293	0.925142	0.101465	-1.11484	0.0415429	-0.708147	0.320898968726072	0.853947	0.0993478	-1.19284	0.0142798
atoC	NC_000913.3	2321865	2323251	2.89954	3.48597e-35	-0.868993	0.00087252	-1.52841	1.15766232719217e-08	2.57112	4.60502e-31	-1.0271	2.39815e-05
atoD	NC_000913.3	2323446	2324109	0.993983	0.487523	-0.272601	0.87515	1.51256	NA	1.1454	0.369913	-0.198981	0.89989
atoE	NC_000913.3	2324755	2326078	1.08903	0.0351187	0.57655	0.35956	0.0764238	0.931904901119524	0.504876	0.341008	-0.0869132	0.89157
atoS	NC_000913.3	2320042	2321869	2.6221	1.13192e-13	-1.00041	0.00949695	-1.29921	0.00173965871085862	2.58546	9.12069e-14	-1.49189	4.84579e-05
atpA	NC_000913.3	3918315	3919857	-1.04107	3.022e-08	1.27089	1.20889e-11	0.590285	0.0039877502482758	-0.636673	0.00110914	0.664886	0.000754586
atpB	NC_000913.3	3921235	3922051	-0.791338	2.97312e-05	1.42069	2.28625e-14	0.16581	0.513626406780625	-0.571441	0.00351919	0.944219	8.2891e-07
atpC	NC_000913.3	3915552	3915972	-1.05646	5.28788e-06	0.915571	0.00010407	0.637321	0.0127428274712901	-0.645294	0.00784326	0.333044	0.209212
atpD	NC_000913.3	3915992	3917375	-0.891885	6.08198e-06	0.770013	0.000123399	0.433846	0.0524995519995958	-0.60692	0.00296309	0.378664	0.0816359
atpE	NC_000913.3	3920949	3921189	-0.641926	6.85842e-06	1.78634	6.05667e-38	0.686009	3.46238293565394e-06	-0.546793	0.000169186	1.06883	4.44832e-14
atpF	NC_000913.3	3920417	3920888	-0.873566	3.46095e-06	1.6942	4.62147e-20	0.621904	0.00213096773224622	-0.525715	0.00758596	0.795008	3.9549e-05
atpG	NC_000913.3	3917401	3918265	-0.943954	1.82078e-06	1.04458	1.36721e-07	0.513351	0.0198202680211842	-0.582228	0.00473119	0.502859	0.0179785
atpH	NC_000913.3	3919869	3920403	-1.09166	6.7223e-09	1.65773	6.72474e-19	0.859507	1.35472993682705e-05	-0.61154	0.0018856	0.778057	7.02756e-05
atpI	NC_000913.3	3922059	3922440	-0.61279	0.00755976	0.555544	0.0172353	-0.315806	0.244255223806785	-0.607804	0.00881515	0.563146	0.0175686
avtA	NC_000913.3	3739704	3740958	-1.06757	1.05934e-05	0.719361	0.00410336	0.550127	0.0475519316516698	-0.877356	0.000429547	0.406753	0.134124
azoR	NC_000913.3	1482254	1482860	0.593512	0.00300062	0.660151	0.0017078	-0.0523074	0.870373054945437	0.512824	0.0110367	0.413468	0.0548374
azuC	NC_000913.3	1987872	1987959	-3.19225	1.60805e-06	0.971689	0.131615	2.26212	0.00206889535449789	-4.16721	1.59131e-10	3.75828	1.45522e-09
bacA	NC_000913.3	3203309	3204131	-0.570632	0.00220961	1.15314	2.44056e-10	0.526672	0.0118237774410709	-0.807712	1.0357e-05	1.25099	5.65338e-12
baeR	NC_000913.3	2164275	2164998	-0.342534	0.19609	0.0326528	0.922874	0.636059	0.0289663247066925	-0.35771	0.183589	0.200253	0.492313
baeS	NC_000913.3	2162875	2164279	-0.23411	0.474342	0.716219	0.0163125	1.12311	0.00141196030228024	0.0627482	0.868159	-0.156261	0.648202
bamA	NC_000913.3	197927	200360	-0.631813	2.86615e-07	-0.0549823	0.728674	0.216093	0.139818136529608	-0.3526	0.0062766	0.116988	0.436238
bamB	NC_000913.3	2637473	2638652	-0.739254	1.59559e-09	0.442948	0.000467052	0.653821	4.70089758993851e-07	-0.551326	1.021e-05	0.263797	0.0502142
bamC	NC_000913.3	2597830	2598865	-0.5735	9.13387e-06	0.782643	1.07999e-09	0.580957	2.08302583121713e-05	-0.236657	0.0948398	0.180862	0.220437
bamD	NC_000913.3	2736145	2736883	-0.0572027	0.698437	1.17494	2.28364e-24	0.550641	1.01461545858855e-05	-0.00715968	0.968051	0.564236	2.15469e-06
bamE	NC_000913.3	2753604	2753946	-0.139245	0.531333	-0.461352	0.0180192	0.227129	0.336107712936304	0.0233226	0.93029	-0.658958	0.000606676
barA	NC_000913.3	2915056	2917813	-0.355739	0.0466532	0.0499514	0.82108	0.0846445	0.74839828255603	-0.268201	0.153474	0.395783	0.028174
basR	NC_000913.3	4333281	4333950	0.824382	0.000199516	-1.1034	3.76907e-07	-0.861814	0.000494833400775749	0.816024	0.000204071	-0.698442	0.0017911
basS	NC_000913.3	4332180	4333272	0.704645	0.000170723	-1.3765	1.02831e-14	-0.585947	0.00761539179228501	0.570492	0.0021239	-0.592788	0.00130853
bax	NC_000913.3	3736352	3737177	0.0440763	0.838097	1.27614	1.20826e-15	0.898189	1.15629446758271e-07	-0.324633	0.0618844	0.937186	6.74418e-09
bcp	NC_000913.3	2600477	2600948	-0.298344	0.195297	1.42223	4.39553e-12	0.946113	1.28951176816354e-05	-0.239043	0.322037	0.779845	0.000285227
bcr	NC_000913.3	2278569	2279760	-0.97063	5.00301e-10	0.619659	9.21181e-05	0.537345	0.00258784020214005	-1.01332	1.35121e-10	0.572596	0.000370644
bcsA	NC_000913.3	3692617	3695236	-1.04154	2.67929e-06	0.188983	0.440382	0.298504	0.295093168848315	-0.598999	0.0118155	0.289967	0.242329
bcsB	NC_000913.3	3690267	3692607	-0.966918	8.59318e-05	0.370601	0.160265	0.417894	0.16985685659355	-0.603478	0.0206712	0.655865	0.0113029
bcsC	NC_000913.3	3685699	3689173	-0.35775	0.0628496	0.0866116	0.700361	0.224248	0.354615898724054	-0.178719	0.403321	0.239718	0.242962
bcsE	NC_000913.3	3696457	3698029	0.240762	0.103537	-0.0118557	0.953576	-0.314463	0.0504433406945374	0.298712	0.0411469	0.38227	0.00879496
bcsF	NC_000913.3	3698025	3698217	-0.0625913	0.921817	0.451701	0.385744	0.382058	0.572364412823609	0.834435	0.106892	0.0424699	0.956229
bcsG	NC_000913.3	3698213	3699893	-0.13546	0.581339	0.286253	0.204527	0.487392	0.0417944978082898	0.375046	0.0899964	0.536614	0.0140042
bcsQ	NC_000913.3	3695232	3695985	-0.496212	0.0758644	0.339685	0.237254	-0.286889	0.405765346493484	-0.685696	0.0144306	0.717503	0.00919874
bcsZ	NC_000913.3	3689154	3690261	-0.833344	0.00594518	0.205868	0.538529	0.455266	0.232418008140064	-0.549727	0.0777983	0.609118	0.0462931
bdcA	NC_000913.3	4473339	4474053	-0.895688	0.0568603	0.28419	0.581217	0.909564	0.107115845991238	0.171442	0.774897	-0.562978	0.274169
bdcR	NC_000913.3	4474123	4474717	-0.0628145	0.844518	0.998708	7.16994e-05	0.376382	0.236094147238599	0.476271	0.0679895	0.488596	0.0712771
bdm	NC_000913.3	1556064	1556280	0.33758	0.793469	0.253697	0.851292	0.99726	NA	0.475225	0.735793	-0.167376	0.914471
bepA	NC_000913.3	2616093	2617557	0.667451	0.000368089	0.24835	0.238566	-0.0614583	0.830998174531056	0.560957	0.00326282	0.0257393	0.922598
bfd	NC_000913.3	3466796	3466991	1.26631	0.00124886	-0.160669	0.752204	-0.61232	0.212227401588547	0.914582	0.0257145	0.285361	0.567388
bfr	NC_000913.3	3466248	3466725	0.978123	1.6349e-05	0.238423	0.377101	-0.284299	0.353330971112059	0.677738	0.00443391	0.00169303	0.99978
bglA	NC_000913.3	3043661	3045101	-0.684882	4.8001e-05	1.72787	1.90963e-25	0.787504	1.14779465187783e-05	-0.28964	0.117757	1.10126	6.86703e-11
bglF	NC_000913.3	3903719	3905597	-1.86075	0.845841	1.98443	0.836462	-4.2546	NA	3.85846	0.665333	0	1
bglG	NC_000913.3	3905730	3906567	0	1	0	1	-2.01405	NA	0	1	0	1
bglJ	NC_000913.3	4604159	4604837	0.815246	0.179991	-1.29704	0.0219674	-1.38019	0.0310300403567999	0.402769	0.548534	-0.943853	0.102356
bglX	NC_000913.3	2219691	2221989	-0.229903	0.0772006	1.13105	8.16481e-21	0.450237	0.00103733148486386	0.0253837	0.878932	0.63005	3.26704e-07
bhsA	NC_000913.3	1169072	1169330	-3.26386	3.14247e-25	0.942543	0.00106387	2.70119	1.97719376815783e-15	-3.43106	7.07562e-25	0.681698	0.0227633
bioA	NC_000913.3	807967	809257	-0.858469	0.0295813	-0.170274	0.695686	0.382219	0.463307587083533	-0.29061	0.541916	-0.568584	0.153462
bioB	NC_000913.3	809343	810384	-0.180549	0.756269	-0.00879904	0.993784	0.287531	0.689770464791338	-0.982637	0.0523983	0.233386	0.676205
bioC	NC_000913.3	811521	812277	-0.455118	0.391479	0.317058	0.556818	0.488471	0.465275444804461	-0.0450755	0.943274	-0.0883297	0.882591
bioD	NC_000913.3	812269	812947	0.0520986	0.908467	0.552365	0.138785	0.688239	0.13038283455261	-0.295873	0.435719	0.140529	0.730005
bioF	NC_000913.3	810380	811535	-0.568965	0.27149	-0.14786	0.794596	0.919708	0.139868709853553	-0.84585	0.106637	-0.0906008	0.878614
bioH	NC_000913.3	3544073	3544844	-0.519871	0.052756	1.00752	9.75234e-05	0.174954	0.634687097741871	-0.602279	0.0251759	1.20546	3.63332e-06
birA	NC_000913.3	4173081	4174047	-1.00643	2.86765e-07	-0.651954	0.00101709	0.451391	0.0504900737046562	-0.849727	2.15476e-05	0.278324	0.210563
bisC	NC_000913.3	3714060	3716394	-0.293096	0.032931	-0.755001	2.14276e-09	0.0476591	0.815809654486265	-0.224466	0.117168	-0.0396504	0.820792
blc	NC_000913.3	4377188	4377722	1.87962	3.66367e-07	0.91964	0.0417181	0.614924	0.278561830836312	1.33234	0.000227855	0.176456	0.722253
blr	NC_000913.3	1704550	1704676	0.252376	0.384238	0.526402	0.0549317	-0.126522	0.74839828255603	-0.0269918	0.938927	0.646968	0.01515
bluF	NC_000913.3	1214263	1215475	0.608511	0.057686	-0.717264	0.0234741	-0.790576	0.0227642091195852	-0.300676	0.396086	-0.111279	0.778468
bluR	NC_000913.3	1213327	1214059	0.245966	0.204067	-0.164185	0.421123	-0.292276	0.177756472815694	0.0196591	0.93615	0.439014	0.0185423
bolA	NC_000913.3	454471	454789	0.316734	0.20807	0.833938	0.000349079	0.343492	0.225342323978438	0.413595	0.09566	0.456883	0.0677026
borD	NC_000913.3	578599	578893	-1.87669	6.74566e-07	3.25939	2.37443e-18	1.65962	2.6420271879115e-05	-1.48322	0.000121335	1.9389	4.5579e-07
brnQ	NC_000913.3	419590	420910	-1.75133	1.88058e-20	1.96995	1.99352e-25	1.49611	3.17683826444167e-14	-1.75369	2.09535e-20	1.06362	3.97029e-08
bsmA	NC_000913.3	4416440	4416770	3.78668	8.82703e-23	-0.668898	0.135422	-3.51442	4.49509481786521e-19	3.64873	5.35762e-22	-1.15098	0.00597919
bssR	NC_000913.3	878247	878631	1.12811	0.0126995	-0.653737	0.18581	0.27898	0.719925466906975	1.85316	6.97605e-05	-1.96151	2.17126e-05
bssS	NC_000913.3	1120700	1120955	-0.935028	0.000456736	0.0103479	0.982579	-0.459678	0.138658738518748	-0.354937	0.235761	0.0179523	0.965894
btuB	NC_000913.3	4163638	4165483	-0.633888	1.58727e-10	1.50403	4.3202e-52	0.518232	1.7276765372629e-06	-0.448563	9.33588e-06	0.943874	1.63874e-21
btuC	NC_000913.3	1794171	1795152	-0.0744506	0.766634	-0.163748	0.46645	-0.0304067	0.923838734701284	-0.00663817	0.986291	0.0742584	0.773131
btuD	NC_000913.3	1792808	1793558	0.301682	0.182882	-0.226015	0.336848	0.425723	0.107451039330756	0.333587	0.140042	-0.196109	0.424528
btuE	NC_000913.3	1793557	1794109	0.28559	0.15686	0.337224	0.0952352	0.7723	0.000423134446959975	0.613817	0.00124355	0.0106254	0.973613
btuF	NC_000913.3	177661	178462	-0.790905	7.28071e-05	0.558367	0.00604834	0.150368	0.598087661342841	-0.459339	0.0300239	0.812266	7.19341e-05
btuR	NC_000913.3	1327766	1328357	0.618124	0.0015677	-0.564104	0.00445031	0.17755	0.539624948251818	0.44497	0.0293756	-0.541447	0.00684436
cadA	NC_000913.3	4356469	4358617	0.981345	0.0494271	-1.17482	0.017431	0.933215	0.0984019173254856	1.11512	0.0251305	-3.39548	2.58852e-13
cadB	NC_000913.3	4358696	4360031	0.970709	0.0766562	-0.179477	0.788623	0.267729	0.729958265129671	1.24338	0.020989	-0.848985	0.137324
cadC	NC_000913.3	4360395	4361934	-0.246806	0.362459	-0.178197	0.517727	0.110322	0.766593103769523	-0.748714	0.00172321	0.480085	0.050311
caiA	NC_000913.3	39243	40386	-0.0227412	0.961892	0.175144	0.651385	-0.375421	0.365518961085989	0.0926689	0.823421	0.0698213	0.87019
caiB	NC_000913.3	37897	39115	-0.0844225	0.82927	-0.0677709	0.861899	0.507837	0.202287212875844	0.0450712	0.91083	0.0671032	0.863453
caiC	NC_000913.3	36270	37824	-0.351184	0.285639	-0.29282	0.363236	-0.100857	0.82759874097028	0.0998783	0.781163	0.139349	0.698181
caiD	NC_000913.3	35376	36162	0.110231	0.929896	-0.755427	0.4283	-0.276783	0.84069976131987	0.803431	0.352343	-0.54859	0.551699
caiE	NC_000913.3	34780	35371	0.720257	0.388801	-1.46538	0.0480086	-1.36352	0.117434134185407	0.303957	0.720977	-0.63405	0.406579
caiF	NC_000913.3	34299	34695	0.460759	0.209	-0.547606	0.125474	-0.784669	0.0473203290299956	0.78314	0.0267137	0.17474	0.706189
caiT	NC_000913.3	40416	41931	1.2616	0.0122685	0.796687	0.187683	0.301422	0.722378008292171	1.39354	0.0041567	-0.371622	0.53946
can	NC_000913.3	142007	142670	-0.10101	0.763302	1.54057	1.98786e-09	1.24507	3.11797099455696e-06	0.349743	0.232887	0.406783	0.162761
carA	NC_000913.3	29650	30799	-1.59621	2.69679e-08	-1.48457	1.46657e-07	-0.0512724	0.908860419393989	-0.428442	0.191081	-1.19512	4.58082e-05
carB	NC_000913.3	30816	34038	-1.58336	2.87329e-08	-1.66263	4.68255e-09	0.0759562	0.858869856370007	-0.269818	0.434383	-1.7845	4.87884e-10
casA	NC_000913.3	2882629	2884138	0.312038	0.59914	-1.33531	0.00446375	-0.424357	0.551574114330214	0.0759912	0.904416	-1.13396	0.00904522
casB	NC_000913.3	2882154	2882637	1.02309	0.0483626	-1.45122	0.00338212	-0.536151	0.44822759591929	0.601773	0.257908	-0.852592	0.0876763
casC	NC_000913.3	2881050	2882142	0.976263	0.00155551	-1.18551	9.28799e-05	-0.438772	0.290436736084387	0.966652	0.0012582	-1.10143	0.000182525
casD	NC_000913.3	2880373	2881048	0.807652	0.0233905	-1.13607	0.000952517	-0.392847	0.418731706423007	0.880629	0.0108469	-1.00241	0.00317175
casE	NC_000913.3	2879787	2880387	0.946939	0.0115607	-1.3483	0.000194606	-0.363517	0.496480174409104	0.672953	0.087689	-1.20777	0.000859521
cbdA	NC_000913.3	1037739	1039284	-0.108304	0.838888	1.18732	0.00525221	0.862364	0.088599430268758	0.289022	0.550204	-0.244991	0.622257
cbdB	NC_000913.3	1039295	1040432	-0.0670084	0.859461	0.92268	0.00240819	0.651184	0.0782692025601254	0.304545	0.362508	-0.0800134	0.83785
cbdX	NC_000913.3	1040444	1040537	-7.55277e-05	1	1.29147	0.050023	0.720852	0.386797731294391	0.251933	0.726657	-0.327529	0.636822
cbeA	NC_000913.3	2077111	2077480	2.02947	0.429078	-1.88545	0.468622	0	NA	2.10773	0.279611	-1.70059	0.406946
cbl	NC_000913.3	2059963	2060914	-0.16769	0.733008	0.108194	0.832027	0.692052	0.187687450834938	-0.650214	0.127934	0.136082	0.782688
cbpA	NC_000913.3	1062854	1063775	0.435156	0.0177703	0.711977	0.000117574	0.0708763	0.802142568344598	0.699861	9.2284e-05	0.304908	0.131649
cbpM	NC_000913.3	1062549	1062855	0.321381	0.348796	1.07982	0.000881157	0.513043	0.205085547632442	0.687737	0.0336585	0.70021	0.0450372
cbrA	NC_000913.3	3869376	3870441	0.443245	0.0826194	1.34894	3.22493e-08	1.59542	3.76010774438508e-09	0.0581113	0.85747	0.430608	0.100275
cbtA	NC_000913.3	2077568	2077943	0.32445	0.688608	2.69669	0.00699248	2.97676	0.0215143387540404	-0.331309	0.690128	0.0524122	0.957109
cca	NC_000913.3	3201890	3203129	-0.496457	0.00155173	0.219159	0.200352	0.215774	0.267900402570101	0.0120999	0.956942	0.103698	0.591841
ccmA	NC_000913.3	2297020	2297644	-0.0614235	0.830181	0.468903	0.0433916	0.0373112	0.918376349687502	0.0149964	0.961581	0.223708	0.378505
ccmB	NC_000913.3	2296361	2297024	-0.463989	0.177742	0.606137	0.0712139	0.422433	0.323352612737584	-0.310616	0.412272	0.051536	0.904093
ccmC	NC_000913.3	2295582	2296320	-0.537729	0.103343	0.519829	0.116118	0.388605	0.346594408280162	-0.468531	0.166703	0.721029	0.0271407
ccmD	NC_000913.3	2295376	2295586	-0.529466	0.381377	0.781951	0.185951	0.125903	0.882622101294817	-0.789444	0.175132	0.521745	0.37322
ccmE	NC_000913.3	2294900	2295380	-0.389335	0.167225	0.366349	0.193325	-0.0650926	0.871850793116891	-0.432123	0.100302	0.816422	0.00122947
ccmF	NC_000913.3	2292960	2294904	-0.828597	0.000625803	0.397903	0.12007	0.588265	0.0407566163146568	-0.626742	0.0119782	0.48003	0.0596148
ccmH	NC_000913.3	2291357	2292410	-0.657298	0.000476299	0.0822705	0.716075	0.619681	0.00524968396392665	-0.347218	0.0848126	-0.1089	0.624944
cdaR	NC_000913.3	182462	183620	3.00626	8.67317e-15	-1.18342	0.00470467	-2.03606	1.48184719201684e-06	3.09919	4.90523e-16	-1.40364	0.000674797
cdd	NC_000913.3	2231843	2232728	4.58187	7.46962e-93	-2.09697	7.2788e-20	-3.55544	1.64902593524485e-55	5.18904	2.65882e-118	-3.74682	3.26668e-61
cdh	NC_000913.3	4109929	4110685	-0.438794	0.381377	3.02122	2.35718e-12	3.0604	7.83011168332822e-12	-1.10759	0.0151044	1.04975	0.0241306
cdsA	NC_000913.3	195676	196534	-1.13355	3.72066e-11	-0.0294802	0.900899	-0.00259807	0.992305694141632	-1.03636	1.80552e-09	0.534789	0.0030517
cedA	NC_000913.3	1813420	1813663	-1.06174	1.48368e-06	0.839661	0.000119733	0.48019	0.07104523932599	-1.30631	7.42829e-09	1.16479	1.05149e-07
cfa	NC_000913.3	1741412	1742561	-0.137028	0.307205	0.691375	5.30586e-09	0.603482	3.23524040878604e-06	0.0568335	0.70857	0.0441174	0.782644
chaA	NC_000913.3	1270748	1271849	-0.43333	0.134128	1.43301	7.27561e-08	0.660815	0.0295253469261328	-0.59025	0.0372438	0.861095	0.00188708
chaB	NC_000913.3	1272118	1272349	1.29552	0.00128428	0.0632061	0.916087	-0.172068	0.801463625199884	0.966915	0.0159096	-0.308922	0.525456
chaC	NC_000913.3	1272506	1273202	1.09733	0.000304053	-0.124181	0.755211	-0.293119	0.500152145623562	0.384533	0.252169	-0.198145	0.591757
chbA	NC_000913.3	1819454	1819805	0.327912	0.596928	-0.752391	0.173664	-0.278122	0.726555412343157	-0.205619	0.760426	-0.417118	0.495594
chbB	NC_000913.3	1821298	1821619	1.34847	5.29314e-06	-0.187498	0.612703	-0.972707	0.00395957663152837	0.92877	0.00232505	-0.157397	0.687667
chbC	NC_000913.3	1819855	1821214	1.39346	2.75428e-08	-0.870563	0.000952556	-1.51126	2.31101030221184e-08	1.04213	2.19834e-05	-0.419838	0.127941
chbF	NC_000913.3	1817147	1818500	0.275902	0.428153	-1.36206	1.11703e-06	-0.403784	0.313234623990482	-0.281722	0.424267	-0.968796	0.000365671
chbG	NC_000913.3	1816385	1817135	0.157775	0.574224	-0.784496	0.000588883	0.0551958	0.888755587777081	0.0295797	0.93009	-1.01026	5.53643e-06
chbR	NC_000913.3	1818604	1819447	0.661883	0.0205397	-1.43538	5.67611e-08	-0.259614	0.524789031300608	0.197271	0.56699	-1.29021	1.08709e-06
cheA	NC_000913.3	1973359	1975324	1.56215	9.35114e-06	-0.0509257	0.923668	0.336225	0.567163379016826	2.95107	1.57016e-14	-2.87707	9.08736e-14
cheB	NC_000913.3	1967451	1968501	2.2442	0.00588924	-0.838437	0.385901	0.161058	0.918204077602573	1.90715	0.00836564	-1.51703	0.0444705
cheR	NC_000913.3	1968503	1969364	1.82424	0.00672947	0.444011	0.624806	0.154556	0.900181609585295	1.81764	0.004939	-1.27739	0.0635317
cheW	NC_000913.3	1972835	1973339	1.65684	5.30644e-05	0.349852	0.520135	0.398813	0.571695189687967	2.51091	6.47629e-09	-2.34397	8.46493e-08
cheY	NC_000913.3	1967047	1967437	2.21504	0.00226374	0.277858	0.794596	-0.896361	0.383860763834597	1.78303	0.00443729	-1.18831	0.076321
cheZ	NC_000913.3	1966392	1967037	1.23054	0.000994764	0.427135	0.36172	0.728567	0.196480536773701	0.899957	0.0180071	-0.486344	0.242962
chiA	NC_000913.3	3467159	3469853	-0.389756	0.0392488	-0.705246	6.25164e-05	-0.119283	0.650641288420121	-0.51649	0.00496291	-1.04568	6.81709e-10
chiP	NC_000913.3	708333	709740	2.77575	1.10959e-12	-2.74489	2.35718e-12	-3.60832	7.33522914795049e-20	3.15995	2.70037e-15	-2.30275	2.87467e-08
chiQ	NC_000913.3	709789	710116	0.999485	0.0748062	-0.557824	0.365391	-0.579519	0.443235074477295	0.197241	0.773005	-0.131287	0.853551
chiX	NC_000913.3	507203	507287	-0.276005	0.745807	-0.578694	0.426199	-0.190222	0.85425183970217	-1.07551	0.125652	-0.215367	0.776252
cho	NC_000913.3	1823514	1824402	-0.0501838	0.864398	-0.184893	0.462179	0.142724	0.671394108238177	-0.148819	0.573448	-0.34414	0.139498
chpB	NC_000913.3	4448691	4449042	0.389937	0.397724	-0.470474	0.297009	-0.697135	0.162247814605976	0.0574418	0.917722	0.119333	0.822234
chpS	NC_000913.3	4448446	4448698	0.106918	0.892173	-0.137325	0.858544	-0.11873	0.902032890904864	-0.475826	0.450415	1.12508	0.0580022
cirA	NC_000913.3	2244777	2246769	-0.951316	0.369275	0.34518	0.772954	0.520623	0.695639500138066	1.34743	0.193375	-1.55989	0.131103
citA	NC_000913.3	652234	653893	0.0206204	0.956658	-0.850812	0.000578994	-0.268818	0.427349520529322	-0.415744	0.126481	-0.385264	0.148604
citB	NC_000913.3	653861	654542	-0.547658	0.0316738	-0.104329	0.724251	0.593727	0.0506083832209521	-0.557302	0.0310797	-0.20344	0.463328
citC	NC_000913.3	650797	651856	3.04339	0.291416	-1.86948	0.560517	-1.9663	NA	-1.88614	0.533957	3.51617	0.228193
citD	NC_000913.3	650486	650783	0	1	0	1	0	NA	0	1	-1.66535	0.867514
citE	NC_000913.3	649581	650490	-1.16219	0.752836	0.522256	0.891362	1.05633	NA	0	1	-2.13431	0.587655
citF	NC_000913.3	648038	649571	0.435608	0.723981	0.0162568	0.995324	-0.771959	0.58545396899111	-0.332154	0.785935	0.200999	0.872635
citG	NC_000913.3	646630	647509	0	1	-2.51257	0.41618	-2.57104	NA	-2.76854	0.373578	-0.0559904	0.991188
citT	NC_000913.3	645116	646580	-0.60977	0.201089	-0.187547	0.718815	-0.288323	0.642570557110702	-0.395699	0.442607	-0.434918	0.364565
citX	NC_000913.3	647483	648035	0.191591	0.935756	-0.780972	0.687037	-1.00879	NA	-0.473993	0.766955	0.32072	0.843169
clcA	NC_000913.3	175106	176528	0.399502	0.0308679	-0.515285	0.00453895	-0.47759	0.0183583593708728	0.263123	0.178016	-0.409236	0.0284692
clcB	NC_000913.3	1665314	1666571	-1.10216	0.000219497	0.659129	0.028952	0.422897	0.26288777870172	-1.00398	0.00104638	0.546943	0.0780798
clpA	NC_000913.3	923263	925540	1.38396	3.56037e-10	-0.0931054	0.748268	-0.134899	0.675961584384063	1.68525	1.6157e-14	-0.394333	0.113684
clpB	NC_000913.3	2731599	2734173	-0.43626	0.296127	0.310387	0.476106	0.17014	0.753988556390604	2.18623	2.20498e-09	-1.14942	0.0030096
clpP	NC_000913.3	456676	457300	-0.466633	0.0791903	0.607689	0.0196751	0.208585	0.532834977804398	0.466828	0.0834684	-0.0734035	0.830537
clpS	NC_000913.3	922912	923233	0.823332	0.00300233	-0.57588	0.0468954	-0.542458	0.0998492175248114	-0.0645184	0.860302	0.375259	0.219212
clpX	NC_000913.3	457425	458700	-0.843853	0.000628098	0.726398	0.00394615	0.550836	0.0454184991039108	0.144971	0.633917	-0.0136989	0.973982
clsA	NC_000913.3	1307184	1308645	0.140529	0.576679	0.349192	0.124025	0.13277	0.663453821409884	0.3531	0.121834	-0.0581086	0.839053
clsB	NC_000913.3	822497	823739	1.6005	0.0078882	-0.811353	0.229385	-0.585924	0.509846847849271	0.647665	0.298909	-0.137959	0.8552
clsC	NC_000913.3	1106354	1107776	0.426045	0.0516465	0.505071	0.025919	0.374473	0.182465658052135	0.639288	0.00256596	0.0270207	0.930265
cmk	NC_000913.3	961200	961884	-1.22857	6.40026e-05	0.122949	0.756662	-0.124271	0.783875837958281	-1.43636	2.79406e-06	0.662834	0.0460233
cmoA	NC_000913.3	1952701	1953445	-1.21002	4.14655e-11	0.316829	0.10796	0.571919	0.00675307965974045	-1.16375	3.476e-10	0.311502	0.120677
cmoB	NC_000913.3	1953441	1954413	-1.55162	7.05354e-17	0.142026	0.517388	1.11844	3.39513006489095e-08	-1.19983	2.19578e-10	-0.149895	0.509706
cmtA	NC_000913.3	3077470	3078859	1.17408	0.0532224	-0.369158	0.611	-1.35219	0.0484677994683163	1.37735	0.0151316	-0.563672	0.397726
cmtB	NC_000913.3	3078886	3079330	3.25081	5.11925e-05	-1.27935	0.174911	-2.19514	0.0218808633752542	2.91333	0.000126163	-0.953673	0.315956
cnu	NC_000913.3	1704948	1705164	-0.490739	0.0947889	0.745843	0.00883953	0.546147	0.108891935737951	-0.791971	0.00517311	0.575097	0.0478139
coaA	NC_000913.3	4174075	4175026	-0.198488	0.294723	0.152425	0.43666	-0.307632	0.121429232560902	-0.0437477	0.847318	0.229641	0.229342
coaD	NC_000913.3	3809824	3810304	-1.15416	3.09776e-07	1.1131	9.14362e-07	0.95924	0.000121649808950328	-0.684683	0.00374612	0.865772	0.000219767
coaE	NC_000913.3	112598	113219	-0.643293	0.000532724	-0.224728	0.269583	-0.0109078	0.97053407928598	-0.637495	0.0006519	0.422344	0.0291422
cobB	NC_000913.3	1179630	1180359	-0.098718	0.704111	0.0761328	0.777018	0.482736	0.0488268580201488	0.241041	0.317933	0.0421234	0.883509
cobC	NC_000913.3	669295	669907	-0.837494	0.000115534	-0.474983	0.0300114	0.463323	0.0775949840065185	-0.662173	0.00293491	0.278712	0.245197
cobS	NC_000913.3	2064478	2065222	0.347006	0.610466	-0.418845	0.523869	-0.546957	0.483320890901127	0.274343	0.684917	0.450216	0.501407
cobT	NC_000913.3	2063387	2064467	0.674926	0.0547822	-0.845038	0.0139344	-0.517478	0.226456268423642	0.584244	0.100772	-0.366748	0.337239
cobU	NC_000913.3	2065218	2065764	0.764282	0.0442292	-0.698569	0.0695285	-0.972835	0.021101921030969	0.413699	0.298409	-0.064158	0.8942
cof	NC_000913.3	467411	468230	0.180649	0.426593	-0.0103283	0.974254	-0.289104	0.250561940459154	0.0370086	0.888876	-0.18306	0.422651
copA	NC_000913.3	508874	511379	0.36672	0.0502363	0.600261	0.00112191	-0.0142235	0.960351622870869	0.846649	1.53332e-06	0.146311	0.509314
corA	NC_000913.3	4001425	4002376	-1.3255	2.19905e-07	0.240441	0.421408	0.037908	0.925281302844905	-1.42488	2.42997e-08	0.53952	0.0519444
cpdA	NC_000913.3	3176005	3176833	0.546448	0.000434088	-0.101943	0.583475	-0.791812	6.97004415154286e-07	0.795254	1.96268e-07	-0.119093	0.536609
cpdB	NC_000913.3	4434621	4436565	2.62155	1.76559e-51	-0.0676024	0.77713	-1.0717	1.1625142251709e-08	2.82851	8.70251e-61	-0.931605	3.44471e-07
cpsB	NC_000913.3	2123083	2124520	0.620308	0.451613	6.45669	1.24337e-18	6.36035	3.11554174718051e-15	-0.153777	0.873895	0.727078	0.387561
cpsG	NC_000913.3	2121608	2122979	-0.487649	0.61873	5.94125	7.4541e-13	5.82804	1.59341003625975e-10	-0.857858	0.358302	0.651987	0.509502
cptA	NC_000913.3	3040415	3040823	-0.425955	0.0895952	0.768156	0.00139733	0.06611	0.853730195678609	-0.254134	0.355281	0.823351	0.000802993
cpxA	NC_000913.3	4103601	4104975	-0.277588	0.140474	0.738362	2.35414e-05	0.321244	0.1208342874004	-0.0497885	0.829327	0.481801	0.00837891
cpxP	NC_000913.3	4105819	4106320	0.37705	0.476961	-3.0348	7.17232e-12	-0.0835833	0.90487204182509	0.592388	0.247965	-3.8443	3.05696e-18
cpxR	NC_000913.3	4104971	4105670	-0.133845	0.341245	0.956024	1.11281e-14	0.233077	0.13110117191339	-0.0189271	0.912623	0.755625	1.27809e-09
cra	NC_000913.3	88027	89032	1.13541	2.19216e-09	-0.147439	0.523452	-1.00085	5.5504913116181e-07	1.09396	9.01257e-09	-0.265814	0.227378
creA	NC_000913.3	4635520	4635994	0.177051	0.481383	0.560021	0.0138029	-0.0799397	0.812370785381724	0.094093	0.731485	0.484554	0.0365764
creB	NC_000913.3	4636006	4636696	0.163418	0.618834	0.155763	0.637835	-0.0364159	0.933784476445523	0.128857	0.705538	0.189471	0.573943
creC	NC_000913.3	4636695	4638120	0.327359	0.128316	-0.487675	0.0175945	-0.375351	0.12953247157325	0.335057	0.118929	-0.104424	0.679862
creD	NC_000913.3	4638177	4639530	0.984208	0.00350236	-0.081875	0.854907	0.828113	0.0403248541210316	-0.01665	0.974791	0.410858	0.279064
crfC	NC_000913.3	4327134	4329363	0.594957	0.0503433	-0.864057	0.0030677	-1.0881	0.000588589995311709	0.559656	0.0590134	-0.891831	0.0014427
crl	NC_000913.3	257828	257899	4.29448	0.0502858	-0.90238	0.783173	-3.85322	NA	0.734451	0.742118	1.72584	0.515509
crp	NC_000913.3	3486119	3486752	0.328629	0.232094	0.243823	0.395774	-0.406486	0.163139032055268	0.823274	0.00114872	-0.116302	0.7228
crr	NC_000913.3	2535833	2536343	-1.03133	3.39775e-06	1.1779	1.14192e-07	1.84675	5.43932385445421e-17	-0.510328	0.0311903	0.662184	0.00476505
csdA	NC_000913.3	2943336	2944542	-0.727631	6.40919e-06	0.299477	0.082356	0.064344	0.794983805418906	-0.464533	0.00587673	0.719306	1.30445e-05
csdE	NC_000913.3	2944541	2944985	-0.715764	0.000779572	0.636931	0.00311245	0.435661	0.0877602826378705	-0.555118	0.012674	0.671056	0.00228981
csgA	NC_000913.3	1104446	1104902	1.08815	0.0035906	-0.42479	0.322393	0.49142	0.392131599133787	1.06993	0.0034906	-0.54811	0.175815
csgB	NC_000913.3	1103950	1104406	2.05388	0.102938	-2.2157	0.0755162	-0.821837	0.661003764735426	1.18067	0.318684	-1.99138	0.0650492
csgC	NC_000913.3	1104960	1105293	1.89039	0.0596263	-0.0588854	0.971462	-0.556782	0.726555412343157	1.73497	0.0786695	-2.16763	0.0220966
csgD	NC_000913.3	1102545	1103196	1.48412	1.64054e-05	-0.0442306	0.930713	-0.38246	0.441122520212585	0.698764	0.053545	-0.649032	0.0766594
csgE	NC_000913.3	1102151	1102541	1.3016	0.0191792	-0.0249419	0.979578	-0.725064	0.322711713751868	0.561865	0.326991	-0.486769	0.406386
csgF	NC_000913.3	1101710	1102127	1.64928	0.00769023	-0.691299	0.330869	-0.930322	0.247574411219541	1.35509	0.0251779	-1.1357	0.0686528
csgG	NC_000913.3	1100850	1101684	0.592071	0.0461657	-0.196549	0.565275	0.176057	0.707400412956522	0.0391833	0.921303	-0.732144	0.00820612
csiD	NC_000913.3	2788984	2789962	4.65249	1.53313e-30	-2.13556	7.20858e-07	-1.52307	0.00246218714451025	4.45382	9.54898e-30	-2.35006	2.15493e-08
csiE	NC_000913.3	2665434	2666715	4.64699	3.29751e-57	-2.97308	1.74382e-23	-3.78941	6.12568403881993e-37	4.72197	1.14614e-59	-3.08841	2.68079e-25
csiR	NC_000913.3	2795673	2796336	0.639144	0.00767319	-1.05202	3.92482e-06	-0.808509	0.00235545873508038	0.652211	0.00481955	-0.878817	8.09327e-05
cspA	NC_000913.3	3720048	3720261	-2.25965	2.40082e-16	1.27194	7.30416e-06	0.178681	0.653103783091379	-2.08347	4.74319e-14	1.81226	1.15571e-10
cspB	NC_000913.3	1641338	1641554	-1.86776	3.11962e-11	0.562663	0.0657137	0.140662	0.736080613841447	-1.42761	5.62769e-07	1.48051	2.83112e-07
cspC	NC_000913.3	1907225	1907435	0.575422	0.00273044	1.03638	3.0366e-08	-0.527174	0.010362698036929	0.387856	0.0549817	0.511563	0.010329
cspD	NC_000913.3	922365	922590	4.87345	1.78457e-79	-0.874457	0.00179603	-2.97129	1.96173986532382e-29	4.98798	5.65666e-84	-2.30546	3.46088e-18
cspE	NC_000913.3	657291	657501	0.0244746	0.962569	0.72589	0.0483591	-0.328109	0.466878960345381	-0.316464	0.441189	0.921012	0.0118502
cspF	NC_000913.3	1641854	1642067	-2.39556	4.46901e-11	0.306098	0.463233	0.10548	0.844172688525181	-2.73124	1.04823e-13	2.22191	9.30188e-10
cspG	NC_000913.3	1051460	1051673	-2.01799	3.24014e-14	0.469208	0.110755	-0.451769	0.156155989617505	-1.73743	8.90841e-11	1.93927	5.68031e-13
cspH	NC_000913.3	1050962	1051175	-2.82226	1.59961e-08	0.0920996	0.891058	-0.541981	0.383807981765292	-3.27256	5.77986e-11	3.10697	4.32703e-10
cspI	NC_000913.3	1638454	1638667	0.582709	0.111454	-1.04685	0.0020738	-0.0737863	0.899707143357348	-0.373458	0.328723	-1.41557	3.75766e-06
csrA	NC_000913.3	2818960	2819146	-0.270799	0.142035	0.0574627	0.794605	0.163172	0.463517101221958	-0.355589	0.0498544	0.00593116	0.985681
csrB	NC_000913.3	2924155	2924524	0.735724	0.430866	0.372092	0.716075	-1.84155	0.0413215239859899	-0.806473	0.392148	2.46325	0.00346064
csrC	NC_000913.3	4051035	4051280	0.931065	0.0334197	0.814857	0.068469	-1.1896	0.00857145473605254	0.720094	0.115122	0.920396	0.0415075
csrD	NC_000913.3	3401391	3403332	-0.176509	0.2973	-1.50691	2.45638e-26	-0.498685	0.00256690384036393	-0.0146773	0.944881	-1.03941	5.78769e-13
cstA	NC_000913.3	629893	631999	3.16596	5.86317e-35	-1.07382	7.59296e-05	-2.42366	3.50967748316175e-20	3.32677	8.40008e-39	-2.29229	1.68471e-18
cueO	NC_000913.3	137082	138633	0.524242	0.00676883	0.25448	0.236497	0.204853	0.443235074477295	0.624713	0.000990196	0.0556088	0.829445
cueR	NC_000913.3	513992	514400	0.656042	0.000503258	0.148848	0.517316	-0.38784	0.09957216214724	0.574278	0.00247941	-0.203307	0.351521
curA	NC_000913.3	1519026	1520064	2.39255	7.79891e-11	-0.520827	0.24227	-1.04274	0.0243483082842746	2.01535	4.89252e-09	-0.362497	0.408927
cusA	NC_000913.3	598713	601857	0.146409	0.842975	1.99957	0.000464669	2.49293	3.55973526037643e-05	-0.30484	0.663348	0.382809	0.58266
cusB	NC_000913.3	597478	598702	0.622676	0.304288	4.3966	4.30927e-15	3.61263	1.65682080496975e-09	0.103724	0.888438	0.509239	0.430678
cusC	NC_000913.3	595599	596973	0.841024	0.120648	3.0189	2.46265e-08	3.398	1.16746720227492e-07	0.344411	0.570438	0.189125	0.775785
cusF	NC_000913.3	597130	597463	0.97178	0.114872	5.05545	4.67428e-15	4.09277	2.43073398194766e-09	0.3098	0.665234	0.569066	0.403419
cusR	NC_000913.3	594759	595443	-0.217982	0.430415	0.817519	0.000866531	0.758247	0.00600719431931035	-0.537425	0.0315903	0.506448	0.0462695
cusS	NC_000913.3	593327	594770	-0.332761	0.280169	0.867522	0.00218223	1.27993	2.60892250938355e-05	-0.413019	0.173736	0.457452	0.131649
cutA	NC_000913.3	4365017	4365356	-0.290488	0.335071	0.328145	0.271658	0.234912	0.529105647013491	0.0797802	0.822024	0.290338	0.355583
cutC	NC_000913.3	1958519	1959266	-0.345787	0.13302	0.220408	0.365391	0.565571	0.0216810637165816	-0.0233001	0.938249	-0.414085	0.0707078
cvpA	NC_000913.3	2430274	2430763	-2.7515	9.50307e-11	0.971825	0.0317555	1.13571	0.0174223545645738	-0.839133	0.0751447	0.271963	0.618282
cvrA	NC_000913.3	1240334	1242071	0.406495	0.0280649	0.379582	0.0487054	-0.0763356	0.786970719423059	0.217126	0.286358	0.301516	0.13057
cyaA	NC_000913.3	3991152	3993699	-1.1912	9.74568e-18	-0.0804053	0.646069	0.752352	3.17745124555884e-07	-0.983757	2.16974e-12	0.674765	2.7958e-06
cyaR	NC_000913.3	2167113	2167200	-1.31346	8.13399e-05	-0.879184	0.00850388	-0.0264241	0.959096449290942	-1.19094	0.000436565	-1.02669	0.00204369
cyaY	NC_000913.3	3993738	3994059	-0.534941	0.0152201	1.54081	4.01498e-13	0.412826	0.105597404333513	-0.515775	0.0216794	1.12434	1.88351e-07
cybB	NC_000913.3	1490901	1491432	-0.0925003	0.672889	1.04305	4.14411e-09	0.572261	0.00444741264417698	-0.0107141	0.968051	0.565234	0.00229186
cybC	NC_000913.3	4459489	4459855	0.741656	0.000121368	0.818012	4.14606e-05	0.912928	3.81244887873749e-05	0.544008	0.00602851	-0.176243	0.447173
cycA	NC_000913.3	4429863	4431276	0.381987	0.202026	0.0299279	0.93885	-0.869691	0.002807672986384	0.365936	0.231494	0.405466	0.185369
cydA	NC_000913.3	771457	773026	-0.258824	0.453908	2.59882	2.30942e-19	1.87939	2.40740209571466e-10	0.0350625	0.93318	0.668091	0.0364874
cydB	NC_000913.3	773041	774181	-0.290623	0.355829	2.47883	2.71895e-20	1.85853	1.67784237469018e-11	0.0339597	0.930596	0.611145	0.0398317
cydC	NC_000913.3	927473	929195	-0.489238	9.72686e-05	1.32858	1.40298e-26	0.604043	1.23174046809824e-05	-0.265943	0.0465516	0.9163	1.97033e-13
cydD	NC_000913.3	929195	930962	-0.809123	1.28251e-08	1.13174	1.99381e-15	0.668158	2.91826842080181e-05	-0.41762	0.00528193	0.951355	5.52565e-11
cydX	NC_000913.3	774195	774309	-0.0750373	0.840829	2.82876	1.00197e-23	2.05552	5.60933609539035e-12	0.200308	0.55996	0.501054	0.107109
cyoA	NC_000913.3	450662	451610	-0.88587	0.000146748	0.61965	0.0103805	-0.340176	0.223498079799706	-0.268281	0.317909	0.83057	0.000543573
cyoB	NC_000913.3	448649	450641	-0.890548	0.000167388	0.63358	0.00967114	-0.187005	0.559381626692876	-0.202725	0.474488	0.732406	0.0029405
cyoC	NC_000913.3	448045	448660	-0.953356	0.000171035	0.685376	0.0089366	0.00837436	0.983132591211387	-0.175072	0.571718	0.657572	0.0143721
cyoD	NC_000913.3	447716	448046	-0.810692	0.000707937	0.431868	0.0906247	-0.12727	0.711918337728753	-0.292374	0.281255	0.757786	0.00218142
cyoE	NC_000913.3	446814	447705	-0.857327	0.000884563	0.599816	0.0252123	-0.173389	0.62363595683058	-0.365223	0.200198	0.706284	0.00865523
cysA	NC_000913.3	2539716	2540814	-3.05831	5.29868e-10	0.43059	0.449164	3.42944	2.80995398140576e-10	-3.16703	3.47948e-10	1.28531	0.0133483
cysB	NC_000913.3	1333854	1334829	-0.0825691	0.591312	0.492381	0.000124102	0.289437	0.056435023373227	-0.190892	0.176044	0.463617	0.00038081
cysC	NC_000913.3	2873386	2873992	-2.05933	5.61814e-05	-0.305589	0.58659	1.98397	0.000869645982647109	-0.989123	0.0728291	0.162178	0.803041
cysD	NC_000913.3	2875420	2876329	-2.36222	4.15707e-07	-0.17739	0.761482	2.5633	9.67105276721558e-07	-2.5061	1.32888e-07	0.661139	0.198615
cysE	NC_000913.3	3781740	3782562	0.478561	0.0035906	-0.39171	0.0202403	-0.484097	0.00660854753584598	0.677152	2.78725e-05	-0.448024	0.0081971
cysG	NC_000913.3	3497827	3499201	0.112155	0.662232	1.19495	1.21385e-08	0.150765	0.614085848507937	-0.0677562	0.804574	0.372643	0.102355
cysH	NC_000913.3	2887577	2888312	-3.58854	2.04656e-09	-0.687171	0.298833	3.16392	1.21665312361142e-06	-3.10951	3.88686e-07	-0.165368	0.83648
cysI	NC_000913.3	2888386	2890099	-3.79524	1.91928e-11	-0.429959	0.519835	3.88272	1.91098728290485e-10	-3.60731	3.70721e-10	0.197018	0.795523
cysJ	NC_000913.3	2890098	2891898	-3.79799	5.83554e-13	-0.510876	0.395252	3.47928	9.17999463542615e-10	-3.87934	3.8302e-13	0.618978	0.305483
cysK	NC_000913.3	2532408	2533380	-0.811715	0.044822	1.23096	0.00173972	2.12252	5.06162800988053e-08	-0.373095	0.409403	0.789586	0.0584399
cysM	NC_000913.3	2538671	2539583	-0.953511	0.0143222	0.322728	0.460973	0.808543	0.0648155880972028	-1.18395	0.00219189	0.685525	0.0947556
cysN	NC_000913.3	2873991	2875419	-1.85321	2.90536e-05	-0.0545862	0.929647	2.24964	3.35941758465191e-06	-1.25153	0.00685849	0.407235	0.444048
cysP	NC_000913.3	2542511	2543528	-3.06996	9.43731e-08	-0.467594	0.473841	2.03297	0.00128511151804267	-3.29728	1.82527e-08	0.828958	0.188321
cysQ	NC_000913.3	4436754	4437495	1.18579	5.66003e-08	1.20903	1.35402e-07	-0.383352	0.159673780186159	1.15341	1.29566e-07	-0.15238	0.584224
cysS	NC_000913.3	554610	555996	-1.39435	4.0993e-12	0.305192	0.178243	0.961349	6.70435748082198e-06	-0.94721	4.13884e-06	0.615177	0.00421233
cysU	NC_000913.3	2541678	2542512	-3.19278	2.52485e-07	-0.231237	0.755668	2.93822	2.66737043224623e-05	-3.81722	5.60713e-09	0.875928	0.179162
cysW	NC_000913.3	2540803	2541679	-3.55166	6.48248e-11	0.131876	0.844777	2.98195	5.93553904670707e-07	-3.4246	6.2229e-10	1.36856	0.0113507
cysZ	NC_000913.3	2531462	2532224	-0.739976	0.00282157	1.41019	6.46801e-09	1.10879	3.05817858013136e-05	-0.493838	0.0599257	1.30032	1.54101e-07
cytR	NC_000913.3	4123430	4124456	2.18115	4.07628e-29	-2.61398	1.96978e-41	-2.42798	4.33962454609917e-35	1.89926	9.79528e-23	-1.72057	1.46237e-18
dacA	NC_000913.3	662751	663963	-0.989724	1.41243e-08	0.911858	2.26301e-07	0.911958	6.23015497797088e-07	-0.714551	6.54399e-05	0.589359	0.00135229
dacB	NC_000913.3	3328962	3330396	-0.644971	4.60497e-05	-0.929382	8.65617e-10	0.135712	0.541630115273644	-0.332004	0.0505607	-0.833132	6.34231e-08
dacC	NC_000913.3	880726	881929	0.659838	0.000158749	0.794271	8.02236e-06	0.135785	0.59050012093798	0.56152	0.0016412	0.228983	0.253698
dacD	NC_000913.3	2081380	2082547	-0.716344	0.00533922	0.290181	0.296475	0.524293	0.0922027305370168	-0.874466	0.000866325	0.722296	0.00577588
dadA	NC_000913.3	1237570	1238869	3.97585	1.61879e-77	-1.58133	6.72201e-13	-2.54574	1.18932107262982e-31	3.8305	7.62643e-73	-2.36922	6.4261e-28
dadX	NC_000913.3	1238878	1239949	3.69649	8.56544e-68	-1.76094	7.51442e-16	-2.41336	1.52689588693775e-28	3.4711	6.11518e-61	-2.25025	1.26104e-25
dam	NC_000913.3	3515076	3515913	-1.17409	1.61046e-15	-0.18539	0.269071	0.418657	0.0136499456691919	-0.92477	5.02275e-10	0.208339	0.217349
damX	NC_000913.3	3516019	3517306	-1.22228	1.52575e-13	0.174774	0.371317	0.475593	0.010578659774161	-1.02322	8.98718e-10	0.448748	0.0122016
dapA	NC_000913.3	2598881	2599760	-0.184385	0.249399	0.667412	3.26112e-06	0.329574	0.0432809477178147	-0.0413334	0.828788	0.340811	0.0263687
dapB	NC_000913.3	28373	29195	0.231325	0.249874	0.983982	6.44152e-08	-0.0290427	0.920035560752522	0.251189	0.211718	0.561677	0.00290405
dapD	NC_000913.3	185122	185947	-0.186805	0.459735	1.04291	1.47573e-06	0.283388	0.288443361198762	0.24281	0.333756	0.437374	0.0646504
dapE	NC_000913.3	2591606	2592734	-0.0842045	0.607798	0.836858	4.4033e-10	-0.228239	0.163178399967545	-0.122492	0.439761	0.551649	5.26816e-05
dapF	NC_000913.3	3994761	3995586	-0.0190471	0.945612	-0.113723	0.626231	-0.058869	0.839744975568572	0.473363	0.018485	-0.139027	0.562362
dauA	NC_000913.3	1259123	1260803	-1.11206	2.41427e-07	0.651235	0.00335363	-0.048437	0.885684505679886	-0.675593	0.00289874	0.53958	0.0202447
dbpA	NC_000913.3	1409510	1410884	-1.25028	6.04729e-06	0.406748	0.1769	0.907189	0.00382750241320771	-1.42969	2.09015e-07	0.642009	0.0264268
dcd	NC_000913.3	2141633	2142215	-0.197595	0.139627	0.632203	2.76594e-07	0.262919	0.0750505711256604	-0.105012	0.479819	0.4961	8.85785e-05
dcm	NC_000913.3	2030898	2032317	-0.664763	1.3893e-05	0.301332	0.0638356	0.723381	1.83040106305558e-05	-0.570558	0.000293069	0.498155	0.00177126
dcp	NC_000913.3	1625334	1627380	0.316158	0.10186	0.977684	6.99383e-08	0.705686	0.000485740559751242	0.711737	8.38141e-05	-0.0613242	0.800254
dcrB	NC_000913.3	3609954	3610512	-0.362349	0.214889	1.31372	5.96533e-07	0.801714	0.0051576629322317	0.152804	0.64373	0.491477	0.0897976
dctA	NC_000913.3	3682160	3683447	4.04597	1.78633e-68	-1.66014	3.94444e-12	-4.30765	9.54997937857963e-77	4.73309	2.39066e-93	-2.98012	7.56218e-37
dctR	NC_000913.3	3654682	3655213	1.3299	0.061051	0.926403	0.274729	-0.0343013	0.976452303836352	1.2657	0.0869763	-0.373302	0.680784
dcuA	NC_000913.3	4365471	4366773	0.179542	0.346697	-0.23952	0.197153	-0.626596	0.000383151643641158	0.60089	0.000399216	-0.482959	0.0059056
dcuB	NC_000913.3	4347403	4348744	1.03318	0.00240749	0.399139	0.33747	-0.791618	0.0547449545637929	0.945164	0.0062766	-0.280221	0.506959
dcuC	NC_000913.3	654582	655968	0.456488	0.277946	0.3493	0.446171	-0.717849	0.121535679634388	0.157923	0.736642	0.0587775	0.907986
dcuD	NC_000913.3	3374868	3376236	0.541756	0.457888	0.0814643	0.928803	-0.349492	0.725852321181023	0.161757	0.844084	-0.140423	0.866482
dcuR	NC_000913.3	4349314	4350034	0.0842405	0.805243	-1.35875	8.36813e-08	-0.462214	0.140029332229998	0.833278	0.0022134	-0.894482	0.00101939
dcuS	NC_000913.3	4350030	4351662	-0.498047	0.1358	-1.42528	2.61886e-06	-0.814246	0.0162973893435513	0.024305	0.956816	-0.380183	0.28494
dcyD	NC_000913.3	1998493	1999480	0.0125478	0.96115	0.122949	0.54018	0.737051	0.000254445800406228	-0.0562253	0.800665	0.00129312	0.999533
ddlA	NC_000913.3	399828	400923	-0.917036	0.000889591	-0.107992	0.758233	0.477999	0.136526207431207	-0.422013	0.163651	-0.578659	0.0498852
ddlB	NC_000913.3	102232	103153	-0.288242	0.0510719	-1.41513	2.45638e-26	-0.160147	0.376516065214381	-0.172103	0.280551	-0.594867	2.16032e-05
ddpA	NC_000913.3	1560930	1562481	1.9945	8.86042e-06	-0.55562	0.299893	-0.417037	0.553234844528299	2.25211	9.81743e-07	-1.43755	0.00340648
ddpB	NC_000913.3	1559906	1560929	1.18016	0.0889199	-1.0614	0.13299	-0.738056	0.423517312749035	1.38231	0.0380768	-1.08391	0.118468
ddpC	NC_000913.3	1559013	1559910	1.0971	0.0385816	-0.596722	0.30736	-0.916613	0.153179235915131	0.553056	0.344432	-0.560604	0.333416
ddpD	NC_000913.3	1558030	1559017	1.10385	0.0807327	-0.541966	0.438803	-0.19013	0.845330808207895	1.41437	0.0216706	-0.535262	0.462239
ddpF	NC_000913.3	1557111	1558038	2.03982	0.00100785	-1.28694	0.0531306	-1.00639	0.220778526890453	1.31458	0.0299191	-0.814077	0.214191
ddpX	NC_000913.3	1562494	1563076	3.55505	1.11619e-05	-2.10405	0.016783	-1.72832	0.0982335086490853	2.59903	0.00019725	-2.12239	0.00342829
deaD	NC_000913.3	3305970	3307860	-3.31278	1.14707e-21	-1.13452	0.00186145	0.309591	0.514410500241702	-2.99585	6.79853e-18	-1.25846	0.00061064
dedA	NC_000913.3	2434081	2434741	-0.335911	0.216066	0.488215	0.0623693	0.475864	0.113386694037711	-0.403731	0.134951	0.203887	0.494397
dedD	NC_000913.3	2431021	2431684	-0.370019	0.00730959	-0.186585	0.204797	0.416207	0.00743715512004619	-0.294259	0.0392986	-0.165215	0.275916
def	NC_000913.3	3433689	3434199	-0.989053	2.46331e-05	0.720594	0.00281421	0.126406	0.712039093860071	-0.4773	0.0593356	0.510956	0.0447624
degP	NC_000913.3	180883	182308	-0.313618	0.223517	0.93241	7.02406e-05	0.867123	0.000465562254207581	0.546319	0.0255541	0.243503	0.377698
degQ	NC_000913.3	3380742	3382110	0.405172	0.00716584	-0.103019	0.559537	-0.0791138	0.733001728299587	0.675873	4.02193e-06	-0.279137	0.0836621
degS	NC_000913.3	3382199	3383267	-0.709165	2.9117e-05	0.289732	0.113385	0.452527	0.0211124027489496	-0.502447	0.00439918	0.217407	0.262168
deoA	NC_000913.3	4618228	4619551	4.13124	8.29421e-55	-2.28896	2.73283e-17	-3.41139	3.56195003790741e-37	4.96455	2.04477e-78	-3.01571	6.17191e-29
deoB	NC_000913.3	4619602	4620826	1.59625	3.45991e-23	0.931135	1.78324e-08	-0.141819	0.526294573440906	1.01493	5.25497e-10	0.759893	6.5445e-06
deoC	NC_000913.3	4617322	4618102	3.78035	3.46924e-39	-1.60659	7.60048e-08	-3.38659	2.51288973907667e-31	4.58988	2.11668e-57	-2.60307	1.22616e-18
deoD	NC_000913.3	4620882	4621602	1.38681	6.3677e-22	1.13295	9.84186e-15	-0.442225	0.00628012933778459	1.32115	4.53121e-20	0.581209	0.000139134
deoR	NC_000913.3	881975	882734	-0.495452	0.00106289	0.301811	0.0564354	0.258108	0.161248592043619	-0.373275	0.0173466	0.387149	0.0138013
der	NC_000913.3	2635883	2637356	-1.54655	5.48602e-13	0.179951	0.483241	0.442604	0.0789600707431333	-1.41004	6.4333e-11	0.215681	0.409419
dfp	NC_000913.3	3812730	3813951	-0.429818	0.0366037	1.24168	1.38954e-10	1.21927	1.61941937218984e-09	-0.474247	0.0209569	0.472441	0.0234268
dgcZ	NC_000913.3	1622959	1623850	-0.0264925	0.951827	-1.90709	6.07828e-13	0.0950529	0.840893907761401	-0.496411	0.12236	-1.59079	6.27463e-10
dgkA	NC_000913.3	4256636	4257005	-0.207116	0.197383	0.152161	0.362612	0.362772	0.0378758298328732	-0.123203	0.480989	0.0716644	0.704701
dgoA	NC_000913.3	3872994	3873612	1.53383	0.00341214	-0.901277	0.114852	-1.3203	0.0325251065303123	1.1043	0.0239105	-0.497872	0.374749
dgoD	NC_000913.3	3871849	3872998	1.37044	4.11689e-05	-0.766529	0.034274	-1.18608	0.00210164638581733	1.21026	0.000140651	-0.628365	0.0715292
dgoK	NC_000913.3	3873595	3874474	0.832686	0.0335904	0.0672053	0.899809	-0.925073	0.037538684065381	0.890778	0.0230809	-0.358216	0.42938
dgoR	NC_000913.3	3874470	3875160	0.835134	0.00047941	0.38686	0.157264	-0.682606	0.0144705335150678	1.10983	2.82804e-06	-0.388685	0.149602
dgoT	NC_000913.3	3870437	3871730	1.05279	0.00492664	-0.483574	0.251782	-0.87939	0.0500299036010699	0.489965	0.194144	-0.211669	0.61887
dgt	NC_000913.3	179236	180754	0.619501	0.00333326	-0.663529	0.00170761	-0.119136	0.706134888798898	0.614205	0.00391783	-0.668938	0.00170507
dhaK	NC_000913.3	1249767	1250838	2.57123	1.7685e-34	-1.7975	3.25608e-17	-1.83632	1.56590671003556e-17	3.44318	1.15931e-61	-2.16399	2.04663e-24
dhaL	NC_000913.3	1249124	1249757	2.37355	2.19999e-26	-1.50523	3.98904e-11	-1.51223	1.04263255477543e-10	3.45185	3.25709e-55	-2.01143	7.49272e-19
dhaM	NC_000913.3	1247695	1249114	2.02327	6.77698e-15	-1.5019	1.27961e-08	-1.57633	4.195240283033e-09	3.20496	6.07977e-36	-2.05577	4.80024e-15
dhaR	NC_000913.3	1251065	1252985	0.280794	0.393852	-1.05197	0.000245421	-0.308821	0.417810936593854	0.236082	0.494851	-0.346326	0.293448
diaA	NC_000913.3	3295808	3296399	0.0676575	0.718344	0.479795	0.00181526	0.0984184	0.65952633253956	0.233146	0.153474	0.286185	0.0781043
dicA	NC_000913.3	1647933	1648341	-0.0450414	0.817705	0.759097	3.25735e-07	-0.0707272	0.754328321516209	-0.0904935	0.620881	0.638243	2.31278e-05
dicB	NC_000913.3	1649608	1649797	0.0811958	0.979757	1.08943	0.674483	-0.145134	NA	0.29797	0.924062	-0.519917	0.857963
dicC	NC_000913.3	1647619	1647850	0.304302	0.881773	-1.047	0.539801	1.09463	NA	-0.971528	0.6503	0.5951	0.776009
dicF	NC_000913.3	1649381	1649434	-0.387706	0.653896	-0.486195	0.537202	0.83186	0.427250478891393	-0.194373	0.849649	-0.323201	0.730648
dinB	NC_000913.3	250897	251953	-0.597944	0.0134688	-0.630899	0.00726781	-0.0601253	0.867089740150869	-0.165425	0.566466	-0.332018	0.202481
dinD	NC_000913.3	3817759	3818584	0.862852	0.00371284	-0.611209	0.0493454	-1.21406	0.000125317539429673	0.241244	0.472807	0.386259	0.230752
dinF	NC_000913.3	4257741	4259121	-1.3439	1.3571e-06	0.0290711	0.941043	0.0806798	0.845515256317094	-1.00665	0.000455283	0.582893	0.053785
dinG	NC_000913.3	833069	835220	-1.01203	5.81568e-06	-0.996901	5.39117e-06	-0.112513	0.733234753028656	-0.566857	0.0163297	-0.641771	0.00544491
dinI	NC_000913.3	1121241	1121487	-0.862465	0.00459339	0.273641	0.427046	0.269318	0.502769260657392	-0.516524	0.116664	0.41229	0.225295
dinJ	NC_000913.3	246241	246502	-0.0939817	0.79598	0.634389	0.0310329	0.0292898	0.948065834351141	-0.221271	0.509172	1.151	6.36065e-05
dinQ	NC_000913.3	3647704	3647788	0.329782	0.483602	0.0598271	0.915114	-0.409357	0.430421216893769	0.330126	0.495151	0.430904	0.364896
djlA	NC_000913.3	57363	58179	-0.72373	0.00281427	0.443159	0.0807251	0.0485564	0.898153558747384	-0.770538	0.00151759	1.0806	6.64856e-06
djlB	NC_000913.3	677414	678842	0.307961	0.691647	-2.21374	9.2709e-05	-0.77395	0.339227185038758	-0.109912	0.887752	-1.16596	0.0299649
djlC	NC_000913.3	680211	681663	0.471841	0.144854	-1.00852	0.000635064	-0.67805	0.0583713116976982	-0.150271	0.687453	-0.463554	0.137324
dkgA	NC_000913.3	3156622	3157450	-0.832048	0.297454	1.56641	0.0371213	2.10042	0.00682816749921351	1.35244	0.0792322	-0.319837	0.734958
dkgB	NC_000913.3	229166	229970	-0.213476	0.463948	0.143317	0.637835	-0.695263	0.0127428274712901	0.32491	0.256954	0.221419	0.475361
dksA	NC_000913.3	160148	160604	0.274756	0.129827	0.461363	0.00775307	-0.560295	0.00163834581068997	0.434084	0.0128004	0.145701	0.474848
dld	NC_000913.3	2222184	2223900	1.07475	3.66405e-06	0.694974	0.00434595	0.0755275	0.83190576921499	1.08913	2.85802e-06	-0.079639	0.800275
dmlA	NC_000913.3	1881911	1882997	1.40543	2.28246e-07	0.0666866	0.867118	0.109818	0.822674246883395	0.930837	0.000435542	-0.492349	0.0863614
dmlR	NC_000913.3	1880885	1881809	3.08883	8.0668e-21	-0.378586	0.343779	-1.4797	5.14325228206367e-05	2.51937	1.25846e-14	-1.57483	3.65248e-06
dmsA	NC_000913.3	940958	943403	0.441784	0.0926521	-0.302761	0.274171	0.0357898	0.932382028184311	0.541805	0.0294557	-0.348264	0.186313
dmsB	NC_000913.3	943413	944031	0.427641	0.362494	-0.826165	0.0508069	-0.0132158	0.984463818234343	0.413874	0.369457	-0.783387	0.0552781
dmsC	NC_000913.3	944032	944896	0.104327	0.822534	0.314052	0.44713	0.356527	0.490156018628903	0.340698	0.405353	-0.312498	0.451805
dmsD	NC_000913.3	1664505	1665120	-0.501788	0.016221	1.52143	2.45305e-13	0.480013	0.0508414086690915	-0.742436	0.00040368	0.97179	2.8397e-06
dnaA	NC_000913.3	3882325	3883729	-0.980088	1.4045e-05	-0.546599	0.0209744	-0.323059	0.238639929465649	-0.62934	0.00741123	-0.235062	0.381154
dnaB	NC_000913.3	4264313	4265729	-1.25103	3.11138e-09	0.23172	0.345742	0.248366	0.360782838720882	-0.808635	0.000205948	0.61274	0.00662496
dnaC	NC_000913.3	4600237	4600975	-1.02543	3.81944e-06	-0.0546088	0.850984	0.330445	0.237984187500529	-0.764644	0.000823393	0.0114655	0.975468
dnaE	NC_000913.3	205125	208608	-1.26453	4.10704e-10	-0.783687	0.000162847	0.186927	0.495376847671654	-1.10064	7.10425e-08	-0.159506	0.53256
dnaG	NC_000913.3	3211106	3212852	-1.83417	5.62227e-09	-0.269496	0.472139	-0.221243	0.616052185215426	-1.53407	1.45332e-06	-0.0333837	0.945169
dnaJ	NC_000913.3	14167	15298	-1.3105	0.000315757	0.72873	0.0587168	-0.109091	0.838321473955773	1.0724	0.00402272	-0.278243	0.536831
dnaK	NC_000913.3	12162	14079	-0.836616	0.0640812	0.755887	0.100607	-0.132659	0.833154784809468	2.04421	1.36096e-06	-1.03427	0.0228516
dnaN	NC_000913.3	3881220	3882321	-0.885858	1.03352e-05	-0.63042	0.00212772	-0.0581947	0.845330808207895	-0.568633	0.00646984	-0.34426	0.120694
dnaQ	NC_000913.3	236066	236798	-0.360605	0.0433245	-0.883517	9.222e-08	-0.0302148	0.910914478556473	-0.217479	0.257588	-0.504274	0.00378813
dnaT	NC_000913.3	4600977	4601517	-1.04855	1.19601e-07	0.116714	0.617369	0.011584	0.970622324200686	-1.07399	9.29292e-08	0.216155	0.335781
dnaX	NC_000913.3	492091	494023	-1.4024	1.99594e-11	-0.0430372	0.883369	0.244375	0.365944526113695	-1.18612	2.06687e-08	0.0245614	0.938649
dosC	NC_000913.3	1565757	1567140	0.872155	0.092336	0.178116	0.77713	1.31226	0.0215754177200246	0.363407	0.534843	-0.403144	0.494135
dosP	NC_000913.3	1563333	1565733	0.50564	0.285818	-0.312989	0.533975	1.50129	0.00239771564597241	0.304111	0.551638	-0.676133	0.146328
dppA	NC_000913.3	3706097	3707705	0.615113	0.0518425	-1.10387	0.000271028	-0.168395	0.69931862755065	0.151102	0.690341	-0.418023	0.217492
dppB	NC_000913.3	3704770	3705790	-0.593735	0.255499	-1.39489	0.00277121	1.22294	0.0321721097604131	-1.28427	0.00712087	0.112758	0.855047
dppC	NC_000913.3	3703858	3704761	-0.937737	0.030818	-0.950364	0.0218297	1.57059	0.00175907071103179	-0.991264	0.0186684	0.19591	0.701424
dppD	NC_000913.3	3702864	3703848	-1.19749	0.0221396	-1.11917	0.0299213	1.33307	0.0251225795638442	-0.689445	0.209865	0.0294645	0.970848
dppF	NC_000913.3	3701863	3702868	-0.901092	0.120803	-1.51278	0.00532119	1.30029	0.0422775949223174	-0.650453	0.27972	-0.289719	0.665522
dps	NC_000913.3	848407	848911	1.5185	1.7902e-09	1.59378	6.60334e-10	0.474343	0.12327400311113	1.77647	1.7468e-12	-0.0902045	0.795958
dsbA	NC_000913.3	4043417	4044044	-0.847666	1.07964e-08	1.7675	1.97771e-33	1.38695	1.41674567074734e-19	-0.623919	4.03657e-05	1.12826	3.74706e-14
dsbB	NC_000913.3	1232499	1233030	-1.13977	2.61735e-09	1.393	3.56644e-13	0.962606	3.65601273167801e-06	-1.01962	1.60548e-07	0.986198	4.80855e-07
dsbC	NC_000913.3	3038111	3038822	-0.135055	0.452916	0.126197	0.485494	0.282461	0.13770439059949	0.0506387	0.802751	-0.0156176	0.946241
dsbD	NC_000913.3	4363344	4365042	-0.341253	0.135692	0.399452	0.076954	0.675804	0.0043743782784049	0.193169	0.44297	0.0710504	0.802903
dsbE	NC_000913.3	2292406	2292964	-0.726743	0.0120994	-0.0815614	0.814344	0.396536	0.280574122411755	-0.715864	0.0104597	0.267584	0.374191
dsbG	NC_000913.3	637826	638573	-0.0061417	0.987553	1.59599	1.72333e-14	0.831798	0.000380658871866708	-0.33332	0.130058	0.958294	2.78159e-06
dsdA	NC_000913.3	2479201	2480530	3.82894	2.83749e-14	0.882349	0.12014	-2.35674	9.20461866853879e-06	6.07099	2.24244e-34	-0.610597	0.314386
dsdC	NC_000913.3	2476693	2477629	0.951388	1.76623e-06	-0.405583	0.0623467	-1.20278	1.42737056313311e-08	2.04909	4.97892e-27	-0.269409	0.257129
dsdX	NC_000913.3	2477846	2479184	5.74978	3.09391e-40	-0.759344	0.14303	-4.01085	3.62075493310025e-19	7.27866	5.16138e-70	-2.20687	6.48423e-07
dsrA	NC_000913.3	2025226	2025313	-1.51286	0.0818997	0.228488	0.808736	0.785981	0.47512228376782	-2.62432	0.00147058	2.62754	0.00106291
dsrB	NC_000913.3	2024634	2024823	-0.181174	0.747906	0.452563	0.374492	-0.534531	0.341886141191863	-1.4713	0.000827369	2.36366	8.72914e-08
dtd	NC_000913.3	4077014	4077452	1.0156	5.82208e-05	0.209597	0.490878	-0.55732	0.0657048355434022	0.573417	0.0309158	0.481337	0.0859781
dtpA	NC_000913.3	1712768	1714271	-2.73184	1.5564e-24	1.37604	5.1911e-07	1.48216	1.22294796097111e-07	-2.23151	1.14058e-16	1.16342	3.39335e-05
dtpB	NC_000913.3	3640861	3642331	1.85372	6.11807e-17	0.473236	0.0549317	-0.930372	0.000123468091634257	1.82142	1.72898e-16	0.344425	0.185462
dtpC	NC_000913.3	4354953	4356411	0.14253	0.70973	-0.822233	0.00682381	-0.235696	0.603422373185284	0.0811551	0.833142	-0.334767	0.30301
dtpD	NC_000913.3	741074	742556	-1.12258	9.09331e-05	0.993845	0.000522039	0.798722	0.0188167083897653	-0.952277	0.00156197	1.02201	0.000581712
dusA	NC_000913.3	4261668	4262706	-1.31635	1.50903e-12	0.806126	2.18946e-05	0.460493	0.0333074159385262	-1.03562	3.87342e-08	0.7674	6.83516e-05
dusB	NC_000913.3	3410279	3411245	-2.8057	3.40626e-15	1.20543	0.00121961	0.376477	0.422040893995563	-3.09183	3.26821e-18	1.74871	2.05769e-06
dusC	NC_000913.3	2229437	2230385	-1.34696	0.000192241	-0.174316	0.68902	0.0751439	0.893188839348613	-1.50627	2.55123e-05	0.801398	0.0316609
dut	NC_000913.3	3813931	3814387	-0.727626	1.90517e-06	1.92191	1.36402e-37	1.6253	3.01783373483055e-25	-0.62773	5.13356e-05	0.671751	1.70315e-05
dxr	NC_000913.3	193520	194717	-1.00391	1.08265e-08	-0.232053	0.232621	0.322613	0.134175964319597	-0.493089	0.00799635	-0.379654	0.0437222
dxs	NC_000913.3	438314	440177	-0.18271	0.190189	0.548544	1.70449e-05	0.00597362	0.976303071265781	0.276212	0.0399707	0.358975	0.00725058
eamA	NC_000913.3	1620237	1621137	0.844672	0.020404	-0.520102	0.181527	-0.661054	0.119608415686402	0.038998	0.93615	0.179621	0.688845
eamB	NC_000913.3	2715422	2716010	0.903229	0.00484561	0.759047	0.0324993	-0.0725212	0.893188839348613	0.598483	0.0709289	0.0499742	0.908561
ebgA	NC_000913.3	3222632	3225725	1.24176	9.90376e-06	-1.87085	5.76553e-12	-2.51391	1.6868915868948e-19	1.78135	7.21015e-11	-1.46769	1.46476e-07
ebgC	NC_000913.3	3225721	3226171	1.61497	0.00775036	-2.76703	9.86879e-07	-2.88215	1.64330783285106e-06	1.68891	0.00269709	-1.87335	0.000697411
ebgR	NC_000913.3	3221465	3222449	-0.130191	0.551167	-0.0747314	0.746201	-0.0477735	0.867089740150869	0.232571	0.260773	0.198734	0.356983
ecnA	NC_000913.3	4376316	4376442	-1.64151	5.15158e-10	1.29414	9.72508e-07	0.277245	0.428750763213997	-1.07427	7.01175e-05	1.50267	2.32694e-08
ecnB	NC_000913.3	4376552	4376699	-0.172905	0.61098	0.730557	0.0125515	0.46031	0.19262107705299	-0.0723674	0.848694	0.718635	0.0169883
eco	NC_000913.3	2303904	2304393	0.730494	4.67356e-06	1.46908	1.28006e-19	0.233217	0.256639939041542	0.91908	6.73058e-09	0.477624	0.00527538
eda	NC_000913.3	1932114	1932756	-0.719708	0.0017267	2.08765	5.15321e-21	1.4813	1.85994777026526e-10	-0.709711	0.00229748	1.20256	1.26327e-07
edd	NC_000913.3	1932792	1934604	-1.01677	1.11401e-09	1.32591	2.12457e-15	0.96115	1.4313548854233e-07	-0.942842	2.5486e-08	1.11544	4.00221e-11
efeB	NC_000913.3	1083375	1084647	-0.111875	0.859504	-0.508884	0.347207	0.0902619	0.901315396214637	0.790763	0.129413	-1.08772	0.0328326
efeO	NC_000913.3	1082242	1083370	-0.0599887	0.931183	-0.00232642	1	0.241414	0.731170899844211	1.02568	0.0470286	-0.892043	0.0931236
efeU	NC_000913.3	1081355	1082185	0.407773	0.381629	-0.383183	0.416462	-0.563376	0.256393180490857	0.946819	0.0284365	-0.874344	0.0479838
efp	NC_000913.3	4375698	4376265	-0.941216	5.19252e-08	1.89916	5.86242e-29	0.454246	0.01918055843627	-0.749983	2.00913e-05	1.80204	4.65575e-26
elaA	NC_000913.3	2381081	2381543	0.444001	0.11836	0.999035	0.000405944	0.0837662	0.843289912697982	0.262239	0.395672	0.824492	0.00378813
elaB	NC_000913.3	2380721	2381027	1.87222	7.51592e-15	1.05855	4.88023e-05	0.560905	0.0698484829454075	1.59677	4.30995e-11	0.14347	0.656141
elaD	NC_000913.3	2382712	2383924	0.349332	0.464713	-0.601205	0.177005	0.47121	0.444573254452401	0.639705	0.186434	-0.740894	0.1145
elbB	NC_000913.3	3349805	3350459	0.237926	0.596928	0.323697	0.463482	0.609828	0.235695940253527	0.298481	0.50446	0.103202	0.839581
elfA	NC_000913.3	997867	998407	0.899443	0.0374039	0.0161155	0.983516	0.158646	0.824533098587798	0.378918	0.405837	0.110218	0.837431
elfC	NC_000913.3	999215	1001816	0.53002	0.27149	-1.3922	0.0012058	-0.273585	0.681254294198015	-0.228708	0.665333	-0.548291	0.235438
elfD	NC_000913.3	998489	999191	0.330173	0.721622	-1.08117	0.15934	-0.829921	0.394904899654913	-0.42016	0.606107	-0.554896	0.449202
elfG	NC_000913.3	1001806	1002877	0.437604	0.282636	-0.25021	0.565275	0.166567	0.778694530199625	0.163698	0.72264	-0.441768	0.277616
emrA	NC_000913.3	2811426	2812599	-1.48141	1.0111e-13	1.29337	8.96608e-11	1.25606	5.35025373629802e-09	-0.786271	0.000148067	1.24211	1.26775e-09
emrB	NC_000913.3	2812615	2814154	-1.68503	4.19499e-16	1.22224	3.48936e-09	1.30651	6.05007974033866e-09	-0.672727	0.00212657	0.830111	0.000130567
emrD	NC_000913.3	3853921	3855106	-2.21402	4.66198e-10	1.21297	0.000845756	0.76669	0.0634489786056166	-2.14652	1.35772e-09	1.53572	2.07981e-05
emrE	NC_000913.3	568314	568647	-0.962242	8.05882e-06	0.924697	1.95729e-05	0.623307	0.013522645412374	-1.01458	3.61664e-06	1.34941	6.4311e-10
emrK	NC_000913.3	2482175	2483339	0.530802	0.433255	-0.860242	0.170492	-0.707983	0.367753711786064	-0.452579	0.512424	-0.905382	0.0996865
emrY	NC_000913.3	2480637	2482176	0.120374	0.842433	-0.953467	0.0382366	-0.274267	0.69931862755065	0.455902	0.357832	-0.204879	0.714169
emtA	NC_000913.3	1243179	1243791	-0.832851	3.92598e-07	1.23149	6.11044e-14	0.431067	0.0252234058649229	-0.736118	1.07293e-05	1.01386	9.90829e-10
endA	NC_000913.3	3090346	3091054	-2.06928	5.78256e-10	0.854811	0.00973546	1.07819	0.00407319856681986	-2.08263	7.39709e-10	0.920078	0.00562041
eno	NC_000913.3	2906642	2907941	-1.8554	6.2703e-18	1.48714	7.74072e-12	1.24885	2.09360033078627e-08	-1.63095	4.50587e-14	1.09738	8.67267e-07
entA	NC_000913.3	628550	629297	-0.244987	0.835774	0.697735	0.505635	1.25626	0.254258792141721	1.39988	0.162092	-0.760723	0.495323
entB	NC_000913.3	627693	628551	-0.681043	0.384297	0.677932	0.389796	1.39272	0.0827387558904108	1.6623	0.0265883	-1.12902	0.156022
entC	NC_000913.3	624884	626060	-0.981161	0.367435	0.701743	0.535376	0.919896	0.458802494518555	1.74912	0.0966583	-1.39101	0.204346
entD	NC_000913.3	609458	610079	0.0303601	0.966423	-0.827112	0.0992762	0.39098	0.59942275659888	0.441315	0.480048	-1.82673	0.000219704
entE	NC_000913.3	626069	627680	-1.04403	0.373696	0.885718	0.459087	1.31159	0.298468268702151	1.63628	0.153102	-1.21902	0.313489
entF	NC_000913.3	614156	618038	-0.465698	0.61612	-0.539942	0.551141	0.986409	0.291228551372804	1.28262	0.125652	-2.50052	0.00156967
entH	NC_000913.3	629299	629713	-0.650475	0.40177	0.643816	0.408998	1.07772	0.201752802690498	0.813128	0.312961	-0.561187	0.515509
entS	NC_000913.3	622299	623550	-0.709359	0.293799	0.693249	0.309811	0.227946	0.798967205248761	1.01858	0.129445	-0.207545	0.801834
envC	NC_000913.3	3786837	3788097	-1.33351	2.61422e-18	0.319185	0.0515726	0.343684	0.0583713116976982	-1.23583	7.84938e-16	0.819525	1.30561e-07
envY	NC_000913.3	586146	586908	1.35913	0.00703388	-0.937036	0.0802434	-0.595656	0.402193443543203	0.41487	0.454983	-0.0889	0.890765
envZ	NC_000913.3	3534515	3535868	-0.197805	0.445825	1.03294	4.09557e-06	0.174558	0.575087667979846	0.187601	0.485779	0.620523	0.00882693
epd	NC_000913.3	3072671	3073691	-1.15097	1.11814e-11	0.500769	0.00492895	0.531887	0.00484937849986369	-1.02374	2.00934e-09	0.802906	4.27201e-06
epmA	NC_000913.3	4382642	4383620	-1.73987	3.62463e-06	1.25576	0.00107614	0.602506	0.184176275160271	-1.9707	1.30461e-07	1.31651	0.000631299
epmB	NC_000913.3	4374628	4375657	-0.722121	4.77031e-05	0.00798123	0.978656	0.149356	0.54498884588395	-0.588228	0.00130046	0.288037	0.143421
epmC	NC_000913.3	2444202	2444751	-0.523682	0.00251562	0.00601371	0.984075	0.454093	0.0255910676529998	-0.262844	0.164596	0.367726	0.0444705
eptA	NC_000913.3	4333946	4335590	0.216289	0.620334	0.536642	0.189121	0.977987	0.0405057168644141	0.675391	0.0791537	-0.389576	0.351521
eptB	NC_000913.3	3708783	3710475	0.0816265	0.749368	-0.697326	0.000475624	-0.591753	0.00785305454165228	0.300362	0.171234	-0.541326	0.00861921
eptC	NC_000913.3	4148531	4150265	-1.13467	4.01614e-10	0.775202	2.88911e-05	0.5491	0.00700289989841376	-1.1335	4.64133e-10	0.521922	0.00683332
era	NC_000913.3	2702480	2703386	-1.67925	1.88929e-14	0.576514	0.0132496	0.225988	0.43880835194925	-1.37028	6.27894e-10	1.18121	1.52221e-07
erpA	NC_000913.3	176609	176954	-0.34693	0.0258378	1.13881	8.91592e-15	0.449653	0.00660854753584598	-0.252162	0.123269	0.873753	4.78733e-09
essD	NC_000913.3	577397	577613	-1.49696	0.00105621	1.36576	0.00242904	-0.238676	0.698051821167605	-1.70483	6.68153e-05	1.28518	0.00172857
essQ	NC_000913.3	1640369	1640585	-0.485732	0.842975	-1.90278	0.277928	-1.80848	NA	-0.676983	0.705817	-0.49736	0.768635
etk	NC_000913.3	1042029	1044210	0.399251	0.188415	-0.669193	0.0200843	0.717228	0.026166215770663	-0.0459473	0.904752	-1.56715	7.50777e-09
etp	NC_000913.3	1044229	1044676	1.01595	0.016813	0.171192	0.755102	1.69833	0.00333894457589002	0.295414	0.541142	-1.06828	0.00861167
eutA	NC_000913.3	2565480	2566884	0.21315	0.738915	4.11502	3.63937e-13	3.40182	3.57837446073925e-08	-0.375536	0.535715	0.804905	0.147978
eutB	NC_000913.3	2557317	2558679	-0.00347446	1	2.00422	5.98767e-05	2.17752	0.000178614329981195	-0.153036	0.800824	0.362007	0.523512
eutC	NC_000913.3	2556409	2557297	0.162655	0.737785	1.12238	0.00629443	0.739802	0.136781121620467	0.135302	0.781068	0.184106	0.707624
eutD	NC_000913.3	2572488	2573505	0.673633	0.433255	-0.197652	0.844777	-0.484621	0.67563692508423	1.93846	0.0271487	-0.856248	0.411008
eutE	NC_000913.3	2570347	2571751	0.57462	0.51169	0.416124	0.671378	0.124387	0.925377654180104	1.4379	0.0751447	-1.04731	0.219307
eutG	NC_000913.3	2568323	2569511	0.616374	0.436604	-0.413148	0.620883	-0.0585926	0.960922365742266	1.16856	0.0962281	-0.629194	0.425594
eutH	NC_000913.3	2566880	2568107	0.236305	0.747062	0.4867	0.486401	0.917009	0.283846040993312	1.04537	0.104785	-0.764906	0.258779
eutJ	NC_000913.3	2569500	2570337	-0.733763	0.672867	-0.746411	0.626003	-1.0925	NA	-0.255472	0.881551	-0.46544	0.766075
eutK	NC_000913.3	2555227	2555728	0.582562	0.210109	0.896488	0.0653968	0.335567	0.615632845488283	-0.0741123	0.891951	0.273954	0.578928
eutL	NC_000913.3	2555740	2556400	0.253442	0.567686	1.58448	0.000159531	1.14163	0.0213006375146852	0.22632	0.606725	0.0853083	0.861756
eutM	NC_000913.3	2572156	2572450	0.766097	0.21869	0.543418	0.443502	-0.458674	0.59050012093798	1.27179	0.0241366	0.166302	0.832837
eutN	NC_000913.3	2571762	2572050	2.87066	0.315704	-3.24419	0.245656	-1.9642	NA	0.795059	0.797411	2.43641	0.445906
eutP	NC_000913.3	2574977	2575457	2.09229	0.35189	-2.25861	0.307874	-3.68166	NA	4.98046	0.0132213	-4.09755	0.0531951
eutQ	NC_000913.3	2574301	2575003	1.7744	0.134128	-1.79956	0.128227	-1.96275	0.141670297385365	2.59102	0.0408857	-1.47149	0.307418
eutR	NC_000913.3	2554129	2555182	0.519424	0.186225	0.743094	0.0707661	1.00507	0.0448065774818744	0.0699689	0.882083	-0.116809	0.796295
eutS	NC_000913.3	2575469	2575805	2.07018	0.208496	-2.18002	0.182869	-2.79385	NA	3.93997	0.0550312	-5.06993	0.00879496
eutT	NC_000913.3	2573501	2574305	2.25412	0.0377697	-1.27547	0.293806	-2.10625	0.0931627397849788	2.42443	0.00880388	-1.24908	0.234927
evgA	NC_000913.3	2483754	2484369	0.0474882	0.868606	-0.104788	0.694625	-0.656467	0.00530721401667843	-0.214462	0.38785	0.309476	0.193588
evgS	NC_000913.3	2484373	2487967	0.00961506	0.979757	-0.894189	0.000121988	-0.174177	0.59245288430716	0.215147	0.432879	-0.438023	0.0826687
exbB	NC_000913.3	3151249	3151984	-0.832534	0.0494271	1.04999	0.0119164	0.187316	0.750027049108374	0.14976	0.774172	0.597155	0.188733
exbD	NC_000913.3	3150817	3151243	-1.01708	0.0136003	0.875088	0.0376716	0.467896	0.350577411010838	0.0936193	0.864077	0.0328511	0.958536
exoD	NC_000913.3	566097	566376	0.556663	0.638697	-0.866135	0.427426	-0.552541	0.716385438448721	-0.568879	0.571718	1.37221	0.162761
exoX	NC_000913.3	1926119	1926782	0.286165	0.179352	-0.531873	0.00756046	0.218845	0.417222627628359	0.5046	0.0140452	-0.752465	0.000145684
exuR	NC_000913.3	3246651	3247428	0.511076	0.000450115	-0.547608	0.000175325	-0.514143	0.00128433734860507	0.439543	0.003014	-0.457587	0.00210892
exuT	NC_000913.3	3245103	3246522	4.01108	3.57805e-44	-1.55963	2.42382e-07	-2.63981	1.36130501049759e-18	4.37353	5.31147e-52	-2.70253	8.44432e-20
fabA	NC_000913.3	1015951	1016470	-0.899042	1.9001e-05	1.1364	5.72247e-08	0.286012	0.266742046509471	-1.0369	8.01334e-07	0.62954	0.00438959
fabB	NC_000913.3	2440384	2441605	-1.13633	5.97647e-05	0.693906	0.0191839	-0.121549	0.769123641571573	-1.4096	5.588e-07	0.953557	0.00115366
fabD	NC_000913.3	1149727	1150657	-1.23183	3.34863e-10	0.995085	5.65139e-07	0.867275	3.08939986798438e-05	-0.827171	3.99099e-05	0.709948	0.000580167
fabF	NC_000913.3	1151938	1153180	-1.41487	4.25779e-10	1.11749	1.24209e-06	0.737848	0.00283405222771692	-0.992235	1.86893e-05	0.634989	0.00919458
fabG	NC_000913.3	1150669	1151404	-0.971287	7.18995e-08	1.44105	7.65246e-16	0.536564	0.00688321849906367	-0.891908	9.66709e-07	1.05092	8.85746e-09
fabH	NC_000913.3	1148758	1149712	-1.63998	4.01972e-16	0.778765	0.000188645	0.609707	0.00680607753855875	-1.1583	1.48098e-08	0.615991	0.00428994
fabI	NC_000913.3	1350250	1351039	-0.669718	8.14539e-06	2.51394	6.62192e-67	1.71872	4.03788730412209e-31	-0.711701	2.28029e-06	1.36227	3.02328e-20
fabR	NC_000913.3	4161123	4161771	0.0844413	0.620894	0.908301	7.11864e-11	-0.360162	0.0232750478933345	0.156667	0.332008	0.534043	0.000205131
fabZ	NC_000913.3	202100	202556	-1.10307	1.93863e-09	1.51953	9.90737e-17	0.569014	0.00518797774901651	-1.02242	3.42782e-08	1.26388	9.5688e-12
fadA	NC_000913.3	4027608	4028772	4.81214	3.96871e-20	-4.70559	3.55983e-19	-4.95441	7.7643433037807e-21	5.2759	4.6758e-25	-3.4879	3.40167e-11
fadB	NC_000913.3	4028781	4030971	5.52874	1.24611e-31	-5.06227	1.73159e-26	-5.39881	7.23043080275317e-30	6.27321	1.72647e-40	-4.27915	7.03696e-19
fadD	NC_000913.3	1888060	1889746	0.983376	0.00184176	-1.16125	0.000224786	-0.455111	0.229961864890785	0.793385	0.0146379	-1.3223	2.78386e-05
fadE	NC_000913.3	240858	243303	2.85611	2.0609e-18	-0.817574	0.0221873	-2.20205	1.16366071910007e-10	2.85585	5.05587e-19	-1.39346	3.93712e-05
fadH	NC_000913.3	3231664	3233683	4.94502	1.83774e-38	-2.52806	1.83854e-10	-3.77096	1.62911827419421e-21	5.21212	1.38047e-42	-3.17451	9.51879e-16
fadI	NC_000913.3	2459158	2460469	4.69164	1.42309e-26	-3.42457	1.83349e-14	-3.88906	7.20280026298393e-18	5.07766	1.28012e-30	-3.36047	1.54751e-13
fadJ	NC_000913.3	2457014	2459159	4.44934	5.0996e-73	-3.5742	9.05272e-47	-3.66049	2.8429619642814e-47	4.13166	2.53406e-69	-2.88692	2.40018e-33
fadK	NC_000913.3	1783030	1784677	0.247022	0.661562	-0.107155	0.861899	0.990985	0.136093679594492	0.444432	0.397609	-0.815941	0.0832464
fadL	NC_000913.3	2461305	2462646	-2.52064	5.90726e-24	1.60316	2.40138e-10	1.22185	3.95912689561601e-06	-2.26235	1.84344e-19	1.6601	7.75048e-11
fadM	NC_000913.3	464401	464800	0.069886	0.904204	-0.430719	0.356476	-0.0682132	0.923408054863411	-0.424857	0.393533	0.0619212	0.913277
fadR	NC_000913.3	1234937	1235657	0.0180001	0.935809	0.790514	3.80232e-07	-0.0133486	0.957324739802076	0.181861	0.308977	0.567439	0.000434703
fau	NC_000913.3	3056240	3056789	-1.21295	2.71754e-06	0.143405	0.651049	0.120214	0.755702215859678	-0.93379	0.000410367	0.400927	0.163917
fbaA	NC_000913.3	3070164	3071244	-1.0311	1.06327e-07	2.52061	2.52005e-40	1.88232	1.56254964314654e-22	-0.526074	0.0102681	1.28913	4.02922e-11
fbaB	NC_000913.3	2177511	2178564	2.41318	5.95485e-17	-0.854333	0.0062796	0.0245332	0.961837611187034	2.703	9.76788e-21	-1.9905	2.21246e-11
fbp	NC_000913.3	4454610	4455609	0.412969	0.184964	0.497052	0.105224	-0.769449	0.0131463513244749	1.17035	3.87128e-05	-0.199026	0.575151
fdhD	NC_000913.3	4086015	4086849	-0.416784	0.00540627	0.398408	0.00818168	0.034791	0.882868822907276	-0.459257	0.00229081	0.580878	8.83963e-05
fdhE	NC_000913.3	4080298	4081228	-0.542708	0.000178607	0.455889	0.00201434	-0.0348821	0.87277567686946	-0.141927	0.402919	0.8157	1.76287e-08
fdhF	NC_000913.3	4297218	4299366	0.0716364	0.887549	0.261693	0.557151	0.143581	0.797055409378811	-0.180823	0.701775	-0.734374	0.0688654
fdnG	NC_000913.3	1547400	1550448	-0.0957249	0.779501	1.10171	9.19514e-05	0.847596	0.0113262592907565	0.506324	0.0652618	-0.281314	0.346241
fdnH	NC_000913.3	1550460	1551345	-0.289821	0.61294	-0.0123299	0.990266	0.0393802	0.959096449290942	-0.344619	0.545967	-0.578259	0.243992
fdnI	NC_000913.3	1551337	1551991	1.04551	0.00129649	1.45457	2.12308e-05	1.57144	6.02705030429981e-05	0.323149	0.383554	-0.258171	0.50714
fdoG	NC_000913.3	4082771	4085822	-0.373608	0.0274184	0.156194	0.406687	-0.320854	0.0838069599432882	0.266959	0.134254	0.535203	0.00149054
fdoH	NC_000913.3	4081856	4082759	-0.557628	0.00276414	0.335479	0.0886309	0.00432266	0.987152036263537	0.221209	0.291446	0.634469	0.000823349
fdoI	NC_000913.3	4081224	4081860	-0.620731	0.00036597	0.403681	0.0263019	0.0504144	0.844418373356201	0.0848803	0.69912	0.716982	5.16219e-05
fdrA	NC_000913.3	546679	548347	0.575051	0.505956	-0.0505759	0.964773	-0.411297	0.725729387615467	0.955872	0.255254	-0.813407	0.345316
fdx	NC_000913.3	2656747	2657083	-1.27773	8.57797e-11	0.86001	1.81714e-05	0.67687	0.00197922534433737	-0.824194	4.92648e-05	0.466931	0.0293139
feaB	NC_000913.3	1447518	1449018	0.517937	0.141756	-1.74242	2.47368e-08	-0.881881	0.0178976759182268	0.329195	0.383585	-0.745785	0.0269665
feaR	NC_000913.3	1446377	1447283	3.04569	8.97736e-14	-1.73148	4.70506e-05	-2.46663	1.00141707076593e-08	2.71202	1.55609e-11	-1.98758	1.69162e-06
fecA	NC_000913.3	4514352	4516677	-0.827127	0.0205516	1.35837	9.0872e-05	1.12249	0.00220708324701195	-0.334514	0.409403	1.06645	0.00297474
fecB	NC_000913.3	4513405	4514308	-0.900674	0.0139353	1.28454	0.000354694	1.29491	0.000555084966120523	-0.236368	0.587263	0.881148	0.0198281
fecC	NC_000913.3	4512410	4513409	-1.11931	0.00020027	1.42626	1.93371e-06	1.33766	2.19047285944112e-05	-0.403725	0.235724	1.16267	0.000176825
fecD	NC_000913.3	4511457	4512414	-0.972365	0.00597437	1.05022	0.0030403	0.907545	0.01918055843627	-0.540901	0.157703	1.38498	9.98909e-05
fecE	NC_000913.3	4510689	4511457	-0.441706	0.194593	0.918429	0.00393477	0.882732	0.00989052704976699	0.0117042	0.9839	0.950253	0.00346296
fecI	NC_000913.3	4517713	4518235	-0.630141	0.194986	0.834653	0.0780578	0.496075	0.383886507539487	0.121421	0.839271	0.341363	0.541332
fecR	NC_000913.3	4516763	4517717	-0.467741	0.396177	0.682366	0.200352	0.449204	0.485984644909537	0.479912	0.401185	0.00199635	1
feoA	NC_000913.3	3540162	3540390	-0.184602	0.651699	0.0904405	0.837244	-0.139617	0.781294057098051	0.348025	0.378185	-0.513403	0.171604
feoB	NC_000913.3	3540406	3542728	-0.237596	0.438744	0.498373	0.0794228	0.236482	0.506816938981112	0.615602	0.0280971	-0.322245	0.294957
feoC	NC_000913.3	3542727	3542964	-0.42658	0.173642	0.537654	0.0792388	0.184127	0.66050889980554	0.24925	0.477039	-0.388654	0.237212
fepA	NC_000913.3	610253	612494	-0.675374	0.32361	0.0833957	0.922309	0.403297	0.63693329841873	1.03504	0.126604	-1.68514	0.00911593
fepB	NC_000913.3	623553	624510	-0.0867489	0.886579	0.969521	0.0425193	-0.0616576	0.930829151801833	1.01087	0.0382034	-0.277963	0.634791
fepC	NC_000913.3	619383	620199	-0.220314	0.785065	0.0698454	0.937285	0.441301	0.613695006902007	1.90789	0.00373894	-1.2868	0.0653126
fepD	NC_000913.3	621184	622189	-0.456947	0.49581	0.046157	0.95583	-0.769639	0.268341947348825	0.82367	0.205485	-0.253991	0.743675
fepE	NC_000913.3	618253	619387	-1.99318	0.00680656	0.631932	0.390537	0.50057	0.599068062606007	-1.90498	0.0327704	0.289222	0.747929
fepG	NC_000913.3	620195	621188	-0.236128	0.787241	0.138649	0.880545	-0.543478	0.553521992557597	1.03071	0.178117	-0.85429	0.282521
fes	NC_000913.3	612736	613939	-0.476135	0.657893	-0.873739	0.384434	0.333763	0.797055409378811	1.69558	0.0821641	-3.21355	0.000474175
fetA	NC_000913.3	515918	516596	-0.247399	0.426478	1.35973	1.26749e-06	0.208263	0.598087661342841	0.187524	0.570438	0.727253	0.0135178
fetB	NC_000913.3	516582	517362	-0.251765	0.499747	1.32114	6.56729e-05	0.222	0.63650082918673	0.202466	0.606725	0.622259	0.0797772
ffh	NC_000913.3	2746433	2747795	-1.14813	3.34779e-11	0.60957	0.000694976	0.306926	0.139868709853553	-0.626332	0.000504506	0.572482	0.00182472
ffs	NC_000913.3	476447	476561	-3.20581	1.50545e-07	0.862082	0.169013	0.298264	0.725310070563748	-2.42007	5.97631e-05	2.32636	0.000107794
fhlA	NC_000913.3	2854337	2856416	-0.322985	0.225474	-0.697223	0.00291169	0.420392	0.181996892171775	-0.100143	0.753058	-0.519261	0.0395464
fhuA	NC_000913.3	167483	169727	-0.325181	0.697594	-0.237088	0.784534	-0.142044	0.890184286347132	1.40844	0.0488001	-2.26666	0.00107423
fhuB	NC_000913.3	171461	173444	-1.00599	0.0827106	0.569659	0.361417	0.569864	0.416486502217812	0.718383	0.247042	-0.216821	0.768212
fhuC	NC_000913.3	169777	170575	-0.352106	0.607889	0.426777	0.52222	0.207791	0.802445825607018	1.3435	0.0244206	-0.70079	0.285703
fhuD	NC_000913.3	170574	171465	-0.618565	0.295492	0.357525	0.568845	0.429686	0.551212896555987	1.13069	0.0470284	-0.393304	0.556551
fhuE	NC_000913.3	1159361	1161551	0.46315	0.376459	0.528489	0.313754	0.540328	0.375675563276573	1.49789	0.00189015	-0.921799	0.0733227
fhuF	NC_000913.3	4604874	4605663	0.0749413	0.941122	0.190379	0.840834	-0.271673	0.796104006322246	2.23024	0.00234032	-1.69809	0.0262619
fic	NC_000913.3	3490860	3491463	0.410676	0.357972	-0.455179	0.301197	-0.940487	0.0397945564777786	0.612633	0.146783	-0.0695179	0.897976
fieF	NC_000913.3	4106468	4107371	-0.467642	0.0126057	0.139561	0.51333	0.181522	0.460066749935718	-0.468836	0.0132482	0.349596	0.0743428
fimA	NC_000913.3	4543114	4543663	-2.69684	7.74058e-05	1.27653	0.0820272	-0.635246	0.477648273805111	-0.208876	0.817945	1.38872	0.0619715
fimB	NC_000913.3	4540956	4541559	-2.19802	8.30758e-05	0.346044	0.602523	-0.546565	0.443972501497916	-1.5432	0.00856712	0.610053	0.35001
fimC	NC_000913.3	4544303	4545029	-3.23312	2.20937e-06	0.119429	0.899809	-0.728778	0.404408222022625	-0.822727	0.299833	0.650164	0.43457
fimD	NC_000913.3	4545095	4547732	-3.3595	3.72836e-10	-0.0246237	0.978656	-0.640354	0.343639774016792	-1.01326	0.0888414	0.808325	0.190083
fimE	NC_000913.3	4542036	4542633	-0.595821	0.117545	1.93479	3.46101e-07	1.29729	0.00276629333013764	-1.3546	0.00011996	2.14062	2.3694e-09
fimF	NC_000913.3	4547741	4548272	-2.6751	1.03e-06	0.145396	0.838113	-0.625157	0.353772476287257	-0.885886	0.157056	1.25654	0.0401125
fimG	NC_000913.3	4548284	4548788	-2.89024	5.50077e-07	0.594034	0.35956	-0.367403	0.643153362871327	-0.350865	0.643434	0.728591	0.30103
fimH	NC_000913.3	4548807	4549710	-2.71517	0.000195859	0.500938	0.561241	-0.391743	0.706628762797946	-0.294405	0.754148	0.781981	0.36648
fimI	NC_000913.3	4543727	4544267	-3.03124	1.32859e-08	0.22766	0.742375	-0.814827	0.206881492411045	-1.11347	0.0564919	1.35968	0.0190158
fis	NC_000913.3	3411270	3411567	-2.75789	8.12272e-16	1.92014	3.29214e-08	0.888252	0.0221695288310932	-3.27963	6.75572e-22	2.02447	7.06735e-09
fiu	NC_000913.3	839248	841531	-0.618699	0.513047	0.734931	0.429729	0.921498	0.362391062769462	1.25514	0.159447	-0.905074	0.339742
fixA	NC_000913.3	42402	43173	0.572679	0.558291	-0.585493	0.542007	-1.19367	0.241284659865925	0.531421	0.583697	-0.970558	0.265254
fixB	NC_000913.3	43187	44129	0.514689	0.635385	-0.601912	0.564841	-1.84628	0.0655950348383849	0.890286	0.38785	-0.0800999	0.955545
fixC	NC_000913.3	44179	45466	-0.0993084	0.920315	-0.118006	0.899768	-0.63707	0.501563525436405	0.719012	0.397119	-0.5066	0.573833
fixX	NC_000913.3	45462	45750	3.28402	0.129079	-0.917319	0.768582	-4.26167	NA	-0.931535	0.622262	1.17696	0.532775
fklB	NC_000913.3	4428934	4429555	-0.435895	0.00367717	1.79427	1.18276e-35	0.459941	0.00462136030878474	-0.087331	0.633564	1.21633	6.277e-17
fkpA	NC_000913.3	3476606	3477419	-0.433187	0.00386853	1.58936	7.44958e-29	0.461466	0.00369475567421418	-0.500629	0.000823393	1.18298	2.22429e-16
fkpB	NC_000913.3	25825	26275	-0.924989	1.36882e-05	-0.854379	5.30097e-05	0.192051	0.509219461786754	-0.290926	0.225547	-0.505471	0.0244417
flc	NC_000913.3	657554	657938	-1.66551	1.18242e-19	1.99644	1.40298e-26	1.73488	1.43404196904727e-16	-2.42824	3.3713e-35	1.76188	6.71088e-23
fldA	NC_000913.3	710934	711465	-0.524562	0.0202743	1.67709	3.84938e-15	1.13237	4.34655594939897e-07	-0.0747712	0.79468	1.04479	2.11979e-06
fldB	NC_000913.3	3039854	3040376	-0.914544	1.19936e-05	1.15084	3.35441e-08	0.455564	0.0612996173048956	-0.567246	0.00990525	0.843075	9.2019e-05
flgA	NC_000913.3	1130203	1130863	2.19112	5.05546e-11	0.515655	0.220221	0.143856	0.810506566444255	2.95947	8.4046e-19	-2.81401	6.20594e-17
flgB	NC_000913.3	1131017	1131434	4.12374	9.45307e-32	2.39224	1.33492e-05	-0.62401	0.221541194074981	5.88711	5.10478e-43	-5.20084	3.00998e-33
flgC	NC_000913.3	1131437	1131842	3.94403	4.24001e-26	2.0481	0.000118382	-0.242213	0.714757809479483	5.60911	1.26247e-37	-4.9603	3.91062e-29
flgD	NC_000913.3	1131853	1132549	4.28796	7.66062e-26	1.78951	0.000503008	-0.619864	0.278099586820268	5.64556	7.94376e-39	-5.07424	4.32775e-31
flgE	NC_000913.3	1132573	1133782	4.04094	1.01255e-28	1.61744	0.000122041	0.0546129	0.931904901119524	5.34194	5.43002e-46	-4.71025	1.86668e-35
flgF	NC_000913.3	1133801	1134557	3.70023	1.01165e-27	1.38052	0.00137233	0.283297	0.632832360726368	5.1162	1.94163e-43	-4.49327	3.33226e-33
flgG	NC_000913.3	1134728	1135511	3.24764	1.92213e-26	1.70752	6.0336e-06	1.15103	0.00848233679169003	4.18518	4.39276e-41	-3.52131	7.68983e-29
flgH	NC_000913.3	1135563	1136262	2.77561	4.12241e-14	0.988059	0.0330181	1.39464	0.0157514015606066	4.55674	6.97732e-27	-3.97919	2.62273e-20
flgI	NC_000913.3	1136273	1137371	2.8933	6.25175e-13	0.42732	0.41618	0.798115	0.198951212921662	3.32333	6.38962e-17	-2.78072	7.23269e-12
flgJ	NC_000913.3	1137370	1138312	2.93752	2.18296e-15	-0.471858	0.316917	1.29699	0.0455735943164299	3.30772	3.70886e-20	-2.99857	1.65433e-16
flgK	NC_000913.3	1138377	1140021	2.18691	5.621e-15	-1.74629	9.74079e-10	0.232137	0.644371432950539	2.5396	6.02959e-20	-3.15371	4.32775e-31
flgL	NC_000913.3	1140032	1140986	2.11078	1.93097e-15	-2.19597	1.21869e-16	0.0480669	0.923838734701284	2.26674	9.96194e-19	-3.19613	2.44464e-37
flgM	NC_000913.3	1129834	1130128	1.66519	3.25014e-06	0.769711	0.0798715	-0.2286	0.704010964646105	1.77824	1.88884e-07	-1.36293	0.000113468
flgN	NC_000913.3	1129413	1129830	1.93642	2.28248e-10	0.831146	0.028513	0.191454	0.727198663102107	2.06962	3.62187e-12	-1.99563	2.62932e-11
flhA	NC_000913.3	1962971	1965050	2.19484	8.25474e-18	0.0508266	0.896897	0.234495	0.589833398667744	2.22946	1.53388e-18	-2.21801	2.53764e-18
flhB	NC_000913.3	1965042	1966191	3.345	9.47019e-13	0.217062	0.75983	-0.632965	0.374616298780348	3.80946	2.73914e-16	-3.70553	2.62356e-15
flhC	NC_000913.3	1977265	1977844	1.11657	0.00032422	-2.92637	3.14884e-23	-1.75663	3.17761038483811e-08	0.997099	0.00138085	-2.64295	1.21855e-19
flhD	NC_000913.3	1977846	1978197	1.18365	0.00162625	-2.75897	1.13511e-14	-1.72748	8.34992247425468e-06	1.03798	0.00583492	-2.37777	2.12458e-11
flhE	NC_000913.3	1962579	1962972	2.78593	2.84503e-05	-0.269203	0.774145	0.774824	0.517685828760262	3.79418	5.2809e-07	-3.78318	7.35587e-07
fliA	NC_000913.3	2001069	2001789	4.17307	5.78854e-36	1.85913	8.90818e-05	-0.736297	0.110983212846275	5.72716	3.93515e-50	-5.39182	5.86481e-44
fliC	NC_000913.3	2002109	2003606	2.46794	3.59377e-34	-2.51491	2.12704e-35	-0.354599	0.210501881535228	2.4232	2.982e-35	-3.44436	3.40347e-71
fliD	NC_000913.3	2003871	2005278	2.85311	2.39177e-11	-0.634037	0.225417	-0.548679	0.403946710403317	2.83453	2.29793e-12	-3.08692	1.61519e-14
fliE	NC_000913.3	2012699	2013014	3.58725	5.31117e-15	1.58801	0.0181491	-0.793061	0.229617195688676	3.67834	3.16429e-16	-3.47019	2.37269e-14
fliF	NC_000913.3	2013228	2014887	3.91313	3.74066e-30	1.8267	4.74926e-05	-0.472492	0.351346880085055	5.17085	3.08414e-44	-4.82609	3.94976e-38
fliG	NC_000913.3	2014879	2015875	3.06009	6.59031e-15	1.06485	0.0280815	0.0105614	0.987796724610524	5.00724	2.75756e-28	-4.69382	1.14221e-24
fliH	NC_000913.3	2015867	2016554	3.22396	2.50289e-15	1.2009	0.0279372	0.146239	0.847250494803936	4.31261	2.75741e-23	-3.95624	1.92584e-19
fliI	NC_000913.3	2016553	2017927	2.98726	1.88058e-20	1.19848	0.00519932	0.130315	0.831615430124421	3.24966	4.77358e-26	-2.73144	2.63033e-18
fliJ	NC_000913.3	2017945	2018389	3.27789	9.17482e-08	0.673409	0.46093	0.514231	0.676090071062558	4.47779	3.11444e-11	-3.69257	1.01568e-07
fliK	NC_000913.3	2018385	2019513	3.1343	5.01847e-13	0.645689	0.25975	0.619817	0.392131599133787	4.1213	5.28119e-19	-3.61151	1.57011e-14
fliL	NC_000913.3	2019617	2020082	3.33181	2.10629e-25	2.31103	4.50892e-06	-0.598669	0.195433513774505	4.17422	2.59585e-34	-4.07291	1.80447e-32
fliM	NC_000913.3	2020086	2021091	3.12157	6.05521e-19	1.61727	0.000227603	-0.324052	0.562647798283037	4.21444	1.07498e-30	-3.75504	3.39566e-24
fliN	NC_000913.3	2021087	2021501	3.24432	2.06834e-14	1.37948	0.0164161	0.449139	0.551574114330214	4.44499	7.2018e-21	-4.03159	4.65013e-17
fliO	NC_000913.3	2021503	2021869	2.97703	2.86913e-08	1.46382	0.0519283	0.641699	0.503033942217715	5.32424	8.97382e-13	-4.7275	4.706e-10
fliP	NC_000913.3	2021868	2022606	2.85702	6.81499e-07	0.457689	0.554346	0.315882	0.761027725874542	3.73156	3.35098e-10	-3.39242	1.90753e-08
fliQ	NC_000913.3	2022615	2022885	3.12414	5.3806e-05	0.749631	0.520451	-0.325903	0.818809569230576	1.46446	0.0206026	-1.5205	0.0160177
fliR	NC_000913.3	2022892	2023678	1.64902	0.00197433	0.891112	0.184226	0.972388	0.247574411219541	2.16181	3.85039e-05	-1.99975	0.000175778
fliS	NC_000913.3	2005302	2005713	2.48962	0.000187268	0.178274	0.862146	-0.145499	0.907745168720688	2.81641	8.63498e-05	-3.15891	8.40529e-06
fliT	NC_000913.3	2005712	2006078	2.84993	2.21495e-05	-0.831645	0.312121	0.372478	0.778694530199625	2.8705	2.87151e-06	-2.41569	0.000131467
fliY	NC_000913.3	1999584	2000385	0.613184	0.0895952	0.582443	0.113492	0.92754	0.0162546909883684	0.479267	0.202159	0.220023	0.602781
fliZ	NC_000913.3	2000472	2001024	3.56065	3.30779e-21	0.460237	0.376576	-0.252395	0.709531185465405	4.58942	9.71917e-31	-4.24694	4.21081e-26
flk	NC_000913.3	2437949	2438945	-1.1005	1.95471e-09	0.561886	0.00278844	0.666907	0.00139050279747352	-0.64877	0.000646749	0.536473	0.00543272
flu	NC_000913.3	2071538	2074658	0.683978	0.552278	0.940002	0.397569	0.42521	0.761059521425176	5.76452	8.58278e-10	-4.48576	3.40189e-06
flxA	NC_000913.3	1646404	1646737	1.47989	0.0138438	0.609009	0.416462	1.63432	0.088012445352157	1.2185	0.0562326	-1.2546	0.0480377
fmt	NC_000913.3	3434213	3435161	-1.26548	2.31273e-07	0.299165	0.285757	0.230586	0.48124124837616	-0.715696	0.00521652	0.157309	0.613646
fnr	NC_000913.3	1398773	1399526	-0.882078	1.26916e-08	0.881422	1.58538e-08	0.419873	0.0162546909883684	-0.630514	7.32388e-05	0.805269	3.81099e-07
fnrS	NC_000913.3	1409128	1409250	0.131742	0.800008	-1.62196	1.57652e-05	-0.0681239	0.918376349687502	-0.146826	0.773005	-1.27124	0.000667516
focA	NC_000913.3	953608	954466	0.651756	0.0350502	1.78553	1.58391e-09	0.984088	0.00258316334259536	0.499004	0.12147	0.211372	0.567173
focB	NC_000913.3	2613933	2614782	0.252976	0.636886	-0.474193	0.33306	-0.461007	0.446892811787169	0.396698	0.432205	-0.8107	0.0692613
folA	NC_000913.3	49822	50302	-1.31148	3.2789e-05	1.25194	8.80031e-05	-0.0804065	0.863195444325688	-0.811475	0.0142832	1.39108	1.60597e-05
folB	NC_000913.3	3204220	3204589	-0.904617	0.00188557	0.596757	0.046374	-0.107163	0.804027552155878	-1.52413	7.561e-08	1.67861	2.90362e-09
folC	NC_000913.3	2431673	2432942	-0.786889	1.07958e-07	0.656736	1.20756e-05	0.827775	2.42506071699137e-07	-0.444835	0.00419502	0.355903	0.0260522
folD	NC_000913.3	556874	557741	-1.84707	1.32826e-10	1.57752	5.55536e-08	1.08566	0.000482226320397629	-0.717298	0.0204048	0.832852	0.00711917
folE	NC_000913.3	2242983	2243652	-0.225407	0.223761	0.80446	1.47955e-06	0.785441	9.58786237409841e-06	-0.00734798	0.97972	0.450891	0.0108963
folK	NC_000913.3	157252	157732	-1.35126	3.70781e-07	0.447229	0.120061	0.267576	0.450405199547801	-0.979663	0.000306674	0.839602	0.00233395
folM	NC_000913.3	1680975	1681698	-1.00915	1.69584e-06	0.356316	0.110663	0.789317	0.00114287847037971	-0.874415	4.48405e-05	0.197152	0.421014
folP	NC_000913.3	3324062	3324911	-0.299058	0.30703	0.408855	0.151011	0.00836632	0.983289337573657	0.575317	0.0367554	0.459178	0.112795
folX	NC_000913.3	2421324	2421687	-0.0744976	0.672867	1.22352	1.04432e-17	0.523758	0.00123353024573642	-0.268828	0.0808136	0.883698	5.32982e-10
fpr	NC_000913.3	4113725	4114472	0.312801	0.257465	0.349838	0.205082	0.204581	0.553168197728926	0.918173	0.000260287	-0.162392	0.603229
frc	NC_000913.3	2492003	2493254	-0.721439	0.189586	0.255926	0.66203	-0.233328	0.751207778482008	-0.675946	0.208465	-0.0773615	0.898812
frdA	NC_000913.3	4380509	4382318	1.72574	4.74849e-06	0.892036	0.0261474	-0.650214	0.144315528237522	1.15849	0.00299486	-0.0499653	0.928032
frdB	NC_000913.3	4379782	4380517	1.62059	1.39053e-06	0.909895	0.0109094	-0.755037	0.0516767193072941	1.26752	0.000208549	-0.145044	0.74728
frdC	NC_000913.3	4379376	4379772	1.56462	7.45464e-07	1.07155	0.00144168	-0.573956	0.135595363895825	1.35645	2.07354e-05	-0.070671	0.872955
frdD	NC_000913.3	4379006	4379366	1.57444	2.26081e-07	1.0746	0.000824343	-0.477148	0.20817545661286	1.23175	6.57508e-05	-0.116861	0.776009
fre	NC_000913.3	4026526	4027228	-0.374488	0.0707645	0.134566	0.562363	-0.142637	0.597523541163005	0.09634	0.696779	0.312393	0.151112
frlA	NC_000913.3	3499909	3501247	3.58728	0.000162591	-1.06413	0.370693	-3.40263	0.00105138745928779	4.50971	1.7586e-06	-2.32503	0.0284483
frlB	NC_000913.3	3501267	3502290	1.31133	0.00151689	1.44592	0.00199316	-0.906592	0.0650333092227987	1.28586	0.00173387	-0.182923	0.734958
frlC	NC_000913.3	3502339	3503170	0.557419	0.26145	0.106761	0.863629	-0.909567	0.0904670035886625	0.937119	0.0442394	-0.410161	0.445034
frlD	NC_000913.3	3503166	3503952	0.171991	0.621733	-0.206347	0.540059	-0.785011	0.0160217028394017	0.792715	0.00737088	-0.440251	0.171253
frlR	NC_000913.3	3504051	3504783	0.0179212	0.940353	-0.6279	0.000118693	-0.276035	0.188166516905385	0.135321	0.49168	-0.4114	0.0149528
frmA	NC_000913.3	378461	379571	-0.937516	2.72216e-09	0.625366	0.000106561	1.06709	1.45530465389994e-10	-0.91562	8.85584e-09	0.422507	0.0124007
frmB	NC_000913.3	377534	378368	-1.86441	1.54363e-13	0.819098	0.00155209	1.53589	2.03751097378521e-08	-1.81479	8.55837e-13	0.721909	0.00633365
frmR	NC_000913.3	379605	379881	-0.729166	0.0003677	0.140351	0.556784	0.618314	0.00857215696951778	-1.17935	4.70731e-09	0.654381	0.00146154
frr	NC_000913.3	192871	193429	-0.634026	0.000206255	0.309397	0.0918969	0.147597	0.516897099133818	-0.498429	0.0045838	0.560474	0.00151778
frsA	NC_000913.3	256526	257771	0	1	0	1	0	NA	0	1	-1.66535	0.867514
fruA	NC_000913.3	2259718	2261410	-3.04822	4.01848e-28	2.32069	8.76955e-17	3.0278	2.42080387626488e-26	-2.857	6.89852e-25	2.42611	4.21144e-18
fruB	NC_000913.3	2262364	2263495	-3.00663	8.31364e-23	2.83141	2.51964e-20	3.3009	7.19886395839321e-25	-2.74357	3.48781e-19	3.21433	1.25556e-25
fruK	NC_000913.3	2261426	2262365	-3.0842	2.14964e-25	2.50462	2.46419e-17	3.46846	9.02102450700165e-28	-2.7785	5.80882e-21	2.83145	1.27849e-21
frvA	NC_000913.3	4092376	4092823	-0.693403	0.656225	-0.34678	0.820357	1.18243	NA	-0.276339	0.87678	-0.451998	0.775785
frvB	NC_000913.3	4090914	4092366	-0.88359	0.156856	0.14106	0.839632	-0.441757	0.555179934481761	1.08214	0.0756267	-0.365423	0.618877
frvR	NC_000913.3	4088106	4089855	-0.178796	0.642666	-1.13985	9.43541e-05	-0.328579	0.440895074384719	0.0316359	0.942183	-0.731407	0.0172495
frvX	NC_000913.3	4089854	4090925	0.0582674	0.888167	-0.774973	0.0104326	-0.175609	0.712743237308752	-0.12126	0.754148	-0.28873	0.397726
frwA	NC_000913.3	4139719	4142221	1.63411	0.00248716	-0.295627	0.668699	-0.834205	0.23892518715862	2.44215	6.76731e-06	-1.27769	0.0334546
frwB	NC_000913.3	4143623	4143944	2.51065	3.34767e-05	0.348305	0.678768	-0.93272	0.257097168914682	1.78857	0.0023381	-0.391269	0.600446
frwC	NC_000913.3	4142529	4143609	3.64567	4.73227e-07	-0.571017	0.561144	-1.80215	0.0488087131436947	2.38616	2.37324e-05	-0.900937	0.174949
frwD	NC_000913.3	4147137	4147479	0.673014	0.353349	0.0819424	0.929647	0.308891	0.776954464407568	0.056858	0.95135	-0.564143	0.45522
fryA	NC_000913.3	2501989	2504485	0.193252	0.635	0.180929	0.663789	0.0719471	0.899707143357348	0.306209	0.417351	-0.422901	0.233621
fryB	NC_000913.3	2507915	2508242	3.82633	0.121263	-1.87556	0.521878	-3.32676	NA	0.255267	0.924062	0.110292	0.972064
fryC	NC_000913.3	2506646	2507894	0.356714	0.523288	2.53762	5.96554e-06	2.04141	0.00148540229708194	-0.336778	0.550391	1.17719	0.0190158
fsaA	NC_000913.3	863641	864304	0.842254	0.055111	0.996508	0.0502587	0.0942225	0.899707143357348	-0.377216	0.454983	0.529907	0.271155
fsaB	NC_000913.3	4139045	4139708	1.54736	0.00602077	-0.438211	0.518064	-1.2499	0.0619000350370658	2.3725	1.37947e-05	-0.944629	0.134959
fsr	NC_000913.3	503475	504696	0.689396	0.00233768	0.836084	0.000355703	-0.184657	0.567685246879259	0.508229	0.0294266	0.262621	0.312284
ftnA	NC_000913.3	1988715	1989213	-0.706339	0.0397135	2.54634	3.33129e-15	1.15758	0.00100395145463872	-0.940017	0.00520656	1.66227	4.12825e-07
ftnB	NC_000913.3	1986924	1987428	2.08877	8.40741e-15	-1.87958	4.26096e-12	-1.4312	1.16052721800882e-06	2.03767	1.75726e-14	-1.68008	5.66586e-10
ftsA	NC_000913.3	103981	105244	-0.101442	0.618045	-1.60667	8.3066e-24	-0.325853	0.0931075050693852	-0.157077	0.422853	-0.730964	1.1886e-05
ftsB	NC_000913.3	2872508	2872820	-0.847574	0.00120343	-0.278923	0.341861	-0.0811927	0.833822578891554	-1.33063	2.1044e-07	1.60262	4.32703e-10
ftsE	NC_000913.3	3602078	3602747	-0.641782	8.86596e-05	0.334147	0.0520987	-0.0768586	0.756076299826879	-0.261866	0.145405	0.447455	0.00886129
ftsH	NC_000913.3	3325000	3326935	-0.929468	0.000472032	-0.429997	0.136066	-0.127306	0.740369995764329	0.207514	0.516406	-0.945216	0.000511109
ftsI	NC_000913.3	91412	93179	-0.227344	0.161769	-1.85182	1.25147e-39	-0.431412	0.0084250952772823	-0.340699	0.0297687	-0.761921	2.06591e-07
ftsK	NC_000913.3	933223	937213	-0.697941	2.42677e-05	0.363011	0.0384436	0.260248	0.190724596573291	-0.397189	0.0230867	0.316343	0.0814625
ftsL	NC_000913.3	91031	91397	-0.410758	0.0549281	-1.37655	9.38708e-13	-0.0619489	0.840893907761401	-0.223443	0.34209	-0.581281	0.00506447
ftsN	NC_000913.3	4122379	4123339	0.266912	0.0474042	-1.4328	5.58015e-32	-0.641173	1.49336640226713e-06	0.187168	0.18575	-0.767339	8.18861e-10
ftsP	NC_000913.3	3161256	3162669	-0.742133	1.11063e-05	-0.271536	0.140871	0.276451	0.177560711523283	-0.296589	0.11095	0.00417142	0.991076
ftsQ	NC_000913.3	103154	103985	-0.20453	0.246133	-1.73046	6.25184e-31	-0.430567	0.0150813588692037	-0.241103	0.166743	-0.836734	6.60938e-08
ftsW	NC_000913.3	98402	99647	-0.589142	0.000661421	-1.29497	3.69044e-15	-0.0596698	0.818383180212652	-0.417821	0.0197034	-0.158371	0.436624
ftsX	NC_000913.3	3601027	3602086	-0.836232	1.95403e-08	0.347696	0.0273514	0.154663	0.442890323252041	-0.47551	0.00223483	0.422395	0.00753415
ftsY	NC_000913.3	3602749	3604243	-0.632447	6.75869e-05	0.420276	0.0105097	0.0164949	0.947905870686534	-0.370066	0.026873	0.697378	1.43977e-05
ftsZ	NC_000913.3	105304	106456	-0.0855213	0.604888	-0.619084	4.45009e-06	0.120317	0.50942213710426	0.245599	0.0952505	-0.29723	0.0417422
fucA	NC_000913.3	2933040	2933688	3.38062	3.82084e-13	-1.2115	0.0234835	-2.74266	6.98844787009387e-08	3.32278	2.34201e-14	-1.55748	0.00141791
fucI	NC_000913.3	2935583	2937359	2.22156	1.1432e-22	-0.87047	0.000383518	-2.8282	1.95521944676246e-34	2.69977	5.98869e-35	-0.953458	7.77787e-05
fucK	NC_000913.3	2937437	2938886	1.65494	2.07932e-12	-1.00228	5.08227e-05	-2.22959	4.48298211495114e-20	2.33933	2.91266e-24	-0.918887	0.000321845
fucO	NC_000913.3	2931864	2933013	3.59967	2.11615e-38	-1.7979	6.33644e-10	-3.0181	2.11239499012015e-25	3.21713	5.34562e-35	-1.48733	8.71187e-08
fucP	NC_000913.3	2934234	2935551	3.7778	4.40773e-13	-2.22364	6.43688e-05	-4.1643	8.18302436469457e-15	2.60537	1.13189e-10	-1.20067	0.00817777
fucR	NC_000913.3	2939367	2940099	2.67172	3.01799e-23	-0.791508	0.00665088	-1.6001	3.11626860621365e-08	2.91974	1.3434e-27	-1.43662	3.62584e-07
fucU	NC_000913.3	2938887	2939310	1.64342	1.70027e-13	-0.789198	0.000987352	-1.03495	6.55732829692837e-05	1.80031	3.18122e-17	-0.583106	0.0160086
fumA	NC_000913.3	1686730	1688377	3.4807	4.29326e-38	-1.23879	1.16247e-05	-2.66937	2.17452181697338e-22	3.79357	2.74014e-45	-1.8203	6.8088e-11
fumB	NC_000913.3	4345679	4347326	0.212954	0.481049	0.408373	0.162002	-0.494003	0.120425862894252	0.485793	0.0718014	-0.0090212	0.985681
fumC	NC_000913.3	1685184	1686588	2.81972	6.94113e-32	-1.08252	1.8466e-05	-1.69464	2.70648665028625e-11	3.146	7.0988e-40	-1.19988	2.26863e-06
fur	NC_000913.3	710199	710646	-0.210059	0.406045	0.341411	0.156509	0.191083	0.516575049728399	0.129973	0.633917	-0.0808617	0.782688
fusA	NC_000913.3	3471399	3473514	-1.16177	2.63456e-13	1.14461	7.66653e-13	0.237327	0.225342323978438	-1.19412	6.01874e-14	0.846811	2.32847e-07
fxsA	NC_000913.3	4368663	4369140	0.377307	0.333325	0.211366	0.613218	-0.660274	0.0990526153891801	1.39201	5.28204e-05	-0.681247	0.0686682
gabD	NC_000913.3	2791272	2792721	2.76563	6.83039e-15	-0.984655	0.0116197	-0.586085	0.236414913828704	3.15074	6.14204e-20	-0.93372	0.0172185
gabP	NC_000913.3	2794252	2795653	2.46932	1.65787e-05	-1.82118	0.00225645	-0.000749219	1	2.89859	9.85441e-08	-1.7443	0.00269403
gabT	NC_000913.3	2792734	2794015	2.77766	8.82563e-16	-0.894913	0.0199464	-0.706308	0.128111780317686	3.38971	1.20589e-24	-0.961081	0.0107082
gadA	NC_000913.3	3666179	3667580	1.91588	6.88545e-06	0.9224	0.0774748	0.767022	0.238812173254873	2.18557	1.36046e-07	-0.674091	0.1658
gadB	NC_000913.3	1570644	1572045	1.88323	5.94689e-06	0.777588	0.135637	2.36365	0.00144549172095305	1.83086	9.55809e-06	-0.990935	0.0280893
gadC	NC_000913.3	1568953	1570489	1.53925	7.56507e-06	0.860486	0.0313598	1.19838	0.0127879037709	1.64687	1.34387e-06	-0.938143	0.0102041
gadE	NC_000913.3	3658365	3658893	1.05051	0.00699994	0.253899	0.588969	2.04694	6.86896413891919e-05	0.506633	0.228789	-0.611546	0.137869
gadW	NC_000913.3	3663889	3664618	0.508312	0.0556379	-0.588359	0.0252949	0.367047	0.26288777870172	0.607603	0.0211388	-0.82478	0.00140194
gadX	NC_000913.3	3664985	3665810	0.246592	0.396884	-0.136286	0.663232	0.346065	0.293397667178643	-0.156497	0.615315	0.218046	0.475013
gadY	NC_000913.3	3664863	3664968	-0.830089	0.130191	-1.58219	0.000367277	-0.577222	0.348156798159458	-1.23408	0.0205492	-0.843967	0.0660066
galE	NC_000913.3	791038	792055	0.875053	0.0299793	1.33112	0.000722842	0.245719	0.650701292820696	0.566517	0.186434	0.0738896	0.889687
galK	NC_000913.3	788830	789979	1.44356	0.000114494	0.439024	0.302703	-0.809573	0.0558319722956918	1.40551	0.00019736	-0.642879	0.1203
galM	NC_000913.3	787796	788837	0.904683	7.29958e-05	0.663737	0.00495645	-0.453294	0.0842799324314514	1.25082	2.73491e-08	-0.425513	0.0885564
galP	NC_000913.3	3088283	3089678	-0.828527	0.274233	3.40215	4.25785e-07	2.31471	0.00122332708631111	-1.40513	0.051872	1.47099	0.0442844
galR	NC_000913.3	2976598	2977630	-0.118419	0.782997	0.649918	0.0658822	0.295973	0.509820464493669	-0.531083	0.14175	0.595885	0.0983527
galS	NC_000913.3	2240627	2241668	3.44069	6.47327e-20	-3.24736	9.6733e-18	-4.47505	1.33035769265231e-32	4.14862	4.0083e-28	-4.05037	1.43762e-26
galT	NC_000913.3	789982	791029	0.945713	0.0103195	0.882015	0.0187647	-0.271622	0.58011011396676	0.761249	0.045628	-0.179845	0.700922
galU	NC_000913.3	1291456	1292365	-0.762204	5.33608e-05	1.12867	1.44207e-09	0.814252	3.74789196042086e-05	-0.317635	0.125763	0.655537	0.000808228
gapA	NC_000913.3	1862770	1863766	-0.648395	0.0144864	1.85308	1.55994e-13	1.56721	9.34804570860079e-10	0.434446	0.121834	0.48164	0.0864001
gapC	NC_000913.3	1489712	1490713	0.3512	0.112388	0.906384	1.18631e-05	1.01229	3.23524040878604e-06	-0.0485119	0.862222	0.504761	0.0211013
garD	NC_000913.3	3275281	3276853	4.39275	6.0943e-35	-1.26197	0.00114718	-1.49521	0.000318293842740885	3.46929	8.35148e-24	-1.27204	0.000705841
garK	NC_000913.3	3270624	3271770	2.46939	7.77495e-16	-1.01591	0.00199275	-0.209066	0.679609586046887	1.96051	1.7924e-10	-0.975207	0.00317624
garL	NC_000913.3	3272786	3273557	4.63161	1.66324e-22	0.0894024	0.906284	0.279064	0.761059521425176	3.1684	1.01621e-13	-0.0413191	0.955802
garP	NC_000913.3	3273572	3274907	3.75787	7.6251e-15	2.25407	0.000199604	3.24104	0.000116170946227444	2.55562	6.90314e-08	0.586395	0.313828
garR	NC_000913.3	3271866	3272751	3.22666	1.17316e-16	-0.117705	0.832027	0.63156	0.266486828100986	2.63648	1.01836e-11	-0.455881	0.338765
gatA	NC_000913.3	2174596	2175049	2.39756	0.0796628	-4.33978	0.000516766	-4.25793	0.00139492164653966	3.64609	0.0393097	-5.76798	0.000511129
gatB	NC_000913.3	2174281	2174566	4.15984	0.0383286	-5.30137	0.00606925	-2.61052	NA	4.34291	0.0345749	-5.28291	0.00766468
gatC	NC_000913.3	2172920	2174278	1.01095	0.0364696	-1.6766	0.000208154	-0.455452	0.507859189795093	1.12806	0.0231817	-2.37931	7.7927e-08
gatD	NC_000913.3	2171832	2172873	0.656044	0.24717	-1.05942	0.0429364	-1.1127	0.0650333092227987	-0.486539	0.373227	-0.452378	0.371915
gatR	NC_000913.3	2171428	2171727	-0.120231	0.700585	0.720183	0.00657012	0.123848	0.754645112683874	-0.173059	0.571718	0.578346	0.0322926
gatY	NC_000913.3	2176349	2177204	4.29888	7.21532e-75	-1.91443	2.00986e-15	-3.31862	1.30855436080578e-44	4.46136	9.50128e-81	-3.07164	3.962e-38
gatZ	NC_000913.3	2175058	2176321	4.02073	9.28422e-62	-2.04789	1.58094e-16	-3.21883	2.02327933214066e-39	4.16927	1.38841e-66	-3.01186	1.30788e-34
gcd	NC_000913.3	138834	141225	-2.92613	1.24612e-39	2.58165	2.77904e-31	3.03264	2.22317902470954e-38	-2.99308	4.30292e-41	2.79275	4.10247e-36
gcl	NC_000913.3	533915	535697	0.731119	0.217998	0.036169	0.965444	-0.332974	0.695639500138066	0.125271	0.862071	0.24303	0.729115
gcvA	NC_000913.3	2941649	2942567	-0.853273	8.2238e-06	-1.24744	3.99885e-12	-0.066558	0.820975096545246	-0.63249	0.00136824	-0.581639	0.0023988
gcvB	NC_000913.3	2942695	2942901	0.249145	0.721851	-1.31333	0.0237474	-1.32536	0.0310300403567999	-0.453011	0.497019	0.534397	0.422651
gcvH	NC_000913.3	3049159	3049549	1.90633	1.1633e-05	-0.31529	0.546036	-0.963999	0.0510665903842805	3.66608	8.52831e-18	-1.93887	1.4285e-05
gcvP	NC_000913.3	3046167	3049041	1.9303	5.21798e-07	-1.53672	9.24166e-05	-1.1674	0.0054436980577828	3.84147	2.26128e-24	-2.65313	6.87123e-12
gcvR	NC_000913.3	2599905	2600478	0.407031	0.0916026	0.471006	0.0508218	0.105729	0.756861006497976	0.435358	0.0745061	-0.210048	0.440967
gcvT	NC_000913.3	3049572	3050667	2.28961	2.77018e-07	-1.23501	0.00834812	-1.8046	0.000121844105794479	4.05733	2.27834e-20	-2.67259	3.26696e-09
gdhA	NC_000913.3	1842370	1843714	0.471639	0.0575711	-0.21397	0.433762	0.386455	0.178347356106866	0.0980426	0.743521	-0.331613	0.209854
gfcA	NC_000913.3	1049438	1049744	-1.114	0.0111809	-0.998298	0.00983757	-0.306577	0.591634589649645	-2.26563	1.4994e-06	-0.483766	0.236138
gfcB	NC_000913.3	1048687	1049332	0.442889	0.433194	-1.71102	0.00021117	-1.22479	0.0270589706708124	0.0265582	0.96883	-1.19555	0.00554695
gfcC	NC_000913.3	1047944	1048691	-0.234152	0.674957	-1.30383	0.00206502	-0.896012	0.0838069599432882	-0.767257	0.0981532	-0.825558	0.0429459
gfcD	NC_000913.3	1045848	1047945	-0.17571	0.721622	-1.24445	0.00119252	-0.173966	0.773093504656622	-0.548317	0.193883	-1.00538	0.00833967
gfcE	NC_000913.3	1044663	1045803	0.768014	0.158316	1.88491	0.000219324	3.56762	1.81325560958571e-10	0.281271	0.650827	-0.27933	0.660494
ggt	NC_000913.3	3585080	3586823	-0.771942	0.0731404	1.09537	0.00934305	1.37523	0.00408616217920313	-0.982731	0.0191794	-1.03619	0.0110484
ghrA	NC_000913.3	1097885	1098824	1.07822	0.00165929	-0.141034	0.746127	0.136959	0.789095706670206	0.840959	0.0173584	-0.517659	0.172226
ghrB	NC_000913.3	3717309	3718284	0.0230389	0.941122	0.933421	2.05571e-05	1.21144	9.22556666197434e-08	0.545389	0.0166352	0.240789	0.348266
glcA	NC_000913.3	3119596	3121279	0.379396	0.354219	-1.42971	3.23898e-05	-0.974391	0.0176856126313674	-0.391415	0.300364	0.0531966	0.904408
glcB	NC_000913.3	3121633	3123805	0.958313	1.14542e-06	-0.552714	0.00769485	-0.148479	0.62111019438912	1.61186	5.34377e-17	-0.755092	0.000235717
glcC	NC_000913.3	3128271	3129036	3.8813	5.94343e-21	-2.05063	1.66981e-06	-3.57248	2.16907166498315e-17	3.87622	2.64411e-21	-1.84693	1.98673e-05
glcD	NC_000913.3	3126521	3128021	1.23042	0.0137805	-0.862916	0.102791	-0.614829	0.367130766691356	1.14286	0.0236951	-0.896518	0.086986
glcE	NC_000913.3	3125469	3126522	1.21326	0.0772071	-0.78401	0.289629	0.0218258	0.984463818234343	0.769114	0.287145	-0.753255	0.294957
glcF	NC_000913.3	3124235	3125459	1.35715	0.00096198	-0.811968	0.0651568	-1.07924	0.0256920940331972	1.45352	0.000420377	-0.970174	0.0262459
glcG	NC_000913.3	3123826	3124231	1.17202	0.000268095	0.64252	0.0906247	0.277284	0.595811167574911	1.6566	2.8475e-07	-0.463703	0.230319
gldA	NC_000913.3	4137931	4139035	1.85837	5.23857e-07	2.23011	5.3511e-09	2.15573	2.07788279759217e-07	1.62546	1.3638e-05	-0.127991	0.799555
glf	NC_000913.3	2107225	2108329	-0.561368	0.122223	0.312578	0.423288	0.433362	0.295833203775905	-1.18581	0.000508956	1.05389	0.00252373
glgA	NC_000913.3	3566599	3568033	0.330801	0.538316	1.89945	2.74068e-05	3.09666	6.61440935842231e-12	-0.0604983	0.924062	0.226988	0.700302
glgB	NC_000913.3	3571315	3573502	1.1293	3.05023e-15	-1.07087	9.97186e-14	-0.0882567	0.689770464791338	1.53755	1.68055e-27	-1.08318	7.27009e-14
glgC	NC_000913.3	3568032	3569328	1.36857	1.78604e-11	-1.46658	6.20399e-13	-0.472925	0.0519845251979499	2.11055	6.3437e-26	-1.51405	1.55657e-13
glgP	NC_000913.3	3564133	3566581	0.117025	0.838894	0.586065	0.225063	2.28153	2.06860270191522e-07	-0.0545294	0.929837	-0.68509	0.155614
glgS	NC_000913.3	3191738	3191939	2.73219	1.3319e-21	-0.37064	0.304452	-1.3754	4.14166254841408e-05	2.35628	2.22418e-17	-0.490115	0.148639
glgX	NC_000913.3	3569345	3571319	1.12777	8.95203e-08	-1.52417	3.2092e-13	-0.242983	0.388036466362712	1.69747	3.34605e-16	-1.50752	9.01497e-13
glk	NC_000913.3	2508460	2509426	0.586985	0.0120994	-0.0456545	0.884267	-0.681922	0.00692576497030194	0.676243	0.00361162	-0.603174	0.0111639
glmM	NC_000913.3	3322732	3324070	-0.321129	0.133309	0.556509	0.00627484	-0.154738	0.566601794183816	0.205629	0.372704	0.414119	0.0529342
glmS	NC_000913.3	3911838	3913668	-0.553023	0.0140506	2.83917	5.86805e-42	4.5856	3.32868790603727e-107	-1.35266	2.80103e-10	0.392097	0.102356
glmU	NC_000913.3	3913829	3915200	-1.36459	4.07399e-18	-0.417575	0.0130264	0.727602	1.36421863492791e-05	-1.28757	3.27348e-16	0.279333	0.118468
glmY	NC_000913.3	2691156	2691340	-1.21461	0.0607774	-4.85168	2.03697e-18	-3.68619	1.06613861264129e-10	-0.376589	0.851648	0.0690682	0.976819
glmZ	NC_000913.3	3986431	3986638	-0.465936	0.615205	2.76341	0.000327867	3.4361	9.93143614899278e-06	-0.980327	0.26829	1.568	0.065472
glnA	NC_000913.3	4056624	4058034	-1.68217	4.47267e-09	0.570376	0.0679047	0.582511	0.0802459924077864	-0.243358	0.489	-0.152492	0.688612
glnB	NC_000913.3	2687069	2687408	-0.184285	0.343694	1.44319	1.4543e-17	0.413563	0.036610767590774	0.184566	0.354871	0.813218	3.34603e-06
glnD	NC_000913.3	185977	188650	-0.172137	0.28211	-0.914585	2.45138e-11	0.286047	0.103899528465748	0.149299	0.372704	-0.699923	6.93442e-07
glnE	NC_000913.3	3196800	3199641	-0.0311398	0.904204	-0.483207	0.0118106	0.26971	0.256316433485912	0.137138	0.54465	0.218913	0.310047
glnG	NC_000913.3	4053868	4055278	-1.49821	4.32002e-11	-0.0689682	0.81865	0.939058	0.000164521053870238	-0.225454	0.414287	0.090368	0.77171
glnH	NC_000913.3	847257	848004	-0.351468	0.338245	2.83482	2.30183e-19	1.25828	0.000198029776366308	1.1408	0.000502796	0.514079	0.155093
glnK	NC_000913.3	472597	472936	-1.20456	0.361584	0.0221237	0.993536	0.847827	NA	-3.60652	0.0399278	0.620471	0.630404
glnL	NC_000913.3	4055289	4056339	-1.99787	3.05706e-14	0.101743	0.764699	0.524499	0.0920189035849628	-0.768578	0.00626367	0.242708	0.45396
glnP	NC_000913.3	846459	847119	-0.437458	0.198936	2.63136	9.93192e-18	1.03152	0.00220972574119865	0.997108	0.00179786	0.365579	0.318512
glnQ	NC_000913.3	845740	846463	-0.71972	0.0164434	2.17946	2.00162e-14	1.21028	7.00835282634004e-05	0.983028	0.000933384	0.213827	0.559297
glnS	NC_000913.3	706092	707757	-1.06797	5.45104e-14	0.93512	6.34432e-11	0.579772	0.000158902215700907	-0.717558	6.89801e-07	0.494713	0.000995761
gloA	NC_000913.3	1727836	1728244	0.0161547	0.95251	1.13997	3.06459e-10	0.587322	0.00424894819292374	-0.209867	0.316098	0.750217	5.39111e-05
gloB	NC_000913.3	234026	234782	0.846732	2.16453e-05	0.869966	3.55756e-05	-0.0533309	0.868035839746291	1.07305	5.77072e-08	0.0543034	0.846524
glpA	NC_000913.3	2352646	2354275	4.83192	6.59996e-68	-2.80908	3.53079e-23	-4.63017	1.11808067758299e-61	4.89927	2.59305e-71	-3.32045	1.28928e-32
glpB	NC_000913.3	2354264	2355524	4.65191	5.81515e-78	-2.74318	3.79271e-27	-4.53535	4.54071738020869e-73	5.01097	1.43911e-90	-3.34643	6.00079e-40
glpC	NC_000913.3	2355520	2356711	4.95529	5.26685e-104	-3.30855	4.22599e-46	-4.77326	1.57898886483055e-94	4.96987	7.4405e-111	-3.21157	1.31954e-45
glpD	NC_000913.3	3562012	3563518	0.216954	0.359531	0.46634	0.0326882	-0.346722	0.152026262018004	0.620736	0.00355462	0.384185	0.0904693
glpE	NC_000913.3	3561496	3561823	0.0120213	0.963544	-0.0692802	0.760135	-0.439028	0.0293585037563906	-0.140987	0.508166	0.439895	0.0189325
glpF	NC_000913.3	4117244	4118090	5.01986	1.87278e-90	-2.09172	2.76998e-16	-3.7577	1.33363857834789e-50	5.19875	3.0866e-97	-3.20275	7.40192e-37
glpG	NC_000913.3	3560621	3561452	-0.629907	7.7958e-06	0.375649	0.0102485	-0.0842471	0.687011452034099	-0.498229	0.000581268	0.633157	1.02511e-05
glpK	NC_000913.3	4115713	4117222	3.80645	8.24784e-30	-1.4552	3.32183e-05	-2.95589	3.84241409447229e-18	4.86151	3.03268e-48	-2.78516	3.80555e-16
glpQ	NC_000913.3	2349934	2351011	4.66221	3.66813e-50	-3.36527	2.59054e-26	-4.70827	7.61938441918078e-51	5.27779	5.78283e-64	-3.82785	1.63315e-33
glpR	NC_000913.3	3559847	3560605	-0.487327	0.00118208	0.297873	0.0579097	0.057724	0.799535207959426	-0.25289	0.120691	0.504957	0.0010056
glpT	NC_000913.3	2351015	2352374	5.10446	4.44412e-54	-3.32397	3.10732e-23	-5.22496	2.40405118655823e-56	5.90384	9.71304e-72	-4.28628	1.24239e-37
glpX	NC_000913.3	4114568	4115579	1.69401	1.66571e-13	-1.98195	5.58248e-18	-2.10262	8.70423401876272e-20	2.06986	1.45708e-19	-1.7744	2.12955e-14
glrK	NC_000913.3	2689670	2691098	0.302225	0.0804243	-1.07744	3.47406e-12	-0.717995	4.10919470261029e-05	0.334219	0.0505388	-0.519763	0.0014165
glrR	NC_000913.3	2687468	2688803	-0.477878	0.00880403	-0.613422	0.000410328	0.0155802	0.957119483505566	-0.327966	0.0888414	0.0456925	0.847421
glsA	NC_000913.3	511640	512573	1.4205	0.0797085	0.180005	0.873382	-0.58406	0.622363667016344	0.760206	0.392148	-0.263678	0.798899
glsB	NC_000913.3	1612324	1613251	-1.00335	2.81014e-07	0.779009	7.3835e-05	0.510131	0.0276756702673186	-0.707097	0.000493079	0.691245	0.000636971
gltA	NC_000913.3	753184	754468	3.0864	4.40935e-34	-2.10623	2.84977e-16	-3.01123	3.79735606354314e-32	3.7538	2.05336e-50	-2.2709	1.24092e-18
gltB	NC_000913.3	3354724	3359185	-0.112329	0.756532	-0.856509	0.00307153	0.317688	0.377233999068745	-0.277396	0.402106	-0.803838	0.00647142
gltD	NC_000913.3	3359197	3360616	-0.126633	0.741786	-1.19227	7.66342e-05	0.89771	0.00810502656741113	-0.0456005	0.913155	-0.893428	0.00406909
gltF	NC_000913.3	3361175	3361940	-0.548384	0.0874651	0.713446	0.023488	-0.264667	0.522298272189899	-0.950069	0.00180821	0.415702	0.195768
gltI	NC_000913.3	686838	687747	1.71049	1.62866e-21	-2.12129	1.46813e-32	-0.410405	0.0618883790234002	1.82342	2.74921e-24	-2.31932	1.22503e-38
gltJ	NC_000913.3	685928	686669	0.977942	1.1249e-06	-0.949537	2.64412e-06	-0.311673	0.250561940459154	0.916322	6.17491e-06	-0.652887	0.00191546
gltK	NC_000913.3	685254	685929	0.486026	0.106584	-0.942925	0.000778094	0.0605847	0.89919572791115	0.464942	0.127934	-0.598835	0.043186
gltL	NC_000913.3	684529	685255	0.524248	0.0316079	-0.862487	0.000231384	0.354445	0.251077761142683	0.404593	0.113472	-0.707081	0.00328197
gltP	NC_000913.3	4294480	4295794	-1.35925	1.43569e-13	1.01081	5.06874e-08	0.97462	8.81823647483415e-07	-1.60566	1.96653e-18	1.34528	2.74777e-13
gltS	NC_000913.3	3827459	3828665	-0.608992	0.000479623	1.12028	8.68834e-11	0.445396	0.0293585037563906	-0.878106	2.76384e-07	1.26232	1.1704e-13
gltX	NC_000913.3	2519256	2520672	-1.25097	1.12672e-12	0.297585	0.129502	0.842844	5.53901478601005e-06	-0.886825	7.4515e-07	0.427523	0.0265259
gluQ	NC_000913.3	159185	160112	-0.936798	0.00517448	-0.0450415	0.921593	-0.893244	0.0121990127603213	-0.756175	0.0269399	0.131709	0.755642
glvC	NC_000913.3	3861986	3863603	-0.0438988	0.961892	-0.201061	0.794596	-0.459353	0.59942275659888	0.5421	0.457078	-0.724618	0.290208
glvG	NC_000913.3	3861172	3861987	-0.874202	0.0475421	0.332697	0.47559	-0.241257	0.689770464791338	-0.491919	0.291446	0.211335	0.67357
glxK	NC_000913.3	541887	543033	0.466716	0.385982	-1.30815	0.00437899	-1.01789	0.0657161810963912	0.749288	0.106266	-0.915693	0.0403796
glxR	NC_000913.3	536585	537464	0.137411	0.867899	0.471365	0.534369	0.321639	0.754124975224548	-0.14927	0.835539	1.21827	0.0506006
glyA	NC_000913.3	2684253	2685507	-0.610499	0.0646517	0.560155	0.0956189	0.739086	0.0331592954306622	0.345665	0.337987	0.00365075	0.996983
glyQ	NC_000913.3	3724406	3725318	-0.879406	1.07079e-08	0.402958	0.0132524	0.385198	0.0275538387302391	-0.703142	6.96623e-06	0.27801	0.106688
glyS	NC_000913.3	3722327	3724397	-1.04826	1.15954e-09	0.232323	0.237726	0.507509	0.00775423517799872	-0.669027	0.000167421	0.0734907	0.75206
gmd	NC_000913.3	2127192	2128314	-0.17471	0.808747	0.86821	0.170492	2.21098	0.01109831197617	-0.841532	0.164596	0.70147	0.242782
gmhA	NC_000913.3	243542	244121	0.277774	0.231635	0.805935	0.00014911	0.133096	0.658093039226604	0.739485	0.000500938	0.43816	0.0547438
gmhB	NC_000913.3	222832	223408	-0.138802	0.606151	0.713502	0.0017607	-0.162277	0.606671300334913	0.0247874	0.93615	0.513645	0.0299467
gmk	NC_000913.3	3821427	3822051	-1.68302	2.53967e-12	1.05213	1.97543e-05	0.844686	0.00131358110320683	-1.28385	1.46261e-07	1.2703	2.77885e-07
gmr	NC_000913.3	1344756	1346742	0.0658963	0.867899	-0.499255	0.114776	0.272125	0.500084287296904	-0.138744	0.70857	-0.587888	0.0628049
gnd	NC_000913.3	2099861	2101268	-0.254054	0.0564556	0.698781	2.03374e-08	1.42051	7.89342655208191e-31	0.00677091	0.973262	0.120396	0.426708
gnsA	NC_000913.3	1052066	1052240	-0.0993511	0.835488	0.444935	0.271034	-0.217549	0.670835105211003	-0.626866	0.107663	1.31651	0.000347248
gnsB	NC_000913.3	1637608	1637782	0.49141	0.290985	0.638787	0.162283	-0.035787	0.955662425973727	0.0667104	0.908271	0.792657	0.0803484
gntK	NC_000913.3	3577064	3577592	-1.48454	1.67102e-08	0.000881303	1	0.146542	0.704010964646105	-1.20026	3.68113e-06	1.4331	2.93638e-08
gntP	NC_000913.3	4549952	4551296	4.11077	2.14115e-52	-2.06812	4.46687e-13	-4.26889	5.21358608104145e-54	4.45678	2.01054e-64	-2.87863	5.48581e-26
gntR	NC_000913.3	3577730	3578726	-0.43951	0.0424173	0.801067	0.000118931	-0.258218	0.316119176826803	-0.122851	0.631639	0.726446	0.000658778
gntT	NC_000913.3	3546558	3547875	-0.278134	0.359523	-1.14454	1.45893e-05	-1.21039	8.75698370810966e-06	0.419068	0.151591	0.210006	0.523339
gntU	NC_000913.3	3575720	3577061	-0.830389	7.31941e-08	-0.0776081	0.677945	-0.0228259	0.926947258766185	-0.905408	3.98955e-09	0.0320581	0.874498
gntX	NC_000913.3	3544881	3545565	-0.537804	0.0514323	1.12301	2.20176e-05	-0.240565	0.494628961807819	-0.0897943	0.79468	0.819556	0.00284221
gor	NC_000913.3	3646298	3647651	-0.926538	9.10082e-05	0.417035	0.102791	1.071	1.54586471366234e-05	-0.358635	0.172778	0.0965253	0.758747
gph	NC_000913.3	3513630	3514389	-0.665612	0.000410829	0.0186391	0.944574	0.818025	5.44798923026434e-05	-0.0612401	0.80499	-0.297443	0.152512
gpmA	NC_000913.3	786842	787595	-0.337241	0.186785	1.74191	1.76689e-14	0.698343	0.00538883356050365	0.238393	0.380698	0.963758	4.76104e-05
gpmM	NC_000913.3	3785259	3786804	-2.66066	9.38155e-27	1.76467	2.32917e-12	1.90013	1.00667603688139e-13	-2.04559	3.19433e-16	1.7543	5.28032e-12
gpp	NC_000913.3	3962744	3964229	-0.642747	6.39754e-05	-0.327852	0.0544099	0.357568	0.0519845251979499	-0.470321	0.00466057	0.119825	0.548644
gpr	NC_000913.3	3147896	3148937	4.9723	4.37203e-75	-1.95331	6.06358e-12	-3.16195	4.45136657502391e-29	5.28406	7.32695e-85	-3.06819	2.81866e-28
gpsA	NC_000913.3	3782641	3783661	0.174089	0.549884	0.730109	0.00344397	-0.0498714	0.894123809588834	0.864598	0.000445915	0.180676	0.550021
gpt	NC_000913.3	255976	256435	-1.94369	1.16183e-09	0.86108	0.010321	0.481495	0.219393893185558	-1.63763	3.8104e-07	1.89302	5.08404e-09
grcA	NC_000913.3	2716065	2716449	-1.45419	1.59568e-10	1.57899	4.06739e-12	1.95686	1.9568606649444e-16	-0.738472	0.00197718	0.833924	0.000484032
greA	NC_000913.3	3328238	3328715	-1.63723	8.7514e-10	1.13842	2.9734e-05	0.0112644	0.977745456388606	-1.5119	1.85094e-08	1.0533	0.000142097
greB	NC_000913.3	3536811	3537288	-0.362526	0.0560145	0.571128	0.00192745	0.403318	0.0663867556901014	0.078954	0.731434	0.172559	0.421982
groL	NC_000913.3	4371024	4372671	-0.155625	0.766095	0.839312	0.0508547	0.174724	0.7673206328931	2.37029	2.57287e-09	-1.13263	0.00776226
groS	NC_000913.3	4370687	4370981	0.00748933	0.993653	1.28119	0.00170761	0.161865	0.782527904829075	2.28086	6.59483e-09	-0.795274	0.067488
grpE	NC_000913.3	2750114	2750708	-0.482808	0.177742	1.79943	2.47623e-08	0.581363	0.12485572224539	1.25151	0.00014367	0.181474	0.664535
grxA	NC_000913.3	890495	890753	-0.127083	0.585317	0.588974	0.00328432	0.196246	0.472403573717371	-0.690365	0.000354193	0.901417	2.3761e-06
grxB	NC_000913.3	1123406	1124054	0.645024	0.0425094	1.40434	4.54718e-06	1.27022	0.000125553339996336	1.19887	8.59714e-05	0.138644	0.731207
grxC	NC_000913.3	3784190	3784442	-0.841684	0.000281366	1.78609	3.83196e-15	0.550267	0.0355703009115743	0.0024707	0.998274	0.790669	0.000985725
grxD	NC_000913.3	1733753	1734101	-0.323818	0.171656	2.12303	7.38924e-24	1.37756	3.74468514188556e-10	-0.684175	0.00200234	1.4415	1.63944e-11
gshA	NC_000913.3	2814882	2816439	-0.76266	7.69027e-06	0.189823	0.333019	0.474321	0.012535948093438	-0.363134	0.0478086	0.173092	0.397726
gshB	NC_000913.3	3091877	3092828	-0.432993	0.0977899	0.198061	0.487809	0.529105	0.0599840327228606	-0.0552147	0.868884	0.100056	0.75638
gsiA	NC_000913.3	867519	869391	-0.0347636	0.925423	-0.0896626	0.786192	0.565334	0.0621078945066361	-0.0326699	0.928845	0.233066	0.450698
gsiB	NC_000913.3	869410	870949	0.0797658	0.837545	-0.00635852	0.993513	1.0725	0.00141196030228024	0.224463	0.528192	0.203238	0.579671
gsiC	NC_000913.3	870966	871887	-0.132501	0.695216	-0.0553649	0.880545	0.906812	0.00780911144881812	-0.0287813	0.94161	0.115434	0.748425
gsiD	NC_000913.3	871889	872801	-0.437987	0.198717	-0.340919	0.309493	0.955704	0.0147743531696212	-0.251843	0.50064	0.182474	0.632795
gsk	NC_000913.3	500124	501429	-1.71415	5.01497e-15	-0.134535	0.617544	0.552601	0.0281384282066308	-1.44126	7.78627e-11	0.0578612	0.849912
gspA	NC_000913.3	3453928	3455398	0.211931	0.72275	-1.86766	2.16498e-05	-0.957568	0.0857091257691216	-0.570156	0.256292	-1.04043	0.0130154
gspB	NC_000913.3	3453507	3453927	-0.0643735	0.90463	-1.15473	0.00189803	-0.730004	0.113386694037711	-0.265651	0.558547	-0.480323	0.226009
gspC	NC_000913.3	3455577	3456393	-0.370338	0.594368	-1.24717	0.01841	-0.493493	0.521996933025985	-1.081	0.0490026	-0.156756	0.794815
gspD	NC_000913.3	3456376	3458329	-0.233192	0.465722	-1.10513	1.36268e-05	-0.222214	0.573882623362999	-0.781449	0.00445381	-0.266076	0.348342
gspE	NC_000913.3	3458338	3459820	-0.824632	0.0410361	-1.06643	0.00168937	-0.123647	0.828744354463275	-0.64183	0.0974112	-0.137312	0.748425
gspF	NC_000913.3	3459816	3461013	-0.0748542	0.899108	-1.16415	0.00427153	0.125533	0.85789347094305	-0.741805	0.0976931	0.243245	0.613145
gspG	NC_000913.3	3461022	3461460	-0.74856	0.448275	-0.684633	0.440257	1.74186	0.177097626185421	-1.0582	0.29357	-0.0024291	1
gspH	NC_000913.3	3461467	3461977	-0.437865	0.638697	-1.54864	0.0230549	-0.306844	0.786970719423059	-1.0385	0.240774	-0.639497	0.390725
gspI	NC_000913.3	3461973	3462351	-0.0231472	0.989028	-1.45739	0.0765759	0.365278	0.797309294052542	-0.167872	0.887752	-0.414149	0.688236
gspJ	NC_000913.3	3462343	3462931	-2.32882	0.0212032	-0.979798	0.165109	1.25557	0.250903108838967	-0.573641	0.509172	-0.815237	0.246711
gspK	NC_000913.3	3462923	3463907	0.202022	0.782666	-0.639529	0.300038	-0.399932	0.633610606556497	-0.0369559	0.961364	-0.73464	0.183004
gspL	NC_000913.3	3463921	3465085	0.0888797	0.907385	-1.07627	0.0542363	-0.495158	0.523010353372947	0.103274	0.888286	-0.00322581	0.999853
gspM	NC_000913.3	3465081	3465543	0.362034	0.622281	-1.17299	0.0543769	-0.632184	0.446653954217652	-0.0155003	0.989589	-0.382335	0.572043
gspO	NC_000913.3	3465542	3466220	0.4475	0.407746	-1.27195	0.00565379	-0.711604	0.236579148456992	-0.56993	0.265533	0.284638	0.593738
gss	NC_000913.3	3136662	3138522	-0.265055	0.14382	0.734594	1.15585e-05	1.39192	6.74937499692493e-16	-0.400876	0.0222274	0.641829	0.000169619
gstA	NC_000913.3	1714376	1714982	1.35745	4.67894e-13	0.0832021	0.74322	0.0515448	0.870417980709522	1.51367	9.3099e-16	-0.818054	3.82905e-05
gstB	NC_000913.3	879853	880480	0.395029	0.31365	1.20791	0.000722842	0.78411	0.0537170547883076	-0.171893	0.695784	0.712328	0.0587938
gtrA	NC_000913.3	2467854	2468217	-1.10489	4.14787e-07	0.478319	0.038322	0.422283	0.107115845991238	-1.09267	6.70978e-07	1.11078	4.99436e-07
gtrB	NC_000913.3	2468213	2469134	-0.494786	0.0612085	0.134734	0.655382	0.0119773	0.976303071265781	-0.925867	0.000205527	0.998402	5.64402e-05
gtrS	NC_000913.3	2469130	2470462	-0.332913	0.360299	0.965488	0.00376426	1.65651	1.66703940704855e-05	-0.868411	0.0098803	1.20178	0.000299775
guaA	NC_000913.3	2630957	2632535	-2.61966	1.14272e-09	2.72638	2.78704e-10	2.24612	4.66010352288377e-07	-1.00903	0.0297366	1.33131	0.00373252
guaB	NC_000913.3	2632603	2634070	-4.03704	7.10134e-17	2.62621	1.00679e-07	2.82551	1.62099263690652e-08	-1.53391	0.00271249	1.6898	0.00104424
guaC	NC_000913.3	113443	114487	-0.624664	0.00607561	-0.917756	3.50513e-05	0.0300063	0.931204152437751	-1.2149	2.87073e-08	-0.191795	0.474342
guaD	NC_000913.3	3025765	3027085	0.653465	0.0189335	-1.12647	1.97543e-05	-0.604322	0.0657048355434022	0.612781	0.0233551	-0.766922	0.00353543
gudD	NC_000913.3	2918044	2919385	1.32187	0.000235718	-0.0999397	0.838414	0.104597	0.861443985041983	1.20088	0.000870796	0.119977	0.808282
gudP	NC_000913.3	2920747	2922100	3.525	4.11447e-10	-0.724866	0.29976	-0.839011	0.303534004745038	2.81072	8.74766e-08	-0.337579	0.641615
gudX	NC_000913.3	2919405	2920746	1.65638	0.000130333	-0.274671	0.617369	-0.284717	0.689764313857346	1.28608	0.00231147	-0.294677	0.577484
gyrA	NC_000913.3	2336792	2339420	-0.968777	9.62487e-10	1.12946	9.86215e-13	0.82578	5.55445033082215e-07	-0.525314	0.00151095	0.627101	0.000150586
gyrB	NC_000913.3	3877704	3880119	-1.13982	1.87059e-08	0.0989848	0.702372	0.543287	0.0167931493398069	-0.642004	0.00242371	-0.0517041	0.855047
hcaB	NC_000913.3	2671224	2672037	2.77076	4.89971e-17	0.756362	0.054536	1.3064	0.00506846475932359	2.59226	4.36893e-16	-1.14481	0.000863041
hcaC	NC_000913.3	2670907	2671228	2.52913	7.82975e-06	0.686191	0.329338	1.80872	0.0339124387895279	2.62233	1.85816e-06	-1.18782	0.0500765
hcaD	NC_000913.3	2672046	2673249	2.5231	9.46051e-15	0.294384	0.472327	1.32687	0.00233182425902051	2.63703	1.02378e-16	-1.02413	0.00298748
hcaE	NC_000913.3	2669031	2670393	2.74322	7.93818e-18	0.295522	0.453878	0.14993	0.774028298789334	2.3332	1.47345e-13	-1.18524	0.000390534
hcaF	NC_000913.3	2670389	2670908	2.87632	1.97439e-13	0.216195	0.687037	0.624115	0.295093168848315	2.74368	3.8302e-13	-1.53613	0.000120434
hcaR	NC_000913.3	2668005	2668896	5.2188	2.15247e-67	-3.09369	8.97287e-24	-3.48567	3.30035813869015e-29	5.03565	1.26435e-64	-3.75123	1.55919e-35
hcaT	NC_000913.3	2666706	2667846	-0.114114	0.560793	0.287765	0.103042	0.0338708	0.899707143357348	-0.227088	0.212581	0.599067	0.000346923
hchA	NC_000913.3	2035834	2036686	1.77302	1.84691e-16	0.00979401	0.980128	-0.201578	0.529533761828469	2.10625	5.27952e-23	-0.941599	3.34195e-05
hcp	NC_000913.3	912161	913814	-0.47888	0.453288	0.327025	0.613485	-0.177002	0.832060143574959	-0.642672	0.272585	0.531694	0.360615
hcr	NC_000913.3	911181	912150	0.980769	0.0262598	3.10443	3.85988e-09	2.52094	1.7729477631762e-05	0.458726	0.342656	0.286833	0.585351
hda	NC_000913.3	2618074	2618776	-0.811713	2.64009e-07	0.497664	0.00216448	0.379176	0.0413317587776508	-0.71022	8.2479e-06	1.13181	6.90033e-13
hdeA	NC_000913.3	3656407	3656740	0.719251	0.0668581	3.25797	1.39673e-18	2.27818	5.19379609270843e-09	0.931055	0.0158095	0.420782	0.332074
hdeB	NC_000913.3	3655965	3656292	0.618253	0.107822	3.41518	4.27602e-20	2.44278	6.62806324041401e-10	1.02674	0.00523413	0.573209	0.153461
hdeD	NC_000913.3	3656994	3657567	0.114528	0.746127	2.84609	1.14422e-18	1.95279	1.4281590717235e-08	0.348872	0.265533	0.487258	0.11632
hdfR	NC_000913.3	3947127	3947967	0.302387	0.237365	0.213942	0.427635	-0.211965	0.50992755877381	0.0951204	0.748044	-0.00752041	0.98667
hdhA	NC_000913.3	1697272	1698040	1.84329	2.94618e-16	-0.793482	0.000863371	-0.461904	0.100787490156114	2.14642	1.73172e-21	-1.35303	6.68102e-09
helD	NC_000913.3	1024470	1026525	0.0501885	0.75765	0.23936	0.0797139	0.100471	0.589833398667744	0.133334	0.367806	0.483558	0.000226692
hemA	NC_000913.3	1263713	1264970	-0.33318	0.0137555	-0.770503	1.23054e-09	-0.08136	0.671394108238177	-0.134325	0.382319	-0.420873	0.00167666
hemB	NC_000913.3	388752	389727	-1.19637	1.10194e-08	1.7155	1.83271e-16	0.979364	1.05202852265958e-05	-0.763599	0.000438449	1.14492	9.28172e-08
hemC	NC_000913.3	3989824	3990766	0.0990387	0.635234	-0.164288	0.403666	0.0284588	0.91615312443729	0.430432	0.0156757	-0.0828367	0.712144
hemD	NC_000913.3	3989087	3989828	-0.10777	0.601607	-0.578388	0.000677208	-0.0447559	0.862949372021613	0.306944	0.0961522	-0.0412533	0.85892
hemE	NC_000913.3	4197715	4198780	-0.939471	4.08467e-07	0.438272	0.0253735	0.479347	0.0244397639681966	-0.399711	0.0468673	0.475857	0.0171223
hemF	NC_000913.3	2553224	2554124	-0.286054	0.101177	-0.423131	0.00968749	0.0139045	0.958896157950306	-0.187702	0.316499	-0.27136	0.119309
hemG	NC_000913.3	4034607	4035153	-0.443566	0.0309712	-0.562391	0.00449598	0.199794	0.457131037290266	-0.055106	0.833142	-0.360009	0.0877731
hemH	NC_000913.3	498054	499017	-0.392566	0.090063	0.189053	0.451053	-0.111894	0.729087400777203	0.0114944	0.973641	0.4781	0.0416249
hemL	NC_000913.3	173601	174882	-0.813376	8.48418e-08	1.4653	1.59383e-22	0.903391	1.06551570286968e-08	-0.533325	0.000692918	0.977111	1.88206e-10
hemN	NC_000913.3	4052044	4053418	-0.715798	5.33667e-07	-0.263699	0.0863964	0.371311	0.0244397639681966	-0.432763	0.00362326	0.129524	0.45522
hemX	NC_000913.3	3987884	3989066	-0.00019058	1	-0.340284	0.100498	0.356892	0.119895347194313	0.404207	0.0493634	-0.125679	0.602781
hemY	NC_000913.3	3986685	3987882	-0.314089	0.131158	-0.326479	0.115427	0.540086	0.011850103845099	0.351584	0.0940902	-0.0946831	0.709723
hflC	NC_000913.3	4403299	4404304	-0.794292	0.00179472	-0.179838	0.546722	0.135963	0.707400412956522	0.32041	0.259939	-0.379391	0.178704
hflD	NC_000913.3	1191989	1192631	-1.71149	7.29585e-14	0.147294	0.596915	0.641615	0.0136988498695818	-1.17388	4.99298e-07	0.11925	0.692022
hflK	NC_000913.3	4402037	4403297	-0.647567	0.00239366	0.251629	0.290518	0.204513	0.45432878478728	0.269154	0.257625	0.0137879	0.96713
hflX	NC_000913.3	4400671	4401952	-0.449268	0.0064166	0.0834887	0.675196	-0.168403	0.417222627628359	0.121454	0.534931	0.161862	0.398446
hfq	NC_000913.3	4400287	4400596	-0.742402	1.28634e-05	1.04074	6.96239e-10	0.530829	0.00424196680467152	-0.187741	0.344985	0.700868	6.21981e-05
hha	NC_000913.3	480089	480308	-0.368265	0.0565163	0.883618	1.44703e-06	0.0842282	0.760816129838276	-0.703165	0.000121796	0.951793	1.54657e-07
hicA	NC_000913.3	1509285	1509462	0.356338	0.497009	0.398893	0.45507	1.01242	0.0971552545025815	0.0439727	0.944377	-0.20784	0.718549
hicB	NC_000913.3	1509507	1509924	-0.0172461	0.97252	-0.310597	0.401843	0.741563	0.0737329017492637	0.493122	0.172984	-0.623166	0.0761042
higA	NC_000913.3	3233727	3234144	0.299171	0.45953	0.0175066	0.975725	-0.455269	0.316175861124629	0.0291329	0.951878	0.493528	0.202481
higB	NC_000913.3	3234140	3234455	-0.307766	0.488659	-0.31087	0.460274	0.00983713	0.987120672967846	-1.26189	0.000936128	0.90006	0.0152298
hinT	NC_000913.3	1161884	1162244	0.383281	0.111863	0.804088	0.000480376	0.624644	0.0166216556886231	0.820241	0.000305859	0.022554	0.948043
hipA	NC_000913.3	1590853	1592176	0.571733	0.0237751	-1.21221	3.82997e-07	-0.396891	0.195155672251708	0.389152	0.149837	-0.76174	0.00235002
hipB	NC_000913.3	1592175	1592442	0.626572	0.118808	-1.65587	3.4621e-06	-0.583105	0.228999006294616	0.511322	0.20739	-0.649172	0.0947721
hisA	NC_000913.3	2095124	2095862	0.374257	0.140108	-0.5854	0.0150054	0.235079	0.497720976060493	0.0364944	0.910686	-0.484178	0.0454302
hisB	NC_000913.3	2093467	2094535	0.558935	0.00441708	-0.613289	0.00174421	0.110943	0.717943489457961	0.562555	0.00406078	-0.770288	5.50759e-05
hisC	NC_000913.3	2092397	2093468	-0.116486	0.778209	-0.173047	0.65492	0.896298	0.0226216656144784	-0.253821	0.50446	-0.235761	0.537225
hisD	NC_000913.3	2091096	2092401	-0.40218	0.134128	0.0816573	0.796254	0.774485	0.00995892971133291	-0.210804	0.474912	-0.23722	0.405025
hisF	NC_000913.3	2095843	2096620	0.0126905	0.972278	-0.525982	0.0295548	0.96562	0.000606448230383451	0.114509	0.696779	-0.461705	0.0613919
hisG	NC_000913.3	2090191	2091091	-0.159951	0.68374	0.172953	0.657289	0.243764	0.599068062606007	-0.513471	0.132914	0.270514	0.468411
hisH	NC_000913.3	2094534	2095125	0.332074	0.393042	-0.228806	0.57095	0.437875	0.341886141191863	0.585382	0.1148	-0.80332	0.0248216
hisI	NC_000913.3	2096613	2097225	0.059295	0.824083	-0.0995971	0.688554	0.939838	7.9980007408924e-05	0.261062	0.242701	-0.414903	0.0486324
hisJ	NC_000913.3	2426005	2426788	0.542494	0.0490415	-0.656469	0.0159276	-0.0975245	0.806407262419797	1.07435	4.91766e-05	-0.656998	0.019171
hisL	NC_000913.3	2089995	2090046	1.10118	0.155986	-0.972408	0.219773	-1.05587	0.25239349851284	-0.31431	0.71073	-0.0117361	0.994424
hisM	NC_000913.3	2424516	2425233	0.179645	0.682379	-1.22134	0.000404967	-0.244692	0.647428014180189	0.295611	0.506982	-0.754898	0.0483544
hisP	NC_000913.3	2423735	2424509	0.496909	0.12581	-0.960256	0.00149124	-0.00416878	0.993348324098154	0.616406	0.0555711	-0.523639	0.11188
hisQ	NC_000913.3	2425229	2425916	0.755581	0.0174282	-1.09377	0.000388909	-0.548269	0.152386023907471	0.89652	0.00506902	-0.873073	0.00686158
hisS	NC_000913.3	2639300	2640575	-0.634546	2.76053e-07	0.682596	3.5296e-08	0.42549	0.00166184866850051	-0.575702	3.98726e-06	0.600166	1.92453e-06
hiuH	NC_000913.3	2038955	2039369	1.25046	0.00154746	-0.297902	0.523869	-0.992386	0.0266178767326832	0.995622	0.0136604	-0.05899	0.91493
hldD	NC_000913.3	3793986	3794919	-1.61517	4.09063e-09	0.917039	0.00129844	0.373803	0.27403782660693	-0.784621	0.00688966	1.25045	1.10033e-05
hldE	NC_000913.3	3195319	3196753	-1.0114	1.67747e-08	0.337903	0.082356	0.710326	0.00029072818775276	-0.453208	0.0178768	0.714763	0.000127795
hlyE	NC_000913.3	1229482	1230394	0.173029	0.805991	-1.65009	0.00110271	-0.141333	0.871850793116891	0.292988	0.692602	-2.74492	5.28585e-08
hmp	NC_000913.3	2685834	2687025	0.636126	0.000264976	0.951158	2.02363e-07	-0.279231	0.213373786919384	1.26249	7.81047e-14	-0.0330925	0.89403
hns	NC_000913.3	1292508	1292922	0.0491349	0.771403	0.994322	5.74142e-15	0.120635	0.48248023585068	-0.0275771	0.877025	0.806368	4.64744e-10
hofB	NC_000913.3	115713	117099	-0.108393	0.763302	-0.607001	0.0305803	-0.217817	0.593892966020724	-0.0178242	0.965746	-0.339906	0.264137
hofC	NC_000913.3	114521	115724	-0.153607	0.682379	-0.556224	0.0715825	-0.133847	0.778694530199625	0.0296479	0.943274	-0.22767	0.519358
hofM	NC_000913.3	3521971	3522751	1.15436	0.00041424	0.18742	0.663789	-0.23218	0.65888511480702	0.648781	0.0492499	-0.335507	0.357181
hofN	NC_000913.3	3521432	3521972	1.38139	0.102142	-1.09672	0.21407	-0.432095	0.745092662731744	0.959406	0.193375	-0.448528	0.593102
hofO	NC_000913.3	3521008	3521449	0.170701	0.886579	-0.23925	0.836227	0.165236	0.914348253928666	0.518846	0.607302	-0.441276	0.671854
hofP	NC_000913.3	3520614	3521019	2.29157	0.0532201	-1.68974	0.181527	-1.51604	0.32014752673159	0.912864	0.344432	-1.09799	0.233187
hofQ	NC_000913.3	3519464	3520703	1.16653	0.0220869	-1.28154	0.0113594	-0.750227	0.246430699659176	0.154246	0.802751	-0.429119	0.433108
hokB	NC_000913.3	1491921	1492071	2.29224	2.52443e-06	-0.54241	0.373281	-1.42659	0.0161402077010684	1.49092	0.000483711	0.147905	0.809399
hokD	NC_000913.3	1645118	1645274	-0.526585	0.0184154	0.162974	0.517727	0.290147	0.301317360509829	-0.0671548	0.816349	-0.262494	0.28494
hokE	NC_000913.3	607835	607988	-0.0540113	0.972672	0.391485	0.770846	0.623637	0.717750192450172	0.139965	0.924062	0.2557	0.857764
holA	NC_000913.3	670573	671605	-0.633553	3.121e-05	-0.103436	0.565627	0.152277	0.457603837837867	-0.407978	0.0102681	0.375755	0.0198758
holB	NC_000913.3	1155761	1156766	-0.868474	6.65693e-09	0.700361	3.32025e-06	0.964904	6.99911093751634e-09	-0.613434	6.94846e-05	0.184419	0.284034
holC	NC_000913.3	4483836	4484280	-0.399609	0.0431518	-1.29782	4.0674e-13	0.391666	0.0853001449351159	0.104717	0.658572	-1.45365	5.54713e-16
holD	NC_000913.3	4607802	4608216	-1.42904	7.29838e-08	0.871924	0.00131391	0.328707	0.334863165182482	-1.26064	3.47156e-06	1.23837	5.54063e-06
holE	NC_000913.3	1925107	1925338	-0.433411	0.212834	0.947995	0.00379501	0.325059	0.450759636232943	-1.01316	0.00154609	1.63981	2.3145e-07
hpf	NC_000913.3	3346172	3346460	0.362352	0.0972465	0.301924	0.181527	0.535993	0.0221395973541169	0.706564	0.0006443	0.0466806	0.869441
hpt	NC_000913.3	141430	141967	-1.42361	4.44359e-16	2.40871	2.67708e-43	1.48754	2.16139745672687e-16	-1.38618	3.0389e-15	1.99773	3.61465e-30
hrpA	NC_000913.3	1483060	1486963	-0.758576	2.2254e-06	-0.861829	4.95531e-08	-0.140126	0.522465328147484	-0.257614	0.149837	-0.680956	2.85604e-05
hrpB	NC_000913.3	162104	164534	-0.861808	9.25119e-10	-0.652186	2.554e-06	0.0680937	0.752751859099328	-0.507446	0.0005216	-0.108644	0.532775
hscA	NC_000913.3	2657084	2658935	-1.23364	2.20366e-11	0.62998	0.00103264	0.470212	0.0252234058649229	-0.723397	0.00014738	0.405036	0.0467202
hscB	NC_000913.3	2658951	2659467	-1.22301	8.26697e-08	0.754748	0.00135149	0.465596	0.082772458765419	-0.670554	0.00512824	0.517102	0.037699
hscC	NC_000913.3	681722	683393	2.15249	8.88043e-14	-2.36887	1.27558e-16	-2.61833	1.97185198718801e-18	1.73856	1.48107e-11	-1.65775	1.37547e-10
hsdM	NC_000913.3	4581458	4583048	-0.608406	0.00131446	-0.356402	0.0728995	0.0666695	0.812842597153385	-0.477148	0.0147196	-0.465133	0.0180477
hsdR	NC_000913.3	4583248	4586761	1.75653	2.3106e-23	-0.751154	4.4863e-05	-0.920108	8.7018345938747e-07	1.9522	1.00096e-28	-0.847047	4.52155e-06
hsdS	NC_000913.3	4580067	4581462	-0.842194	6.95254e-07	-0.914224	3.63941e-08	0.226365	0.296591094543646	-0.474849	0.00748661	-1.17588	9.1227e-13
hslJ	NC_000913.3	1441320	1441743	-2.04563	6.27221e-10	1.18531	0.000414378	2.67541	5.63448669074001e-13	-0.784189	0.0275016	0.790732	0.0272747
hslO	NC_000913.3	3529773	3530652	-1.36873	2.0139e-05	1.02437	0.00190752	0.473066	0.223386337637054	0.798552	0.0179829	-0.449554	0.219234
hslR	NC_000913.3	3529347	3529749	-0.97587	0.00633173	0.644484	0.0846575	0.0578583	0.91528493958676	1.01357	0.004648	-0.701006	0.0638586
hslU	NC_000913.3	4120415	4121747	-1.40348	0.000418219	0.772072	0.0677271	0.417574	0.407417513839512	1.31117	0.00117152	-0.789704	0.0668018
hslV	NC_000913.3	4121756	4122287	-1.26921	0.000532075	0.347343	0.408816	0.0772756	0.890492520209479	0.925359	0.0147824	-0.70578	0.0752078
hspQ	NC_000913.3	1028403	1028721	-0.935198	0.000380351	0.956034	0.0003108	-0.0893027	0.818809569230576	-0.264414	0.388571	0.525261	0.065267
hsrA	NC_000913.3	3939184	3940612	-0.368152	0.0815577	0.463009	0.0257225	0.745103	0.00120154267451324	-0.500206	0.0149754	0.484959	0.0189724
htpG	NC_000913.3	495119	496994	-0.807827	0.102742	1.30641	0.0059952	0.27785	0.670102168359543	2.2487	8.63364e-07	-0.918555	0.0671113
htpX	NC_000913.3	1911694	1912576	-0.0383303	0.886579	-0.390491	0.0633357	0.239657	0.33625473574367	0.618523	0.00224866	-1.05266	9.36594e-08
htrE	NC_000913.3	152828	155426	-0.206887	0.647078	-2.03842	1.24123e-10	-0.710467	0.0944026215795058	-0.44952	0.225834	-1.30887	6.99002e-06
hupA	NC_000913.3	4200280	4200553	0.114728	0.726743	1.83114	5.4773e-13	0.58204	0.0454184991039108	0.408193	0.153424	1.03258	9.54286e-05
hupB	NC_000913.3	461450	461723	0.324916	0.317738	0.617891	0.0424664	-0.230751	0.553234844528299	-0.110681	0.766444	1.34287	3.7724e-06
hyaA	NC_000913.3	1032138	1033257	0.854018	0.477691	-0.476042	0.718815	-0.542791	NA	0.973078	0.384357	-0.337858	0.796352
hyaB	NC_000913.3	1033253	1035047	0.212221	0.849504	-0.461305	0.649621	-0.10953	0.938722243788048	1.65347	0.072382	-1.35119	0.155809
hyaC	NC_000913.3	1035065	1035773	1.40613	0.114867	-1.25032	0.17142	-0.725365	0.567685246879259	0.0492875	0.968051	-1.10237	0.179585
hyaD	NC_000913.3	1035769	1036357	-0.123139	0.870184	-0.0427021	0.957942	0.304035	0.7398381785997	0.823767	0.184241	-0.242763	0.747416
hyaE	NC_000913.3	1036353	1036752	0.250289	0.842975	-0.775899	0.472617	1.49676	0.341754261376499	1.0513	0.421082	-0.537455	0.717889
hyaF	NC_000913.3	1036748	1037606	0.0188588	0.980346	-0.172595	0.772523	0.565648	0.425963004816132	0.0574855	0.932211	-0.148874	0.811648
hybA	NC_000913.3	3144153	3145140	0.389186	0.131698	0.141656	0.636151	-1.47945	7.76952892068766e-10	0.788727	0.000647577	0.357666	0.18899
hybB	NC_000913.3	3142985	3144164	0.534129	0.116033	-0.274446	0.459087	-1.71297	9.32008313203571e-08	0.514293	0.117156	0.125374	0.75783
hybC	NC_000913.3	3141285	3142989	-0.118561	0.655781	-0.0960596	0.722903	-0.642801	0.00761539179228501	0.577704	0.00978473	0.0224421	0.945746
hybD	NC_000913.3	3140791	3141286	-0.26701	0.274303	-0.0270646	0.928803	-0.73902	0.00177184435502144	0.184553	0.476957	0.114642	0.68238
hybE	NC_000913.3	3140310	3140799	-0.342063	0.222673	-0.018225	0.960367	-0.392114	0.212034672967605	0.275701	0.342411	0.0315808	0.931475
hybF	NC_000913.3	3139976	3140318	-0.252935	0.594193	0.0488973	0.928246	-0.510038	0.302121857364366	0.0835837	0.873897	-0.091334	0.859854
hybG	NC_000913.3	3139715	3139964	0.0278778	0.960028	-0.872901	0.0181636	-0.0821002	0.891925035416654	0.182536	0.689716	-0.571456	0.143008
hybO	NC_000913.3	3145142	3146261	0.766231	0.000525412	-0.229343	0.374492	-1.63035	2.18981285532969e-13	0.988509	3.75918e-06	0.149146	0.596711
hycA	NC_000913.3	2849973	2850435	0.239066	0.924333	-1.7965	0.336597	-0.600651	NA	0.276741	0.935848	-1.71243	0.52219
hycB	NC_000913.3	2849237	2849849	2.30858	0.280766	-2.46925	0.24498	-1.63921	NA	2.10408	0.236063	-1.97781	0.271236
hycC	NC_000913.3	2847414	2849241	-0.0116976	0.99269	-0.244415	0.733701	-0.522095	0.517143488186104	-0.206562	0.795032	-0.242598	0.746322
hycD	NC_000913.3	2846488	2847412	-0.897678	0.362459	-0.461409	0.617369	-0.181587	0.889988644381685	-0.434287	0.67713	0.345033	0.744094
hycE	NC_000913.3	2844761	2846471	0.0291877	0.970526	-0.868461	0.0898996	-0.641176	0.323352612737584	-0.252119	0.668077	0.251705	0.66831
hycF	NC_000913.3	2844209	2844752	0.890636	0.343154	-1.32201	0.129502	0.151708	0.920641874502095	0.163684	0.873895	-0.668617	0.433108
hycG	NC_000913.3	2843442	2844210	0.442406	0.445918	-0.659447	0.230158	-0.693646	0.285435326400038	0.0772676	0.909766	0.0803505	0.904408
hycH	NC_000913.3	2843035	2843446	0.717967	0.102339	-0.576814	0.204797	-0.324879	0.603551082894158	0.19481	0.701851	-0.218051	0.664249
hycI	NC_000913.3	2842572	2843043	0.733575	0.00443421	-0.134977	0.671931	-0.203459	0.594643251545295	0.718337	0.00568784	0.0642746	0.855312
hydN	NC_000913.3	2837577	2838105	0.629593	0.346119	-0.683224	0.300388	-1.00032	0.168938674813199	0.429035	0.546032	-0.164052	0.836595
hyfA	NC_000913.3	2601200	2601818	-0.725308	0.61873	-1.0433	0.381882	-1.35701	0.314646606622019	-0.1452	0.920122	-0.386297	0.76149
hyfB	NC_000913.3	2601817	2603836	0.0863314	0.885062	-0.0466447	0.940118	-0.679044	0.211409616090447	0.212749	0.67445	-0.247678	0.616145
hyfC	NC_000913.3	2603846	2604794	-1.41541	0.579083	-0.446895	0.860213	0.236348	NA	0.89651	0.747487	-0.770448	0.788806
hyfD	NC_000913.3	2604810	2606250	-0.0917084	0.937393	-0.406009	0.673521	-0.213375	0.868503054403291	-0.185452	0.857019	0.308157	0.754594
hyfE	NC_000913.3	2606261	2606912	-1.14471	0.415346	-0.040453	0.983558	0.0181065	NA	-0.214095	0.899212	0.23291	0.886869
hyfF	NC_000913.3	2606916	2608497	0.179126	0.752124	-0.166371	0.769226	-0.235888	0.734089701908388	0.0421746	0.948921	-0.279859	0.616509
hyfG	NC_000913.3	2608486	2610154	0.740852	0.0667246	-0.611103	0.14193	-0.373339	0.507858612314615	0.887199	0.0265883	-0.625582	0.137474
hyfH	NC_000913.3	2610163	2610709	-1.04471	0.173757	-0.0869362	0.923531	1.42258	0.136781121620467	0.648573	0.422097	0.0902962	0.93055
hyfI	NC_000913.3	2610705	2611464	1.30452	0.029462	-0.292943	0.695686	1.24366	0.184038786484442	0.88144	0.125665	0.0366956	0.966031
hyfJ	NC_000913.3	2611456	2611870	0.611383	0.394657	-0.184249	0.827758	-0.0636281	0.954587076217031	0.72733	0.315818	-0.722952	0.313828
hyfR	NC_000913.3	2611899	2613912	0.740926	0.0446901	-0.622556	0.100001	0.0788605	0.899959412754465	0.827938	0.0232724	-0.941683	0.00807537
hyi	NC_000913.3	535709	536486	0.764419	0.383211	0.41481	0.688732	-0.100558	0.940482535664717	-0.080872	0.94161	-0.314707	0.746079
hypA	NC_000913.3	2850646	2850997	0.177614	0.897884	-1.34868	0.198436	-0.326951	0.838321473955773	-0.620491	0.624983	-0.826174	0.448344
hypB	NC_000913.3	2851000	2851873	0.578707	0.0487946	-0.382462	0.220073	-0.496969	0.163235732024918	0.646397	0.0292915	-0.214239	0.543468
hypC	NC_000913.3	2851863	2852136	0.336626	0.610466	-0.111509	0.88214	0.148355	0.871850793116891	0.752716	0.242642	-0.617756	0.351521
hypD	NC_000913.3	2852135	2853257	0.0273831	0.946848	-0.242434	0.45278	-0.0436486	0.925791313694425	0.876651	0.00337983	-0.744883	0.0147733
hypE	NC_000913.3	2853253	2854264	0.0364317	0.926953	-0.701011	0.011041	-0.309608	0.404573052306115	0.400068	0.195393	-0.714196	0.0120843
hypF	NC_000913.3	2835172	2837425	0.00605737	0.989028	-0.417462	0.0724212	-0.326941	0.251235314129801	0.49806	0.0340781	0.0156423	0.965459
hypT	NC_000913.3	4557377	4558289	-0.132326	0.525676	-0.122108	0.557409	0.125146	0.631144703051281	-0.093053	0.670497	0.119191	0.581574
hyuA	NC_000913.3	3010027	3011413	0.640302	0.34412	-1.1158	0.0697133	-0.963571	0.19772826789897	-0.433104	0.515599	-0.334694	0.598949
iaaA	NC_000913.3	866567	867533	0.233827	0.553586	-0.390041	0.295061	0.0742308	0.885684505679886	0.0110845	0.986306	-0.00826749	0.991076
iadA	NC_000913.3	4558353	4559526	-0.500374	0.00547155	1.42489	2.49452e-16	0.329309	0.117434134185407	-0.0811402	0.717555	1.0394	4.42868e-09
iap	NC_000913.3	2876580	2877618	0.278872	0.141806	-1.55728	2.44453e-21	-0.336029	0.119889670571629	-0.0807623	0.71101	-0.794479	2.01511e-06
ibaG	NC_000913.3	3336548	3336803	-0.638677	0.00112675	1.41	2.09843e-13	0.402512	0.0780255512934617	-0.673485	0.000627131	1.18503	8.15235e-10
ibpA	NC_000913.3	3867008	3867422	-1.02841	0.054656	0.321571	0.598419	-0.445216	0.507859189795093	0.980755	0.0721708	-0.808814	0.151955
ibpB	NC_000913.3	3866468	3866897	-1.65428	0.00210741	-0.289937	0.649099	-0.0040283	0.996749814341877	0.654779	0.271176	-1.19089	0.0328054
ibsA	NC_000913.3	2153348	2153408	0.310049	0.785164	1.85888	0.120532	1.1061	0.447264058845535	0.00847327	0.998233	0.720892	0.45251
ibsB	NC_000913.3	2153680	2153737	0.594326	0.787241	0.507736	0.836462	-1.86959	NA	-0.873461	0.596899	1.57698	0.336855
ibsC	NC_000913.3	3056889	3056949	1.58841	0.00282605	-0.790425	0.180173	-1.81519	0.00172413956767247	1.53852	0.00249923	0.269678	0.696268
ibsD	NC_000913.3	3194765	3194825	0.160481	0.870184	1.17246	0.202693	-0.325225	0.778694530199625	-0.361921	0.702109	0.260056	0.787162
ibsE	NC_000913.3	3195140	3195200	0	1	-0.896772	0.827775	-2.85151	NA	0.364654	0.924068	-0.0318571	0.996983
icd	NC_000913.3	1195122	1196373	1.49295	3.48073e-09	0.0305979	0.933231	-0.590782	0.040622340750041	2.04111	3.54209e-16	-0.561134	0.0440578
icdC	NC_000913.3	1211412	1211577	1.38462	1.43409e-06	0.164357	0.646611	-0.0354126	0.936512307711386	2.04404	5.86206e-13	-0.435593	0.18405
iclR	NC_000913.3	4222803	4223628	-1.13192	3.91355e-11	1.23082	6.83872e-13	0.535389	0.00652140915301266	-0.918646	1.19042e-07	0.98377	1.37078e-08
idi	NC_000913.3	3033064	3033613	0.116344	0.752957	1.17158	0.000122041	0.495473	0.190724596573291	0.0914978	0.811887	0.81958	0.00893287
idnD	NC_000913.3	4493374	4494406	4.2993	2.96439e-36	-1.12564	0.00382777	-2.55519	1.15498863773342e-11	4.60837	1.81184e-45	-2.62982	1.44159e-14
idnK	NC_000913.3	4494622	4495186	3.08587	8.45799e-14	-1.71813	9.33712e-05	-2.06253	1.05961702275993e-05	2.44994	1.82153e-11	-1.6433	1.70315e-05
idnO	NC_000913.3	4492586	4493351	3.91477	8.46248e-25	-1.1542	0.00690764	-2.08428	1.34174120643029e-06	3.57219	3.08984e-25	-1.26676	0.000902864
idnR	NC_000913.3	4490140	4491139	1.29217	5.47703e-07	-1.06275	5.56807e-05	-0.87101	0.00346418519450237	0.850815	0.00113279	-0.572017	0.0375953
idnT	NC_000913.3	4491205	4492525	1.5783	1.0597e-05	-0.675969	0.0885232	-0.897041	0.04096984853861	1.05217	0.00273167	-0.134731	0.772134
ihfA	NC_000913.3	1795252	1795552	0.0441753	0.867899	0.137679	0.558076	0.362141	0.113982332421181	-0.125131	0.606535	-0.19529	0.40623
ihfB	NC_000913.3	963827	964112	0.10244	0.405199	0.535022	5.27511e-07	0.545071	1.71475021687163e-06	-0.0154031	0.919089	0.222439	0.0543951
ileS	NC_000913.3	22390	25207	-0.740134	2.75505e-08	-0.837188	2.95885e-10	0.147327	0.394119161762973	-0.175378	0.253422	-0.478537	0.000594936
ilvA	NC_000913.3	3955330	3956875	0.154618	0.519809	-2.00491	3.02992e-26	0.544965	0.031664110762006	0.424082	0.0475224	-1.67536	7.8688e-19
ilvB	NC_000913.3	3851095	3852784	0.823611	0.018313	-2.32048	1.31556e-12	-2.16236	1.25089418412183e-10	0.735513	0.0375939	-2.40342	1.47541e-13
ilvC	NC_000913.3	3957969	3959445	0.907891	0.000220962	-3.1808	2.25842e-43	-0.860987	0.00158858035303105	0.607828	0.015229	-2.50797	1.34551e-28
ilvD	NC_000913.3	3953477	3955328	0.171134	0.459644	-1.69072	1.65165e-19	0.0999615	0.751207778482008	0.326984	0.128313	-1.383	1.41774e-13
ilvE	NC_000913.3	3952483	3953413	0.406693	0.0630273	-2.16448	5.6233e-29	-0.185824	0.530121406269308	0.52105	0.0139799	-1.76805	4.23475e-20
ilvG	NC_000913.3	3950559	3952204	-0.360773	0.231211	-2.33053	1.34655e-19	-0.801188	0.00688481316883814	-0.825387	0.00288393	-1.66826	1.23228e-10
ilvH	NC_000913.3	87356	87848	0.671083	0.0271224	-1.7195	5.60087e-10	0.0889824	0.855723262216941	0.21277	0.52905	-1.22268	5.05149e-06
ilvI	NC_000913.3	85629	87354	0.491854	0.0538849	-1.68078	2.41119e-13	-0.580522	0.043820758175233	0.373924	0.149259	-1.13344	7.77645e-07
ilvL	NC_000913.3	3950321	3950420	2.23304	0.000215989	-2.15654	0.000414378	-2.13815	0.000876084615876577	0.209395	0.786845	-0.133922	0.869807
ilvM	NC_000913.3	3952200	3952464	-0.756627	0.471765	-4.47778	5.52082e-11	-0.182561	0.893188839348613	-1.58397	0.067013	-3.13344	3.31917e-08
ilvN	NC_000913.3	3850801	3851092	0.665314	0.169906	-3.61493	7.93297e-20	-1.55345	0.00113217596525987	-0.0365411	0.950667	-3.34462	7.86863e-21
ilvX	NC_000913.3	3950506	3950557	-0.882941	0.341489	-1.90971	0.00726781	-1.903	0.016932967638536	-0.818441	0.2876	-0.874856	0.202481
ilvY	NC_000913.3	3956926	3957820	-0.695	0.014585	-0.263058	0.385744	-0.0230092	0.958896157950306	0.0261261	0.945525	0.0284299	0.944466
inaA	NC_000913.3	2348821	2349472	-0.00884048	0.980551	-1.32976	3.53222e-10	-1.18419	2.36310020663816e-07	-0.652457	0.00445381	-0.282253	0.243026
infA	NC_000913.3	926224	926443	-1.87892	1.11851e-12	1.41612	1.3353e-07	0.452837	0.153179235915131	-2.01044	2.66167e-14	1.77537	3.59617e-11
infB	NC_000913.3	3313341	3316014	-1.35878	1.27723e-11	-0.327361	0.145328	-0.111605	0.706134888798898	-1.21619	1.7761e-09	-0.255985	0.279716
infC	NC_000913.3	1800095	1800638	-0.852394	7.81958e-08	-0.271462	0.12141	0.155966	0.456130825538079	-1.18236	5.42541e-14	-0.0174744	0.943368
insA	NC_000913.3	4518526	4518802	0.185757	0.606784	0.324707	0.343432	-0.251886	0.551072323377819	0.0153681	0.974029	0.451457	0.172743
insB1	NC_000913.3	4518720	4519224	-0.644996	0.0977708	-0.160059	0.70567	-0.598433	0.153472218018961	-0.932177	0.014115	-0.0826438	0.851877
insC1	NC_000913.3	4498271	4498637	0	1	-2.47487	0.788623	0	NA	0	1	-1.27638	0.898812
insD1	NC_000913.3	4498594	4499500	0.290328	0.653896	-0.0638781	0.931978	0.00365852	0.997606088183691	0.380059	0.550781	-0.477495	0.438738
insE1	NC_000913.3	2170235	2170535	0.187706	0.849028	-0.880739	0.271381	-1.5955	0.0545124655170382	-0.955775	0.244141	0.331808	0.702559
insF1	NC_000913.3	2170531	2171398	-0.262516	0.66569	0.110032	0.865474	0.274816	0.726555412343157	-1.16325	0.0316964	1.02501	0.0534571
insG	NC_000913.3	4502102	4503431	-0.299398	0.223472	0.0113428	0.974828	0.00359827	0.992031412925685	-0.0609503	0.836057	0.312405	0.210563
insH1	NC_000913.3	3652181	3653198	0.578738	0.00996172	-0.861355	6.78597e-05	-0.399857	0.151069510708333	0.238864	0.32711	-0.300766	0.197617
insI1	NC_000913.3	4507465	4508617	-0.194559	0.824463	0.672905	0.389539	-0.185275	0.857309365944945	0.883845	0.247027	-0.219051	0.81511
insJ	NC_000913.3	3720679	3721201	-1.75112	2.43889e-05	-0.492504	0.24308	-0.509909	0.294213613859948	-1.85011	7.17075e-06	0.503105	0.241114
insK	NC_000913.3	3721197	3722049	-0.930996	0.0136512	-1.21023	0.000222979	0.116654	0.833796997520033	-1.37282	0.000430783	-0.84786	0.0118419
insL1	NC_000913.3	2514330	2515443	0.541011	0.0424173	0.189145	0.540931	-0.921387	0.00103314082524909	1.5827	4.03885e-10	-0.648244	0.0209951
insM	NC_000913.3	4508675	4508942	0.247575	0.725532	0.930215	0.158096	-0.221383	0.804027552155878	0.775774	0.21238	0.407294	0.580561
insO	NC_000913.3	4507196	4507451	0.536206	0.0180352	-0.853984	8.31126e-05	-1.09759	2.31086523539067e-06	0.0711772	0.802751	-0.584651	0.00741361
insP	NC_000913.3	1503217	1503649	0.591555	0.625198	-0.333535	0.797527	-0.231126	NA	0.317781	0.800204	-0.576499	0.613145
insQ	NC_000913.3	1503716	1504865	0.0773785	0.744854	-0.327378	0.0995801	0.273765	0.263706642079471	0.590739	0.0021312	-0.320916	0.121455
insZ	NC_000913.3	1294425	1295322	-0.875724	0.00983579	0.4328	0.223113	0.454308	0.289969836244493	-0.886548	0.00875676	0.715604	0.034433
intA	NC_000913.3	2756158	2757400	0.318368	0.236624	-1.30364	4.33125e-08	-0.287261	0.353772476287257	0.667563	0.00798385	-1.24165	2.90318e-07
intB	NC_000913.3	4496674	4497940	-0.246025	0.351592	-0.665838	0.00459515	-0.272396	0.362147625964656	-0.751177	0.00146825	0.000177253	1
intD	NC_000913.3	564814	565978	0.701643	0.0258939	-0.673381	0.0347363	-0.591503	0.0959934952269579	0.220549	0.548324	-0.269837	0.458643
intG	NC_000913.3	2012501	2012663	0.438021	0.664116	1.07204	0.291169	0.377107	0.785452563465927	-0.566958	0.577568	0.658458	0.5154
intK	NC_000913.3	1647173	1647356	0.106234	0.941122	0.34622	0.797527	0.210011	NA	0.116168	0.933578	-0.848145	0.443473
intQ	NC_000913.3	1651550	1652708	0.548554	0.421207	-0.491567	0.474752	-0.536023	0.531540545074693	-0.267513	0.70605	-0.130442	0.857963
intR	NC_000913.3	1411999	1413235	-0.985215	0.015105	0.356316	0.421408	0.476625	0.356284239818635	-1.17806	0.003014	0.283897	0.536831
intS	NC_000913.3	2466544	2467702	-0.196084	0.421578	-0.288154	0.213996	-0.358659	0.160314632842146	-0.119315	0.650755	0.0886121	0.747984
intZ	NC_000913.3	2558857	2560066	0	1	0	1	0	1	0	1	0	1
iraD	NC_000913.3	4556992	4557385	-0.0622285	0.928516	-0.975894	0.0392531	0.44144	0.546684308094633	-0.00596113	0.997831	-1.1039	0.0191317
iraM	NC_000913.3	1211679	1212003	-0.0587726	0.874163	0.32024	0.309159	0.288472	0.450759636232943	-0.436206	0.156196	0.255085	0.440967
iraP	NC_000913.3	401385	401646	3.12224	8.99362e-06	0.605513	0.468115	0.319645	0.760857256458337	1.47297	0.0509187	-0.82376	0.317516
iscA	NC_000913.3	2659562	2659886	-0.573601	0.00658524	1.20802	2.88006e-09	0.46289	0.0473203290299956	-0.10221	0.695784	0.783837	0.00020922
iscR	NC_000913.3	2661642	2662131	-0.086351	0.724943	0.772001	8.08766e-05	-0.0375953	0.899959412754465	-0.0872484	0.725	0.706473	0.000403594
iscS	NC_000913.3	2660316	2661531	-0.554043	0.00104105	1.21529	1.15526e-13	0.274476	0.163898685864466	-0.103535	0.616856	0.832303	7.74695e-07
iscU	NC_000913.3	2659902	2660289	-0.52488	0.00460041	1.16368	7.38042e-11	0.418648	0.0421208061096979	-0.154222	0.478698	0.778015	2.55317e-05
iscX	NC_000913.3	2656535	2656736	-1.28565	7.60716e-10	0.757126	0.000418037	0.779538	0.000747716490889331	-0.681738	0.00187005	0.244476	0.321894
ispA	NC_000913.3	440201	441101	-0.297958	0.0231303	0.888528	1.07103e-12	0.0390293	0.840321434267277	0.0892435	0.562389	0.590461	4.41012e-06
ispB	NC_000913.3	3333709	3334681	-0.854559	5.84204e-06	0.705409	0.000242571	0.375126	0.0873749745611616	-0.395948	0.0514485	0.685904	0.000459491
ispD	NC_000913.3	2871779	2872490	-1.49385	1.93899e-10	-0.0140758	0.969525	0.324085	0.272216686872532	-1.20217	4.46636e-07	1.11489	3.515e-06
ispE	NC_000913.3	1262025	1262877	-0.911822	4.68771e-11	0.669753	1.86208e-06	0.267172	0.110848042021339	-0.67324	2.07593e-06	0.68026	1.9337e-06
ispF	NC_000913.3	2871300	2871780	-0.956149	2.6664e-06	0.326185	0.140099	0.475151	0.0483790727250198	-0.638053	0.0027339	0.992419	2.11979e-06
ispG	NC_000913.3	2640685	2641804	-0.565546	1.59638e-05	-0.0168569	0.928246	0.249916	0.106743143784755	-0.353473	0.0101202	-0.164775	0.276515
ispH	NC_000913.3	26276	27227	-0.878212	5.42964e-05	-1.13159	1.29416e-07	0.238352	0.395426305149331	-0.418273	0.0756101	-0.777092	0.000482121
ispU	NC_000913.3	194902	195664	-0.979308	3.60432e-06	0.252948	0.294903	-0.0876827	0.780800025468499	-1.01675	1.60998e-06	0.769673	0.000430871
isrC	NC_000913.3	2071314	2071518	-0.635282	0.63149	-1.89298	0.0511923	-0.332644	0.83420845762401	3.35384	1.79086e-05	-3.1215	8.83963e-05
istR	NC_000913.3	3853117	3853257	-0.513453	0.45953	-0.756299	0.204433	0.103838	0.91528493958676	-1.58712	0.00903995	-0.122849	0.851428
ivbL	NC_000913.3	3852889	3852988	2.75704	3.895e-07	-2.68005	1.02168e-06	-3.1492	1.32940703930063e-08	1.79601	0.0013208	-1.45172	0.012029
ivy	NC_000913.3	240342	240816	1.20723	0.000428432	-0.613102	0.0961654	-0.158288	0.756107201866232	0.93968	0.00763094	-0.0180638	0.975468
katE	NC_000913.3	1813866	1816128	1.4109	0.000363767	0.696536	0.12253	1.17679	0.0247305072865958	1.66278	3.74722e-05	-0.991905	0.0214284
katG	NC_000913.3	4133834	4136015	0.713183	0.0014385	0.779864	0.000542306	-0.289833	0.286477760517249	1.092	6.17427e-07	0.449551	0.0623144
kbaY	NC_000913.3	3283142	3284003	0.927964	0.233455	0.75778	0.407484	-0.246881	0.83388689578679	2.12546	0.00445381	-0.670214	0.475771
kbaZ	NC_000913.3	3278913	3280194	3.58432	1.50903e-12	-1.11079	0.0619131	-3.28194	1.17113992506248e-09	3.53616	6.24236e-15	-2.517	1.06647e-07
kbl	NC_000913.3	3791354	3792551	0.0809219	0.805991	0.499162	0.0623467	-0.218249	0.514600710886179	0.747434	0.00379217	0.207759	0.501964
kch	NC_000913.3	1309015	1310269	0.339941	0.0522037	-0.174138	0.362612	0.45648	0.0289663247066925	0.389275	0.027298	-0.193309	0.318512
kdgK	NC_000913.3	3679418	3680348	0.875903	1.15606e-05	0.680185	0.00105669	-0.450237	0.0519845251979499	1.20379	1.17583e-09	-0.106549	0.685916
kdgR	NC_000913.3	1909307	1910099	-0.135142	0.456641	0.555906	0.000475114	-0.265241	0.159951574854729	0.0843814	0.666022	0.634585	7.57974e-05
kdgT	NC_000913.3	4101689	4102673	0.663002	0.018573	0.172499	0.613571	-0.458711	0.192580224302888	0.666829	0.0160253	0.373242	0.234588
kdpA	NC_000913.3	727058	728732	-0.235207	0.718078	0.775371	0.186048	0.737239	0.309579443292074	1.59928	0.00719437	-0.738057	0.279064
kdpB	NC_000913.3	724987	727036	0.577725	0.0927166	0.20728	0.609923	0.129073	0.812884005199732	0.87319	0.0113727	-0.602521	0.0971435
kdpC	NC_000913.3	724406	724979	-0.05778	0.925423	-0.108297	0.845449	0.593332	0.330689114398936	0.0823559	0.891951	-0.675773	0.143681
kdpD	NC_000913.3	721729	724414	0.190237	0.276362	-0.444889	0.00512552	-0.405775	0.0266132179738169	0.212382	0.220566	-0.448418	0.00462487
kdpE	NC_000913.3	721055	721733	-0.247527	0.383805	-0.630032	0.010326	-0.0482504	0.905292392361919	-0.253268	0.381043	-0.341709	0.197056
kdpF	NC_000913.3	728731	728821	-0.482277	0.960028	-1.10945	0.896897	0.624857	NA	-1.17366	0.891951	-0.2465	0.983966
kdsA	NC_000913.3	1268164	1269019	-0.599296	1.93056e-05	0.446039	0.00196694	1.32813	1.9686936178354e-20	-0.278745	0.0669645	0.0232254	0.905646
kdsB	NC_000913.3	970851	971598	-0.855972	2.68935e-06	1.09322	1.84884e-09	0.525055	0.0110550092519485	-0.194409	0.366172	0.729069	0.000111633
kdsC	NC_000913.3	3342272	3342839	-0.555862	0.00028703	0.240692	0.146386	0.188014	0.341754261376499	-0.389769	0.0148386	0.425661	0.00771755
kdsD	NC_000913.3	3341265	3342252	-0.493571	0.00109634	-0.0661257	0.723976	0.0193805	0.934758825397119	-0.417705	0.00691171	0.650803	1.65994e-05
kduD	NC_000913.3	2982496	2983258	1.74806	8.57712e-09	-1.40069	6.56842e-06	-1.3004	0.000164459445335901	1.50326	2.8577e-07	-1.24873	3.14364e-05
kduI	NC_000913.3	2983287	2984124	2.19663	1.66373e-15	-1.29015	8.56145e-06	-1.82902	1.33649836170019e-09	2.21914	5.59184e-17	-1.65707	1.27809e-09
kefB	NC_000913.3	3478801	3480607	0.685371	0.0715623	0.424992	0.297758	0.889318	0.031664110762006	0.157358	0.730643	0.0618788	0.900603
kefC	NC_000913.3	47768	49631	0.118004	0.664431	0.640654	0.00590765	0.340636	0.243252240262833	0.298417	0.22853	0.44177	0.0697358
kefF	NC_000913.3	47245	47776	0.544428	0.15935	0.610337	0.138902	-0.0313453	0.959096449290942	0.750597	0.0461956	0.223854	0.630622
kefG	NC_000913.3	3480606	3481161	0.747753	0.086169	1.49985	0.000348145	1.02827	0.0292588979094512	0.141378	0.790914	0.564368	0.221176
kgtP	NC_000913.3	2724447	2725746	0.0224174	0.940353	-0.834366	6.59637e-05	-0.647281	0.0036682206296741	0.140023	0.582002	-0.462473	0.0387605
kilR	NC_000913.3	1418007	1418229	1.38312	0.459429	-0.467914	0.834436	-1.8147	NA	-1.38609	0.561126	-1.80754	0.278503
kptA	NC_000913.3	4560929	4561484	1.09164	0.00560325	-0.559594	0.195278	-0.923988	0.0447771717614162	0.307985	0.489	0.394937	0.374845
kup	NC_000913.3	3931315	3933184	-1.57302	1.73849e-12	1.4212	2.12277e-10	0.849323	0.000578194864776444	-1.49111	2.75331e-11	1.30569	6.79005e-09
lacI	NC_000913.3	366427	367510	15.1855	5.13411e-84	-15.789	2.56856e-90	-15.7018	1.89774890625236e-89	12.448	4.81784e-149	-12.9875	2.18726e-162
lafU	NC_000913.3	250071	250827	0.614576	0.356871	-1.17871	0.0500606	-0.286956	0.761399634960155	-0.163988	0.819356	-0.228257	0.739166
lamB	NC_000913.3	4247970	4249311	7.43171	5.2926e-19	-4.28406	5.65139e-07	-7.34749	2.20835544977341e-18	9.97332	2.40085e-33	-6.62633	5.76308e-15
ldcA	NC_000913.3	1242165	1243080	0.038912	0.872603	0.554722	0.00338968	0.335017	0.151524101822956	-0.0837684	0.720165	0.268436	0.189518
ldcC	NC_000913.3	209678	211820	-0.30216	0.264003	-0.0924457	0.763816	0.307726	0.341754261376499	-0.316011	0.247767	0.135091	0.65605
ldhA	NC_000913.3	1441853	1442843	-1.15419	2.2276e-05	0.570619	0.0471225	1.91721	9.09900302623606e-11	0.829843	0.003014	-0.350579	0.26323
ldrA	NC_000913.3	1269167	1269275	0.64792	0.610577	0.164569	0.913648	-0.143952	NA	0.957105	0.471001	-0.27849	0.858669
ldrB	NC_000913.3	1269702	1269810	1.16265	0.156884	-0.944522	0.267969	-1.32969	0.15404320110701	0.354925	0.666284	0.674272	0.427124
ldrC	NC_000913.3	1270237	1270345	0.117613	0.930811	-0.346814	0.769257	-0.56397	0.689992754468293	0.256032	0.830839	-0.129511	0.91779
ldrD	NC_000913.3	3699979	3700087	0.205841	0.648431	-0.35607	0.400152	-1.30845	0.000852200736751292	0.368188	0.389211	0.170804	0.724305
ldtA	NC_000913.3	2062390	2063323	1.23088	6.41956e-10	-0.943384	3.76701e-06	-0.390378	0.139612053196807	1.25096	3.60674e-10	-1.1071	4.00782e-08
ldtB	NC_000913.3	854823	855744	-1.54836	2.99651e-16	1.09997	9.92605e-09	1.16396	4.25251651966845e-09	-1.47103	1.01183e-14	0.681885	0.000646299
ldtC	NC_000913.3	1169411	1170374	-0.139613	0.733485	1.34902	6.25164e-05	1.00748	0.00980400455825823	-0.171649	0.668949	0.54416	0.125783
ldtD	NC_000913.3	981046	982894	0.582743	0.00277099	-0.0158673	0.95562	0.0804989	0.785452563465927	0.72497	0.000189124	-0.416708	0.0446634
ldtE	NC_000913.3	1757720	1758725	0.779889	0.000834874	-0.581679	0.0161599	0.505833	0.100103228176522	0.917613	0.000121335	-1.07487	4.88027e-06
lepA	NC_000913.3	2705324	2707124	-1.03151	1.95414e-08	0.127914	0.565861	0.318628	0.145398181970751	-0.800601	1.87365e-05	0.272823	0.195399
lepB	NC_000913.3	2704334	2705309	-1.15536	1.93288e-13	-0.11695	0.540047	0.294109	0.119608415686402	-0.940277	3.09703e-09	0.0416263	0.849912
leuA	NC_000913.3	81957	83529	-0.0793273	0.867899	-6.06599	3.18325e-87	-0.818261	0.0439200560173782	-0.442445	0.24583	-4.58671	1.56318e-56
leuB	NC_000913.3	80866	81958	-0.118429	0.812137	-5.54642	3.46669e-60	-0.175654	0.763593173030196	-0.521432	0.213129	-4.27376	5.27675e-38
leuC	NC_000913.3	79463	80864	-0.234959	0.497945	-5.87653	5.02852e-120	0.00670233	0.988394015518004	-0.235045	0.482366	-4.53891	3.55569e-80
leuD	NC_000913.3	78847	79453	0.808251	0.00232591	-5.09979	1.2306e-105	0.0785743	0.859026299298903	0.136453	0.662076	-3.80294	5.60211e-69
leuE	NC_000913.3	1880120	1880759	0.136554	0.616393	0.288009	0.253898	-0.164503	0.610303487612062	-0.2005	0.447666	0.00434228	0.993556
leuL	NC_000913.3	83621	83708	1.46881	0.106691	-4.13421	1.71864e-07	-1.07345	0.354915444888446	0.581614	0.54258	-2.61128	0.00031425
leuO	NC_000913.3	84367	85312	1.00036	0.00851131	-1.40586	0.00012616	-1.07931	0.0122181022972611	0.910392	0.0144306	-1.68475	1.04488e-06
leuS	NC_000913.3	672200	674783	-0.98959	7.04776e-15	0.975969	2.02004e-14	0.595216	1.05202852265958e-05	-0.629407	1.26515e-06	0.886643	6.88391e-12
lexA	NC_000913.3	4257114	4257723	-0.458002	0.0112028	0.227958	0.24498	-0.130355	0.591041027928	-0.510256	0.0047467	0.630943	0.000459361
lfhA	NC_000913.3	248357	250070	0.87078	0.199712	-0.546926	0.451053	-0.375715	0.704010964646105	0.768889	0.251975	-0.351855	0.64104
lgt	NC_000913.3	2965161	2966037	-1.00178	5.10436e-10	-0.274645	0.105646	0.607471	0.00100870182128154	-0.669544	5.87138e-05	0.340012	0.050311
lhgO	NC_000913.3	2789981	2791250	4.23022	1.8408e-28	-1.99749	1.03929e-06	-1.16629	0.0211124027489496	3.84869	1.65826e-27	-1.62324	3.59856e-05
lhr	NC_000913.3	1729086	1733703	-0.0655156	0.817705	0.511174	0.0239338	0.392372	0.143190685705906	0.166168	0.52773	0.224583	0.382434
ligA	NC_000913.3	2528160	2530176	-1.06433	3.65458e-09	0.460623	0.0156924	0.320307	0.141594254806849	-0.811333	1.04301e-05	0.677576	0.000316542
ligB	NC_000913.3	3819487	3821170	0.861094	0.00356095	-0.685577	0.0245265	-1.08435	0.000840486472833309	0.405957	0.184789	-0.461214	0.121662
ligT	NC_000913.3	161500	162031	-0.689263	0.0044063	0.781712	0.0012058	0.313234	0.315821602930042	-0.365953	0.174853	0.61466	0.0168953
lipA	NC_000913.3	659250	660216	-1.57922	1.24119e-15	0.8265	5.04619e-05	1.42487	2.28240713142053e-12	-0.939951	3.41638e-06	0.894118	1.39865e-05
lipB	NC_000913.3	661636	662278	-1.30768	7.50908e-10	0.844291	0.000100816	0.831984	0.000369237438655368	-0.956349	1.15861e-05	0.680523	0.00246167
livF	NC_000913.3	3592723	3593437	-0.960503	0.0104152	-0.331882	0.382577	0.177544	0.745095379577227	-0.627402	0.0824023	0.515119	0.153177
livG	NC_000913.3	3593438	3594206	-1.1047	0.00189866	0.418663	0.25537	1.05817	0.013242816870402	-0.612407	0.0994205	0.967505	0.0074539
livH	NC_000913.3	3595476	3596403	-1.05977	0.0132295	0.30138	0.513126	0.31852	0.589540838220516	-1.38672	0.00205112	0.687683	0.117452
livJ	NC_000913.3	3598554	3599658	-1.14323	0.0173738	-1.03558	0.0279372	-0.292388	0.656149457560049	-1.06465	0.0305312	0.358703	0.523339
livK	NC_000913.3	3596450	3597560	-0.41312	0.192957	-0.226129	0.487809	-0.641831	0.0519845251979499	-0.769905	0.00948717	0.696279	0.0185667
livM	NC_000913.3	3594202	3595480	-0.423597	0.202512	-0.0624097	0.875324	-0.0552787	0.910489542675926	-0.858594	0.0042568	1.24985	2.83041e-05
lldD	NC_000913.3	3779826	3781017	5.04686	9.47178e-33	-3.47628	6.0384e-16	-4.96319	1.62186057049707e-31	5.58393	4.8072e-40	-3.47819	8.66891e-16
lldP	NC_000913.3	3777398	3779054	7.79096	3.03429e-100	-5.23282	2.15208e-45	-6.98848	1.70814275023381e-80	7.66758	6.59212e-99	-5.1508	1.76809e-44
lldR	NC_000913.3	3779053	3779830	5.79058	7.47085e-76	-4.08417	8.54374e-38	-5.70633	3.93721636436946e-73	5.83637	1.80611e-79	-3.81179	9.60095e-34
lnt	NC_000913.3	689342	690881	-1.17253	8.33825e-06	0.110231	0.745058	0.46641	0.132967410322971	-0.519702	0.0689653	0.110646	0.75206
loiP	NC_000913.3	3081912	3082671	1.16331	7.36186e-13	-0.587306	0.000565485	-0.330151	0.108093704423254	0.756863	3.77352e-06	0.133349	0.515758
lolA	NC_000913.3	937371	937983	-0.433826	0.0786394	0.448881	0.068876	0.733528	0.00461952813547491	-0.0832683	0.782637	0.195552	0.489025
lolB	NC_000913.3	1262876	1263500	-0.235383	0.216546	0.268148	0.155216	0.102862	0.695639500138066	-0.151285	0.464069	0.217244	0.270345
lolC	NC_000913.3	1175426	1176626	-0.921117	2.17891e-08	0.80429	1.27408e-06	0.467597	0.0134736767651344	-0.682382	6.15624e-05	0.783515	4.04819e-06
lolD	NC_000913.3	1176618	1177320	-1.03988	1.16926e-08	0.777692	2.54808e-05	0.638515	0.00192559014519546	-0.742156	9.17732e-05	0.881098	3.08363e-06
lolE	NC_000913.3	1177319	1178564	-0.674567	8.89443e-05	0.201548	0.298398	0.38158	0.0593750806155691	-0.425348	0.0192615	0.477057	0.00847314
lomR	NC_000913.3	1427388	1427598	0.0387692	0.962735	-0.768155	0.193069	-0.323827	0.706919242143932	0.46399	0.486545	-1.11611	0.0491248
lon	NC_000913.3	458887	461242	-0.754869	0.0214919	0.00375939	0.998443	0.207565	0.637211264313599	1.15099	0.000327828	-1.0082	0.00215147
lpd	NC_000913.3	127911	129336	-1.0345	0.000195859	-0.0927264	0.797058	0.414498	0.210664623879543	-0.392086	0.205637	0.017461	0.969081
lplA	NC_000913.3	4623100	4624117	0.166839	0.456198	-0.34647	0.0912242	0.0597726	0.844591310365087	0.695131	0.000388566	-0.198132	0.391602
lplT	NC_000913.3	2972668	2973862	-0.189646	0.394657	-1.15256	2.65198e-10	-0.405189	0.078871491487009	0.0965937	0.69283	-0.947067	3.32259e-07
lpoA	NC_000913.3	3293399	3295436	-0.0676237	0.615039	0.447719	5.70529e-05	-0.108038	0.468117171913294	0.0896537	0.498733	0.222861	0.0625528
lpoB	NC_000913.3	1162637	1163279	0.227946	0.32361	0.480439	0.02586	0.781316	0.000658861930720514	0.705389	0.000717371	-0.14628	0.570156
lpp	NC_000913.3	1757420	1757657	-0.146893	0.609503	1.25925	6.72898e-08	0.472517	0.0781631069956523	-0.0936507	0.758314	1.15327	1.16591e-06
lptA	NC_000913.3	3343379	3343937	-0.702848	8.96211e-05	0.39877	0.0345307	0.405908	0.0504770307350106	-0.257863	0.199365	0.265334	0.189103
lptB	NC_000913.3	3343943	3344669	-0.724505	3.55742e-06	0.127924	0.484841	0.313189	0.0943641418158325	-0.202606	0.256954	0.247925	0.156968
lptC	NC_000913.3	3342835	3343411	-0.687283	0.000105124	0.134192	0.518515	0.138427	0.579276288642529	-0.437346	0.0186003	0.443137	0.0178793
lptD	NC_000913.3	54754	57109	-0.493342	0.000295285	0.0244112	0.896897	0.0949484	0.614485174142442	-0.284067	0.0499977	0.365068	0.0108204
lptE	NC_000913.3	671604	672186	-1.08807	7.29945e-10	0.75987	2.52126e-05	0.52987	0.00770056805243996	-0.721845	7.15598e-05	0.653166	0.000410968
lptF	NC_000913.3	4486217	4487318	-0.842468	3.77331e-07	0.169304	0.375831	-0.00245369	0.992305694141632	-0.5879	0.000584644	0.252465	0.175001
lptG	NC_000913.3	4487317	4488400	-0.957975	1.82432e-09	0.143887	0.442346	0.23088	0.250712662367964	-0.74883	3.98301e-06	0.184446	0.325916
lpxA	NC_000913.3	202559	203348	-1.25454	1.05073e-14	1.46164	1.98209e-19	0.567354	0.00144559016406516	-1.06803	6.63956e-11	1.30381	1.52756e-15
lpxB	NC_000913.3	203347	204496	-0.926416	3.79027e-06	0.0547414	0.838024	0.25069	0.321627242325051	-0.855728	2.44159e-05	0.549614	0.0096533
lpxC	NC_000913.3	106556	107474	-0.443596	0.00367717	-0.607175	5.57296e-05	-0.0127848	0.955901399535894	-0.241241	0.143739	-0.611451	6.13747e-05
lpxD	NC_000913.3	200970	201996	-0.971492	2.61012e-08	0.174703	0.394838	0.285555	0.174158000297496	-0.796061	7.01458e-06	0.417996	0.027606
lpxH	NC_000913.3	553217	553940	-0.868373	1.60747e-09	1.20741	5.5382e-17	0.283789	0.108262192185845	-0.872343	1.30938e-09	1.21803	1.65802e-17
lpxK	NC_000913.3	968365	969352	-1.49451	3.08057e-12	0.387587	0.0953162	0.566064	0.0222020484306096	-1.18218	5.78874e-08	0.41013	0.0821342
lpxL	NC_000913.3	1115661	1116582	-0.740902	0.000264222	0.89529	1.0041e-05	0.458216	0.0497693277140565	-0.616513	0.00307016	0.68484	0.00104452
lpxM	NC_000913.3	1939221	1940193	-0.554049	0.000265484	0.453392	0.00338786	0.228953	0.228796462223254	-0.335364	0.0377107	0.31403	0.0544679
lpxP	NC_000913.3	2495644	2496565	-1.90974	3.01969e-17	0.568677	0.0160593	0.944747	0.00013450656354533	-1.96862	6.28043e-18	0.410938	0.0971435
lpxT	NC_000913.3	2268853	2269567	-2.21975	3.11844e-11	1.75616	1.8592e-07	1.11537	0.00245503793409858	-2.22036	3.51204e-11	1.87248	3.24982e-08
lrhA	NC_000913.3	2405702	2406641	1.02074	1.54696e-05	0.744862	0.00256623	-0.397627	0.165147840041729	0.685495	0.00496843	-0.0521016	0.872955
lrp	NC_000913.3	932594	933089	0.30823	0.124649	0.26422	0.200782	0.392794	0.0678266552505977	0.10025	0.666237	0.209515	0.334497
lspA	NC_000913.3	25206	25701	-0.863751	6.13437e-09	-1.00372	4.63421e-12	0.420387	0.0140828759372356	-0.289944	0.0753526	-0.573631	0.000161505
lsrA	NC_000913.3	1601489	1603025	5.0098	6.05778e-16	-3.38864	1.13182e-07	-3.8448	5.59794654441089e-09	3.98564	9.4274e-14	-2.74164	9.29192e-07
lsrB	NC_000913.3	1605050	1606073	3.67009	1.56521e-09	-2.01981	0.00183988	-2.39575	0.00053525668147019	3.57643	2.03527e-10	-1.86202	0.00222079
lsrC	NC_000913.3	1603018	1604047	3.25156	7.65788e-08	-2.03259	0.00149161	-2.71285	4.45098051467682e-05	2.84002	1.02374e-06	-2.12718	0.000459102
lsrD	NC_000913.3	1604046	1605039	3.58974	7.19726e-07	-2.61171	0.000566048	-3.60914	2.7868246337025e-06	2.50564	4.2901e-05	-1.65132	0.0119839
lsrF	NC_000913.3	1606099	1606975	2.69545	7.65644e-08	-1.22387	0.0264291	-1.56176	0.00918899144590773	3.79327	3.05696e-15	-1.64189	0.00197018
lsrG	NC_000913.3	1606998	1607289	2.50267	7.54557e-06	-0.957959	0.138785	-1.31183	0.0644165617862602	3.15066	3.9726e-10	-1.06923	0.0707078
lsrK	NC_000913.3	1598616	1600209	2.31262	2.35666e-17	-1.57702	2.03374e-08	-1.60495	1.27177555554656e-07	1.89946	1.65185e-12	-1.35451	1.18524e-06
lsrR	NC_000913.3	1600287	1601241	2.65613	5.01847e-13	-1.19698	0.00243409	-2.01401	5.21037751849413e-07	1.94196	8.76742e-08	-1.30728	0.000592417
ltaE	NC_000913.3	908292	909294	0.512178	0.00252246	0.176595	0.363023	-0.0921608	0.719656842796438	0.883493	8.73437e-08	-0.132217	0.526154
luxS	NC_000913.3	2814217	2814733	-0.630723	0.00276394	1.2593	7.27177e-10	1.37292	8.12378279288542e-11	-0.118436	0.649028	0.395747	0.0814625
lysA	NC_000913.3	2977636	2978899	0.514074	0.225791	-0.817952	0.0400478	-0.575429	0.246977413303817	0.351761	0.411558	-0.383559	0.364896
lysC	NC_000913.3	4231883	4233233	0.856651	0.000456206	-1.70482	5.59304e-13	-0.389759	0.192653032173713	0.794996	0.0012505	-1.45975	8.26927e-10
lysP	NC_000913.3	2247062	2248532	-2.02753	7.48417e-14	2.35289	4.20899e-18	1.4079	8.75221050358467e-07	-1.95533	5.96876e-13	1.86125	1.1381e-11
lysR	NC_000913.3	2979020	2979956	-0.328529	0.247779	0.101616	0.754917	-0.0895234	0.822166394333257	-0.313441	0.2876	0.33702	0.244683
lysS	NC_000913.3	3033656	3035174	-0.512611	0.000463996	0.705998	1.10695e-06	0.692334	3.54883135348121e-06	-0.529946	0.000324938	0.11692	0.515317
lysU	NC_000913.3	4353199	4354717	-0.00247641	0.998669	-0.1967	0.403175	0.517358	0.0234460760315713	0.745332	0.000263181	0.911086	8.7394e-06
lyxK	NC_000913.3	3747083	3748580	0.721966	0.149665	-0.510672	0.333204	-0.872069	0.126011602931678	0.912012	0.0531016	-0.175841	0.771576
maa	NC_000913.3	479366	479918	0.0935533	0.769857	0.0654991	0.841993	-0.841489	0.00141087204097477	-0.0502395	0.881551	0.142176	0.648703
macA	NC_000913.3	919234	920350	0.710511	0.000464482	-0.204132	0.387915	0.0735644	0.827678660690026	0.549074	0.00820492	-0.655941	0.00130065
macB	NC_000913.3	920346	922293	0.453187	0.0257571	-0.807508	3.02149e-05	-0.397099	0.097680288162498	0.525249	0.00825052	-0.89828	2.17111e-06
maeA	NC_000913.3	1553971	1555669	0.287961	0.0164724	0.636581	3.57778e-08	-0.20334	0.141145904986034	0.826117	3.06497e-13	-0.0412673	0.792594
maeB	NC_000913.3	2576097	2578377	2.37592	3.45638e-38	-1.69902	8.81255e-20	-2.75301	3.20768807325797e-50	3.09423	1.82561e-64	-1.50033	2.1188e-15
mak	NC_000913.3	410143	411052	1.42317	8.99642e-06	-0.690637	0.0459467	-1.21862	0.000606448230383451	0.820466	0.0124077	0.180711	0.658492
malE	NC_000913.3	4245228	4246419	6.86136	8.36267e-17	-4.28087	3.8313e-07	-6.80949	2.43576699670795e-16	9.99796	3.83532e-34	-7.17828	9.7102e-18
malF	NC_000913.3	4243530	4245075	4.40665	6.51032e-10	-4.11137	1.12536e-08	-6.17791	3.67049590984184e-18	7.18038	2.30069e-24	-5.33482	1.24996e-13
malG	NC_000913.3	4242625	4243516	4.78417	3.13062e-09	-4.51969	2.89467e-08	-6.359	3.68571629168165e-15	7.15054	1.97112e-19	-4.7877	4.5138e-09
malI	NC_000913.3	1698151	1699180	1.68777	1.23562e-08	-0.921065	0.0033508	-1.17358	0.000496408560449757	1.12866	0.000159724	-0.827453	0.00779308
malK	NC_000913.3	4246783	4247899	6.22754	5.58603e-11	-4.56227	2.5511e-06	-7.28618	2.47062696778956e-14	10.9071	2.06661e-27	-8.78898	7.62361e-18
malM	NC_000913.3	4249553	4250474	4.89013	1.2068e-08	-3.74065	2.01545e-05	-6.15074	1.04350138781655e-12	8.33386	9.32838e-23	-6.01737	4.36357e-12
malP	NC_000913.3	3550079	3552473	1.23194	0.164721	-1.5928	0.0654572	-2.37848	0.00647189707345588	4.87952	9.68163e-10	-2.89463	0.000543573
malQ	NC_000913.3	3547985	3550070	0.728351	0.362633	-1.57802	0.0322599	-2.14266	0.00429707509048468	3.78334	4.34146e-08	-1.96909	0.0075063
malS	NC_000913.3	3737496	3739527	0.972672	0.0448332	-0.781559	0.118397	-1.26809	0.0138708880168852	2.69752	1.68498e-09	-1.59244	0.000746517
malT	NC_000913.3	3553084	3555790	1.71586	6.2019e-19	-1.87118	3.2514e-22	-1.65356	2.97978125249872e-17	2.13274	9.02748e-29	-1.67058	9.7102e-18
malX	NC_000913.3	1699354	1700947	4.07534	3.56883e-39	-2.17837	1.49359e-11	-4.23671	3.42348106236205e-41	3.68905	9.47117e-35	-2.3885	1.35653e-14
malY	NC_000913.3	1700956	1702129	1.81964	6.78036e-20	-0.504946	0.0213304	-1.99173	2.76752840444249e-22	1.66392	5.51211e-17	-0.843035	6.12203e-05
malZ	NC_000913.3	422517	424332	-0.0980016	0.700556	0.0619041	0.816502	-0.139998	0.647396605991288	0.475988	0.018995	-0.112749	0.647587
manA	NC_000913.3	1688575	1689751	-0.185108	0.415225	0.769475	0.000111107	0.318124	0.18781307056973	0.224706	0.322037	0.273206	0.22224
manX	NC_000913.3	1902047	1903019	0.902983	0.0231848	-0.346564	0.437023	-0.654846	0.142427233798906	2.33436	5.53401e-10	-1.02666	0.0112309
manY	NC_000913.3	1903081	1903882	0.435836	0.368345	0.0216756	0.974989	-0.163662	0.794213557622549	2.19481	1.64553e-07	-0.807089	0.0819584
manZ	NC_000913.3	1903894	1904746	0.22669	0.682702	0.129325	0.827758	-0.105307	0.874433391871995	2.16417	1.15489e-06	-0.809252	0.100939
map	NC_000913.3	188711	189506	-0.93656	0.000166898	0.907664	0.000308826	0.176499	0.605961052986357	-0.276882	0.336192	0.754487	0.00368084
marA	NC_000913.3	1619573	1619957	-1.06231	2.3788e-06	1.26538	1.95738e-08	1.31535	1.24072256673508e-07	-1.11491	1.17546e-06	0.943372	4.43629e-05
marB	NC_000913.3	1619988	1620207	-1.27937	7.32971e-07	1.70094	6.07429e-11	1.74411	2.0784489851224e-09	-1.42097	8.27542e-08	1.10569	3.01275e-05
marC	NC_000913.3	1618242	1618908	-0.798267	0.00044785	1.38831	1.36504e-09	0.597001	0.0269189983025813	-0.714471	0.00235474	0.971237	2.78386e-05
marR	NC_000913.3	1619119	1619554	-1.34958	1.17679e-07	0.0917868	0.769257	0.686884	0.0216593551631259	-1.34986	2.92018e-07	0.578713	0.0286923
matP	NC_000913.3	1018484	1018937	1.12539	4.08055e-10	-1.26142	1.9372e-12	-0.607956	0.00424196680467152	0.809369	8.04661e-06	-1.17668	2.86434e-11
mazE	NC_000913.3	2911090	2911339	0.214856	0.518385	-0.975872	0.00035875	-0.46649	0.19237646616261	-0.0285201	0.940341	0.660056	0.0242871
mazF	NC_000913.3	2910755	2911091	0.33655	0.369313	-0.838299	0.0124725	-0.24471	0.613351112408568	0.0828265	0.847318	0.362625	0.333798
mazG	NC_000913.3	2909893	2910685	-0.320176	0.143109	-0.797218	5.28358e-05	0.180837	0.524998361158995	-0.404347	0.0620531	-0.0327569	0.9048
mcaS	NC_000913.3	1405655	1405751	2.0161	0.00222494	-1.32061	0.061811	-0.92229	0.306761288365745	0.611871	0.336711	-0.625173	0.321809
mcbA	NC_000913.3	841795	842056	0.358277	0.618045	0.422764	0.564841	0.335648	0.733081719204379	0.735069	0.278233	0.193679	0.818366
mcbR	NC_000913.3	1520261	1520927	1.13475	0.00410921	-2.5764	1.57721e-12	-0.838246	0.0828824725454353	0.08326	0.868884	-2.08317	5.6706e-10
mcrB	NC_000913.3	4577957	4579337	-0.380054	0.114622	-0.556433	0.0158696	-0.240499	0.407214138563464	0.169826	0.532845	-0.316937	0.208325
mcrC	NC_000913.3	4576911	4577958	-0.882952	0.00098404	-1.33986	1.57195e-07	-0.104086	0.794355848313555	-0.246533	0.43672	-1.21215	3.84107e-06
mdaB	NC_000913.3	3172529	3173111	-0.436196	0.0999631	1.25956	3.84264e-07	0.289317	0.367130766691356	0.45893	0.0888414	0.54877	0.0437333
mdfA	NC_000913.3	883672	884905	-0.505356	0.0769106	1.71896	9.53496e-11	1.06261	0.000221886114794531	-1.13481	2.26654e-05	1.43054	9.1123e-08
mdh	NC_000913.3	3383329	3384268	3.02213	1.74222e-31	-1.65418	4.2673e-10	-2.5319	3.99413964989584e-22	3.62723	3.97254e-45	-1.91208	6.00664e-13
mdlA	NC_000913.3	468870	470643	-0.569828	0.00190899	0.366878	0.0536335	0.14293	0.583532305758716	-0.467271	0.0134269	0.690277	0.000182525
mdlB	NC_000913.3	470635	472417	-0.697442	0.000659635	0.0397296	0.884267	0.17623	0.536636229074983	-0.515027	0.0156795	0.221614	0.34352
mdtA	NC_000913.3	2154015	2155263	0.127263	0.744692	1.40528	9.58499e-06	1.25239	0.000512029876324664	-0.162362	0.668949	0.625542	0.0577018
mdtB	NC_000913.3	2155262	2158385	-0.320622	0.295492	1.28288	3.77822e-06	1.39416	6.22232286212093e-06	-0.214823	0.51216	0.473803	0.11241
mdtC	NC_000913.3	2158385	2161463	-0.2724	0.393852	0.979271	0.000621005	1.09283	0.000651369902084413	-0.361498	0.245771	0.478059	0.1145
mdtD	NC_000913.3	2161463	2162879	-0.107412	0.785807	0.535063	0.108132	0.975448	0.0114411279279195	-0.357316	0.300364	0.108827	0.780511
mdtE	NC_000913.3	3659231	3660389	0.434495	0.370928	0.83648	0.082912	1.05833	0.0685222265309396	0.972227	0.0262773	-0.559724	0.237212
mdtF	NC_000913.3	3660413	3663527	0.256915	0.363508	-0.0510793	0.881014	-0.123946	0.749180676361121	0.187039	0.523552	-0.230276	0.422881
mdtG	NC_000913.3	1114263	1115490	0.176739	0.570315	-0.093043	0.780022	0.502886	0.145875503834982	-0.0938265	0.778908	-0.151599	0.629219
mdtH	NC_000913.3	1124117	1125326	1.37751	1.24968e-05	-0.517639	0.145065	-0.874626	0.0209670393576719	1.09117	0.00036387	-0.190733	0.623273
mdtI	NC_000913.3	1672819	1673149	1.13048	0.000443786	0.657851	0.0679747	-0.143358	0.781510369345251	1.3165	1.95248e-05	0.913731	0.00771755
mdtJ	NC_000913.3	1673135	1673501	1.15872	0.000695495	0.954745	0.00887055	-0.405862	0.364782605493654	0.855145	0.0140239	0.979996	0.00640662
mdtK	NC_000913.3	1743456	1744830	-0.835017	0.0121789	0.795121	0.0181491	0.731857	0.0506629425877368	-1.17356	0.000337599	0.932124	0.00553577
mdtM	NC_000913.3	4567286	4568519	-0.194848	0.622354	0.556221	0.119162	-0.521431	0.192580224302888	-0.121291	0.773475	0.153606	0.715589
mdtN	NC_000913.3	4303077	4304109	-0.724988	0.622575	-0.959155	0.432623	-0.958348	NA	0.602672	0.672083	-0.945176	0.474617
mdtO	NC_000913.3	4301026	4303078	-0.146807	0.844804	-0.358413	0.582756	0.0808607	0.931904901119524	0.440025	0.516793	-0.65558	0.296133
mdtP	NC_000913.3	4299563	4301030	0.285689	0.655588	-1.70578	0.000454336	-1.10134	0.0665481089731051	1.49646	0.00946597	-2.86239	3.24372e-08
mdtQ	NC_000913.3	2227322	2228758	0.207587	0.770224	-1.4348	0.00620147	-0.755526	0.277751410980224	0.435402	0.515692	-1.13372	0.0413017
melA	NC_000913.3	4341910	4343266	1.52461	5.74283e-09	-0.689448	0.015959	-0.882476	0.00530721401667843	1.85029	1.06334e-12	-1.07648	9.92744e-05
melB	NC_000913.3	4343368	4344790	0.920639	0.000638172	-0.549073	0.0565002	-0.698536	0.0313913383377226	0.312555	0.286376	-0.12524	0.70828
melR	NC_000913.3	4340719	4341628	3.26916	1.36594e-22	-2.39671	2.32083e-12	-3.23365	8.89102994462405e-21	3.63617	1.06824e-28	-2.91413	2.52342e-18
menA	NC_000913.3	4119422	4120349	-1.36667	7.50908e-10	0.89302	6.58222e-05	0.102653	0.759316469802168	-0.810722	0.000372242	0.929558	4.16255e-05
menB	NC_000913.3	2375961	2376819	-0.553929	0.000323225	1.92544	6.95894e-37	1.30465	8.41237096272408e-16	-0.327706	0.0463045	0.844731	4.78872e-08
menC	NC_000913.3	2374999	2375962	-0.616749	8.30785e-05	1.6418	4.4319e-26	1.11379	3.39189713475311e-11	-0.393724	0.0173466	0.876746	3.16389e-08
menD	NC_000913.3	2377588	2379259	-0.544877	0.00690464	0.576176	0.00436722	0.692794	0.00171814065574339	-0.325802	0.130955	0.597024	0.00357449
menE	NC_000913.3	2373647	2375003	-0.825876	3.23021e-06	1.0138	1.04596e-08	0.674566	0.000682275835728834	-0.81717	4.95285e-06	0.903695	4.45026e-07
menF	NC_000913.3	2379347	2380643	-0.607782	1.57216e-05	0.116025	0.4764	-0.0697485	0.745092662731744	-0.340487	0.022815	0.570251	7.92406e-05
menH	NC_000913.3	2376833	2377592	-0.818205	0.00850094	-0.126328	0.722903	0.637188	0.0925844172940711	-0.646329	0.0419106	0.424618	0.186313
menI	NC_000913.3	1765221	1765632	0.0369451	0.931904	-0.382579	0.254248	0.628696	0.0943641418158325	0.37167	0.280601	-0.271404	0.45522
mepA	NC_000913.3	2445559	2446384	-0.644713	0.000469875	-0.209714	0.304624	0.417116	0.0546138349171427	-0.548379	0.00362955	0.290263	0.149602
mepH	NC_000913.3	1734434	1735250	1.05056	2.33154e-10	-0.255474	0.178128	-0.311694	0.143170707546821	0.978276	3.67448e-09	-0.397159	0.0284483
mepM	NC_000913.3	1940312	1941635	0.428599	0.00133456	-0.988415	9.21072e-15	-0.594615	2.76652996614718e-05	0.498177	0.000192411	-1.11992	1.01978e-18
mepS	NC_000913.3	2269978	2270545	1.02667	2.59733e-13	-0.695833	1.27148e-06	-0.990796	5.50089671710501e-12	0.839689	3.09662e-09	-0.744784	2.49897e-07
metA	NC_000913.3	4214279	4215209	0.404788	0.1348	-1.35272	6.91714e-09	0.236089	0.54621296491898	-0.416941	0.123917	-2.13795	1.59856e-25
metB	NC_000913.3	4128671	4129832	-0.557377	0.00118727	-1.50675	9.46632e-23	-0.215943	0.322311239150437	-0.957873	9.42668e-09	-0.512728	0.00148172
metC	NC_000913.3	3152235	3153423	0.11291	0.712555	0.454819	0.0873713	0.469742	0.133048977155347	-0.214831	0.459591	0.0691943	0.833573
metE	NC_000913.3	4013052	4015314	0.603374	0.00298798	-1.70649	1.40597e-19	-0.265103	0.327049262637242	0.552948	0.00640975	-1.4813	1.39276e-15
metF	NC_000913.3	4132615	4133506	-1.3129	6.63146e-05	-0.826355	0.00410336	0.349726	0.407417513839512	-1.01902	0.00165205	-0.975866	0.000409753
metG	NC_000913.3	2194299	2196333	-1.10485	9.40188e-13	-0.92937	2.36374e-09	0.572535	0.000701477886386861	-0.887777	1.54124e-08	-1.04854	1.91694e-11
metH	NC_000913.3	4223827	4227511	0.589077	0.000283068	-2.70699	3.41834e-70	-0.855304	3.17528815176645e-07	0.654288	5.65275e-05	-1.85247	2.98723e-33
metI	NC_000913.3	220967	221621	-0.154282	0.585317	-1.08886	1.69396e-06	0.0137226	0.970622324200686	-0.537254	0.0293756	-1.41846	1.93807e-10
metJ	NC_000913.3	4128077	4128395	-1.1339	4.72933e-07	0.78323	0.000696793	0.421564	0.116257885153559	-0.980259	1.85359e-05	0.759085	0.00124958
metK	NC_000913.3	3086705	3087860	-1.37064	4.93114e-16	1.06944	3.66155e-10	1.25497	6.67957313439902e-13	-1.76316	7.46931e-26	0.626013	0.000429398
metL	NC_000913.3	4129834	4132267	-0.959772	3.89245e-10	-0.908742	1.64188e-09	0.23574	0.221460759294364	-0.748861	1.53699e-06	-0.318173	0.0554387
metN	NC_000913.3	221613	222645	-0.398574	0.05977	-1.4144	6.7428e-14	-0.211325	0.42889620874853	-0.440665	0.0370693	-1.95541	2.08854e-26
metQ	NC_000913.3	220112	220928	0.133858	0.366511	-0.251889	0.0679344	0.608653	1.81628355757765e-05	0.0909598	0.565174	-1.05051	3.93874e-17
metR	NC_000913.3	4011862	4012816	0.0948787	0.811519	-0.0573073	0.890064	0.335591	0.440865458444716	0.0797923	0.841691	-0.813456	0.00685804
mfd	NC_000913.3	1170517	1173964	-0.363623	0.0989871	-0.205318	0.385474	0.187155	0.495602677517675	0.71792	0.000566282	-0.535378	0.0135178
mglA	NC_000913.3	2237768	2239289	4.45339	2.57406e-44	-4.94563	2.43483e-54	-6.0582	6.31042049158919e-81	5.03448	3.23746e-58	-4.46732	2.50039e-45
mglB	NC_000913.3	2239349	2240348	4.98308	1.36205e-55	-5.20572	2.5291e-60	-5.85408	5.18373188608383e-76	5.90469	7.7013e-79	-4.65941	1.08876e-48
mglC	NC_000913.3	2236742	2237753	4.01842	1.83324e-24	-4.63348	3.90714e-32	-5.96812	7.95423537604913e-53	4.69393	1.76697e-34	-4.01814	4.0763e-25
mgrB	NC_000913.3	1908622	1908766	-0.465276	0.498621	0.102238	0.899252	-0.191319	0.827678660690026	-1.91586	0.00128014	2.38542	5.89039e-05
mgrR	NC_000913.3	1622816	1622914	0.481988	0.481049	-2.92665	1.20356e-08	-0.45944	0.598765132950039	-2.11972	0.000255192	-1.36173	0.000707293
mgsA	NC_000913.3	1026556	1027015	1.16777	6.49678e-08	0.702005	0.00200315	-0.886784	0.000125317539429673	1.41109	5.54826e-11	-0.175063	0.52225
mgtA	NC_000913.3	4467624	4470321	-3.24129	8.74163e-21	1.04334	0.0043806	1.13219	0.00300960737928361	-2.87521	1.35391e-16	1.59205	9.98428e-06
mgtL	NC_000913.3	4467430	4467484	-1.05401	0.0490842	0.576991	0.317743	-0.162191	0.829294281217346	-1.39846	0.00788846	1.88638	0.000299775
mhpC	NC_000913.3	371238	372105	-1.92963	2.09056e-21	1.21856	3.69031e-09	0.752017	0.000691883220300346	-1.10307	1.05157e-07	1.35636	6.7854e-11
mhpD	NC_000913.3	372114	372924	-1.7935	1.2043e-22	0.926972	7.81145e-07	0.725058	0.000271151755542587	-1.08004	7.16429e-09	1.14801	9.90829e-10
mhpE	NC_000913.3	373867	374881	-1.61312	6.05521e-19	0.601896	0.00155209	0.768142	8.72487506743937e-05	-1.24517	1.05911e-11	1.13801	8.13573e-10
mhpF	NC_000913.3	372920	373871	-1.78433	5.60898e-19	0.808749	9.66601e-05	0.922612	1.64449784628039e-05	-0.963908	2.77918e-06	1.04651	4.41717e-07
mhpT	NC_000913.3	375458	376670	-1.09336	3.31349e-07	0.0699377	0.802184	0.646434	0.00735794587411127	-1.07071	7.79213e-07	0.622909	0.0059056
miaA	NC_000913.3	4399251	4400202	-0.629205	0.0150929	0.424066	0.118912	0.0173222	0.964031289444854	0.574132	0.0299191	-0.207729	0.500537
miaB	NC_000913.3	693530	694955	-1.37121	3.82084e-13	0.602319	0.00231739	0.814179	5.82863658109915e-05	-1.22331	1.22932e-10	0.481731	0.0188098
micA	NC_000913.3	2814801	2814879	-3.22225	0.0129833	0.738813	0.52222	1.23386	0.379961452933288	-3.11873	0.0140047	0.730106	0.535309
micC	NC_000913.3	1437120	1437229	0	1	-2.94495	0.705038	-2.01158	NA	0	1	-2.4073	0.772134
micF	NC_000913.3	2313083	2313176	-2.11196	0.19609	0.230759	0.896414	2.82323	NA	-1.27173	0.413469	0.958236	0.542686
minC	NC_000913.3	1225384	1226080	0.163777	0.268097	-0.205416	0.156181	-0.204861	0.210519593690007	0.0943967	0.558547	-0.199859	0.17569
minD	NC_000913.3	1224548	1225361	0.286034	0.108556	0.110639	0.577745	-0.037164	0.88485316291929	0.375977	0.0317007	-0.0110185	0.966662
minE	NC_000913.3	1224278	1224545	0.185825	0.397531	0.0941103	0.694625	-0.00369543	0.98938198902442	0.40193	0.0486576	-0.042037	0.872955
mioC	NC_000913.3	3926011	3926455	-1.20998	6.19103e-09	-1.40566	8.53075e-12	0.112161	0.716644898588031	-0.961624	5.40807e-06	-0.585441	0.00807596
mipA	NC_000913.3	1865725	1866472	0.607382	0.0282471	2.83246	4.81576e-28	1.99684	4.65359089906995e-14	-0.0431915	0.90761	0.517447	0.0738448
mlaA	NC_000913.3	2464251	2465007	-0.905042	4.43931e-08	1.2733	1.00552e-14	0.798438	5.87562475261442e-06	-0.690904	4.33435e-05	1.0462	3.71893e-10
mlaB	NC_000913.3	3336962	3337256	-0.37187	0.00185104	1.02092	1.83153e-18	0.94254	1.79103269699661e-13	-0.215102	0.0916195	0.487871	4.32967e-05
mlaC	NC_000913.3	3337255	3337891	-0.327422	0.00198235	1.08812	2.59054e-26	0.777287	2.95245039197596e-12	-0.17505	0.124653	0.5182	7.39345e-07
mlaD	NC_000913.3	3337909	3338461	-0.436451	0.000722633	0.858493	1.11747e-11	0.453113	0.00158858035303105	-0.556473	1.30839e-05	0.52461	4.6939e-05
mlaE	NC_000913.3	3338465	3339248	-0.47488	0.00672947	0.857927	4.86756e-07	0.409447	0.0391332178166469	-0.648209	0.000163002	0.825306	1.39035e-06
mlaF	NC_000913.3	3339255	3340065	-0.251331	0.384238	0.865172	0.000748347	0.0532795	0.891925035416654	-0.73777	0.00434071	0.888646	0.000591124
mlc	NC_000913.3	1667343	1668564	1.54182	1.82088e-10	-2.26521	1.99402e-21	-1.39856	5.15928305811218e-08	1.77925	1.04823e-13	-1.75672	3.14604e-13
mliC	NC_000913.3	1718065	1718395	0.530397	0.15731	-0.397427	0.308678	0.723189	0.145430742401824	0.421937	0.263607	-0.437271	0.237436
mlrA	NC_000913.3	2214865	2215597	1.37572	0.000227497	-1.21521	0.0014137	-0.603583	0.233058494618822	0.894536	0.0179829	-1.20594	0.000823349
mltA	NC_000913.3	2946080	2947178	-0.723028	3.40398e-07	0.349142	0.0191535	0.187035	0.303534004745038	-0.71604	5.20739e-07	0.393956	0.00837694
mltB	NC_000913.3	2824490	2825576	-0.683859	0.000980589	0.767474	0.000217185	0.457658	0.0605171058190773	-0.38854	0.080964	0.508783	0.0194157
mltC	NC_000913.3	3104432	3105512	-0.688785	0.000142155	-0.184301	0.365911	0.512662	0.0142452906099467	-0.478449	0.0110697	0.0798759	0.733495
mltD	NC_000913.3	232596	233955	-0.944104	0.000600442	1.04403	0.000154287	0.645284	0.0343788876568822	-1.28918	2.07593e-06	0.802333	0.00498342
mltF	NC_000913.3	2695800	2697357	-1.75934	1.32982e-13	-0.129554	0.650331	0.638292	0.0197836959522062	-1.58559	3.56466e-11	0.727148	0.00291154
mnaT	NC_000913.3	1518327	1518846	1.4392	2.64295e-09	-0.072815	0.832202	-0.95925	0.000629749341097483	1.21988	6.33945e-07	-0.926809	0.000246981
mngA	NC_000913.3	765983	767960	1.83187	0.108221	-2.32501	0.0337035	-1.55041	0.26288777870172	3.09586	0.00920392	-2.03409	0.11806
mngB	NC_000913.3	767977	770611	0.140839	0.514828	-1.39385	2.38545e-16	0.0628699	0.833564779478143	0.284958	0.157156	-1.1682	8.81991e-12
mngR	NC_000913.3	765152	765875	0.14694	0.53974	-0.510078	0.0124652	-0.372381	0.136409422980039	-0.105278	0.675756	-0.434382	0.0341888
mnmA	NC_000913.3	1192666	1193773	-1.54396	1.5216e-12	0.286373	0.253205	0.583027	0.0185220409559015	-1.33162	1.55783e-09	0.477262	0.0478522
mnmC	NC_000913.3	2441763	2443770	-0.614359	4.04038e-05	-0.565389	0.000126556	0.288651	0.113451919188895	-0.955523	1.52035e-10	0.234105	0.153528
mnmE	NC_000913.3	3886827	3888192	-1.54726	2.48516e-11	0.461323	0.0657137	0.589467	0.026769847859715	-1.15294	1.0294e-06	0.476744	0.0623242
mnmG	NC_000913.3	3923743	3925633	-2.09897	1.70809e-14	-1.58667	8.95867e-09	0.207263	0.590892745780732	-1.52426	3.87342e-08	-1.38996	7.61156e-07
mnmH	NC_000913.3	530131	531226	-0.906389	6.03486e-05	0.28053	0.256401	0.357968	0.208404353268352	-0.342802	0.171135	0.502094	0.0376281
mntH	NC_000913.3	2511467	2512706	-0.637586	0.00819042	0.290959	0.266373	0.435289	0.130534980106841	-1.19463	3.03519e-07	0.764643	0.00132977
mntP	NC_000913.3	1905687	1906254	-1.74378	7.42842e-06	0.860408	0.0294244	0.649564	0.167611882024391	-1.85047	1.3138e-06	1.26196	0.00096438
mntR	NC_000913.3	853182	853650	0.248873	0.584684	-0.219098	0.632592	-0.546011	0.237868763239012	-0.58471	0.155855	1.08855	0.005505
mntS	NC_000913.3	852868	852997	0.974943	0.0147737	0.548551	0.20514	0.176545	0.760264095943318	0.355685	0.436218	0.80465	0.0554387
moaA	NC_000913.3	817043	818033	-0.578797	0.00380836	-0.26559	0.222523	0.0473525	0.872672574456016	-0.228507	0.311792	-0.0618936	0.814668
moaB	NC_000913.3	818054	818567	-0.0887785	0.771583	-0.207848	0.448473	0.793144	0.0027102055947549	0.252706	0.359672	-0.17081	0.563137
moaC	NC_000913.3	818569	819055	-0.539024	0.0336641	0.0204069	0.954093	0.867309	0.00146282824482918	0.0337947	0.92206	-0.0429781	0.898812
moaD	NC_000913.3	819047	819293	-0.518166	0.0449272	0.19855	0.480808	0.771777	0.00944403567013281	-0.135817	0.666022	-0.120022	0.706756
moaE	NC_000913.3	819294	819747	-0.695757	0.00307413	-0.102408	0.723606	1.06947	2.28639097589628e-05	-0.0947706	0.750398	-0.139389	0.630622
mobA	NC_000913.3	4041414	4041999	-0.024016	0.931183	-0.519025	0.00731822	-0.135918	0.638665323947248	0.178948	0.433116	-0.199388	0.373928
mobB	NC_000913.3	4040905	4041433	0.0223014	0.965162	-0.932752	0.00644254	0.02873	0.959096449290942	0.0452056	0.924062	-0.375866	0.330089
mocA	NC_000913.3	3015159	3015738	3.02284	3.44765e-18	-0.830337	0.0356145	-1.58154	8.22022207697086e-05	1.95683	3.20122e-09	-0.74315	0.0453845
modA	NC_000913.3	795088	795862	1.23402	3.33089e-13	0.452216	0.0188823	-0.700312	0.000383617333050794	1.13025	1.54695e-11	0.327247	0.0960841
modB	NC_000913.3	795861	796551	0.447859	0.107032	0.501001	0.0809792	-0.292342	0.412400544641678	0.789412	0.00244779	0.274916	0.376199
modC	NC_000913.3	796553	797612	0.211915	0.422862	0.218155	0.416413	-0.562736	0.0355728223850134	0.624276	0.00776903	-0.184775	0.509502
modE	NC_000913.3	793855	794644	-0.46296	0.0169948	-0.0460326	0.851292	0.0630075	0.829294281217346	0.000450377	1	0.2413	0.257986
modF	NC_000913.3	792315	793788	0.629961	0.0207739	-0.342502	0.245172	-0.104739	0.79374826940942	0.822652	0.00227045	-0.521462	0.0684305
moeA	NC_000913.3	865128	866364	-0.549553	0.0126995	0.862722	6.3158e-05	0.228546	0.417222627628359	-0.00603991	0.989589	0.613714	0.00685126
moeB	NC_000913.3	864379	865129	-0.710415	0.00411889	0.791638	0.00139733	0.44023	0.132016018083526	-0.203753	0.488233	0.643152	0.0130614
mog	NC_000913.3	9305	9893	-0.709673	0.00474437	0.22932	0.419587	-0.0677374	0.85425183970217	-0.155948	0.606725	0.365334	0.185655
mokA	NC_000913.3	3720447	3720632	0	1	-0.889681	0.930657	0	NA	0	1	-1.27638	0.898812
mokB	NC_000913.3	1491961	1492129	2.02162	0.00742814	0.692095	0.443502	-0.440941	0.69931862755065	0.977467	0.222626	-0.468545	0.601362
mokC	NC_000913.3	16750	16960	2.71955	0.18653	-1.48303	0.52222	-3.41387	NA	0.566103	0.736642	-0.207208	0.910987
motA	NC_000913.3	1976251	1977139	2.63136	5.40417e-07	-1.25442	0.0325175	-0.840159	0.26504519187469	2.50356	1.00459e-07	-2.73714	4.39438e-09
motB	NC_000913.3	1975328	1976255	2.39595	0.000126233	-0.0884048	0.928803	-0.932986	0.282739816627718	2.11795	0.000208457	-2.6367	2.27345e-06
mpaA	NC_000913.3	1389869	1390598	1.1625	2.28859e-05	0.354454	0.267873	-0.225595	0.575924490037963	0.723946	0.0110948	-0.062776	0.869441
mpl	NC_000913.3	4455784	4457158	-0.716395	1.68541e-07	1.11744	2.03254e-16	0.450284	0.00326896406322128	-0.541154	0.000109752	1.21229	5.77807e-19
mppA	NC_000913.3	1393226	1394840	1.23583	1.02126e-16	-1.37996	1.37515e-20	-1.20779	9.62816311273545e-15	1.15137	7.84612e-15	-0.97032	1.15283e-10
mprA	NC_000913.3	2810769	2811300	-0.910977	0.00134049	1.89828	6.0208e-12	1.23467	2.35467341088669e-05	-0.0630208	0.868884	1.20452	2.66257e-05
mqo	NC_000913.3	2305107	2306754	0.222341	0.428437	-0.983078	5.13284e-05	-1.03861	3.75597369422376e-05	0.320908	0.238317	-0.228649	0.429624
mqsA	NC_000913.3	3167850	3168246	0.519741	0.00664563	-1.1512	1.80227e-10	-0.519109	0.0173313204143835	0.178721	0.417082	-0.882701	1.26827e-06
mqsR	NC_000913.3	3168247	3168544	0.720519	0.0577153	-1.54227	1.32278e-05	-1.00809	0.0136988498695818	-0.245653	0.570438	-0.583713	0.125238
mraY	NC_000913.3	96001	97084	-0.574559	0.00269317	-0.771962	3.69645e-05	0.174094	0.494822644145766	-0.218419	0.312961	0.0861925	0.727294
mraZ	NC_000913.3	89633	90092	-0.667456	0.000189155	-1.43129	4.89893e-17	-0.46998	0.0175539748415972	-0.808914	5.73343e-06	-0.377678	0.0464725
mrcA	NC_000913.3	3522870	3525423	-1.42202	1.75299e-08	0.679488	0.0100563	-0.125211	0.737595312802568	-1.17059	4.53131e-06	0.934763	0.000347692
mrcB	NC_000913.3	164729	167264	-0.840118	8.2995e-07	-0.00102303	1	0.361826	0.0691928466467873	-0.612098	0.000491922	0.201556	0.313828
mrdA	NC_000913.3	666315	668217	-1.78955	3.42608e-12	-0.191109	0.540062	0.317791	0.332813536865714	-1.69923	4.93787e-11	0.328451	0.276567
mrdB	NC_000913.3	665200	666313	-1.60347	2.81981e-19	-0.233717	0.242246	0.392247	0.0636734309822117	-1.4718	1.46043e-16	0.283708	0.153508
mreB	NC_000913.3	3400043	3401087	-1.29911	1.50164e-12	0.949058	3.82997e-07	0.429016	0.0427866417701408	-1.00192	7.53628e-08	1.07274	1.11251e-08
mreC	NC_000913.3	3398874	3399978	-1.50977	4.86826e-13	0.509923	0.0224049	0.356047	0.158793467088228	-1.09961	2.22483e-07	0.963851	8.40529e-06
mreD	NC_000913.3	3398386	3398875	-1.64321	4.40007e-11	0.185129	0.532481	0.0049361	0.989268510090878	-1.38617	3.48862e-08	0.959257	0.000186512
mrp	NC_000913.3	2193058	2194168	-0.681438	0.000168383	1.7905	5.31197e-24	0.911898	1.60501701708671e-06	-0.209126	0.316499	1.06023	5.33748e-09
mrr	NC_000913.3	4586948	4587863	0.773206	0.00173293	0.0489968	0.884718	-0.753705	0.00536536577258493	0.550838	0.0315174	0.192733	0.523806
msbA	NC_000913.3	966620	968369	-1.30605	4.02438e-12	0.896119	3.02729e-06	0.57921	0.00589185217221755	-1.01326	1.1585e-07	0.717129	0.000283189
mscK	NC_000913.3	486535	489898	-1.12887	3.21133e-14	0.850172	1.56452e-08	0.510613	0.00206921275357718	-0.917093	1.09974e-09	0.768668	4.87761e-07
mscL	NC_000913.3	3438023	3438434	-0.0408414	0.929973	0.396166	0.275951	0.551814	0.154077645665028	-0.690859	0.0435295	1.17272	0.000393893
mscM	NC_000913.3	4386046	4389370	-0.413817	0.0185274	0.0571159	0.794605	0.378435	0.0555747499163037	-0.216229	0.259776	0.569126	0.00115719
mscS	NC_000913.3	3068946	3069807	-2.15169	9.73576e-26	2.81435	1.1308e-42	2.68477	9.41132869448868e-36	-2.17793	4.13938e-26	2.48312	2.40018e-33
msrA	NC_000913.3	4441537	4442176	0.765576	0.000734885	0.830296	0.000391217	0.368242	0.201752802690498	1.13243	3.52122e-07	-0.192962	0.486324
msrB	NC_000913.3	1862015	1862429	1.44286	8.64406e-21	-1.59957	2.75074e-25	-0.43768	0.0184880004711444	1.36734	5.86671e-19	-1.14883	1.76409e-13
msrC	NC_000913.3	1915630	1916128	0.303463	0.189326	-0.480517	0.0295366	0.130655	0.66742149161874	-0.232275	0.339432	-0.398832	0.0807383
msyB	NC_000913.3	1113806	1114181	0.884202	0.000603919	-0.49108	0.076375	0.397157	0.27796373198746	0.571914	0.0372077	-0.815379	0.00184525
mtfA	NC_000913.3	2043650	2044448	3.61242	1.49542e-52	-1.83236	6.06726e-14	-2.29694	1.33366348659493e-20	3.36079	1.43248e-46	-2.4699	4.1165e-25
mtgA	NC_000913.3	3349080	3349809	-0.151174	0.827058	-0.124253	0.853744	0.442395	0.583420012050915	0.996082	0.0663068	-0.572683	0.33618
mtlA	NC_000913.3	3772280	3774194	1.14538	2.34155e-05	0.672523	0.0196405	-0.715152	0.0190127309138713	1.80763	1.11667e-11	-0.665589	0.0222462
mtlD	NC_000913.3	3774423	3775572	0.292698	0.0434076	0.309445	0.0350776	-0.21352	0.21906947536655	0.377121	0.00799635	0.0800361	0.647412
mtlR	NC_000913.3	3775571	3776159	-0.119845	0.521426	-0.19682	0.261227	-0.108622	0.644122969062772	-0.0749213	0.704663	-0.104912	0.582741
mtn	NC_000913.3	178454	179153	-0.59472	0.00057896	1.34676	1.1392e-15	0.860399	1.46574255501737e-06	-0.419398	0.0199883	0.780669	7.17611e-06
mtr	NC_000913.3	3304572	3305817	0.103022	0.682702	0.294931	0.197052	-0.501237	0.0359654858695187	0.120985	0.622262	0.158194	0.517485
mug	NC_000913.3	3214966	3215473	0.874613	0.00101486	0.571333	0.0451333	-0.216611	0.566133218510989	0.648748	0.0185396	0.424489	0.153791
mukB	NC_000913.3	976325	980786	-1.00187	1.08729e-06	-0.949485	4.56216e-06	0.556699	0.0148844643852062	-0.440495	0.0470284	-0.503932	0.0228516
mukE	NC_000913.3	975621	976326	-0.831448	3.71198e-06	-0.483789	0.00828864	0.596059	0.00349857285062527	-0.311104	0.119464	-0.195774	0.352846
mukF	NC_000913.3	974318	975641	-0.783806	7.713e-05	-0.77844	7.64721e-05	0.292737	0.233213073232621	-0.48632	0.0197543	-0.279382	0.208378
murA	NC_000913.3	3335234	3336494	-0.959743	2.42459e-10	1.08681	7.52017e-13	0.540962	0.00108975184377709	-0.716972	3.36115e-06	1.05024	6.93367e-12
murB	NC_000913.3	4172056	4173085	-1.01608	2.91013e-08	-0.227887	0.27326	0.38502	0.0750505711256604	-0.745682	7.15223e-05	0.58748	0.0022974
murC	NC_000913.3	100764	102240	-0.653901	8.96211e-05	-0.889732	5.75662e-08	0.163591	0.458020999060339	-0.324891	0.0709289	-0.0973208	0.644287
murD	NC_000913.3	97086	98403	-0.706956	0.000300111	-0.884685	4.25476e-06	0.0786232	0.786970719423059	-0.0389131	0.883403	-0.110063	0.656141
murE	NC_000913.3	93165	94653	-0.491743	0.00462606	-0.87938	1.39122e-07	0.0554241	0.829075004585455	-0.285084	0.125763	0.0565466	0.803125
murF	NC_000913.3	94649	96008	-0.652843	0.000156249	-0.799449	2.61512e-06	0.0666942	0.796283740419191	-0.0773175	0.725214	-0.0444735	0.85041
murG	NC_000913.3	99643	100711	-0.578748	0.000921007	-1.34519	4.75767e-16	-0.150723	0.521891120251181	-0.305676	0.10289	-0.350538	0.0578833
murI	NC_000913.3	4165427	4166285	-1.20576	5.39982e-06	1.65637	3.33514e-10	0.494085	0.113645016671016	-0.416338	0.160173	1.02525	0.000201489
murJ	NC_000913.3	1127838	1129374	-1.87216	4.36917e-17	1.26735	1.21385e-08	0.915201	0.000182223990960738	-1.5858	1.34727e-12	1.28014	1.14625e-08
murP	NC_000913.3	2546672	2548097	2.03866	6.65491e-13	-1.15606	9.99375e-05	-2.30769	3.99216609766001e-15	1.63264	3.8596e-09	-0.77315	0.00991813
murQ	NC_000913.3	2545772	2546669	2.33681	7.69406e-24	-0.873075	0.000466411	-2.27321	4.8670887101211e-21	1.96575	1.59041e-18	-0.629751	0.011172
murR	NC_000913.3	2544751	2545609	1.10984	0.00244667	-2.33166	1.60568e-11	-0.993191	0.0183913843211749	0.115825	0.800322	-0.816314	0.0228516
mutH	NC_000913.3	2969661	2970351	0.351852	0.104188	-0.526627	0.0106252	-0.815514	0.000217960712673025	0.625822	0.00223064	-0.402421	0.0624302
mutL	NC_000913.3	4397411	4399259	-1.09603	1.18409e-09	-0.458417	0.0149996	-0.128303	0.616052185215426	-0.487684	0.0111257	-0.00777605	0.982631
mutM	NC_000913.3	3810342	3811152	-1.31678	1.04574e-05	0.806881	0.00900109	0.0670346	0.88485316291929	0.14871	0.69283	0.372744	0.277249
mutS	NC_000913.3	2857092	2859654	-1.0683	1.01202e-10	-0.410061	0.0186591	0.0864961	0.726555412343157	-0.53339	0.0021244	-0.29247	0.113275
mutT	NC_000913.3	111043	111433	-0.825362	0.000875591	0.0330966	0.921236	0.419404	0.173960921841881	-0.889523	0.000239008	1.27965	1.06367e-07
mutY	NC_000913.3	3103012	3104065	-1.21105	2.54448e-10	0.28921	0.171784	0.246818	0.317007980527604	-1.09873	1.28981e-08	0.515712	0.010806
mzrA	NC_000913.3	3248438	3248822	-0.801521	0.000372044	0.62643	0.00606925	-0.271784	0.339227185038758	-0.57161	0.0157313	0.818147	0.000414824
nac	NC_000913.3	2061015	2061933	1.40177	0.00222801	-1.4579	0.00144765	-1.088	0.0496337658024431	0.995684	0.020307	-0.76539	0.0858321
nadA	NC_000913.3	782084	783128	0.637483	0.0196707	0.229426	0.471665	-0.134684	0.751207778482008	0.231545	0.446445	0.613918	0.0291309
nadB	NC_000913.3	2710419	2712042	0.493945	0.161324	-1.23409	8.323e-05	-0.733853	0.058670941790999	0.891511	0.00880373	-0.989088	0.00308613
nadC	NC_000913.3	117751	118645	-0.0897615	0.591284	-0.120142	0.449619	0.114367	0.566821177125952	0.153227	0.336325	-0.190418	0.217636
nadD	NC_000913.3	669930	670572	-0.727849	2.1564e-05	-0.373474	0.0335588	0.130596	0.596156005041087	-0.395957	0.0292405	0.121057	0.565631
nadE	NC_000913.3	1822457	1823285	-0.200542	0.515446	0.882472	0.00095981	0.848585	0.00340663919100936	-0.45457	0.111155	0.782137	0.00418041
nadK	NC_000913.3	2750830	2751709	0.240924	0.137341	-0.440407	0.00379971	-0.010086	0.968302479706972	0.290682	0.0759046	-0.489836	0.00146706
nadR	NC_000913.3	4627314	4628547	-0.321044	0.0580965	-0.898771	6.96626e-09	0.458554	0.0134736767651344	-0.0911012	0.649343	-0.454504	0.00592557
nagA	NC_000913.3	701602	702751	1.02432	1.30981e-08	-0.643488	0.000571889	-0.327041	0.138596584182825	1.05119	5.79333e-09	-0.354518	0.0774657
nagB	NC_000913.3	702810	703611	1.55111	1.12377e-10	-0.294813	0.293558	-0.342137	0.263706642079471	1.61587	1.828e-11	-0.410381	0.134959
nagC	NC_000913.3	700373	701594	0.164133	0.2902	-0.515995	0.000202873	-0.166867	0.352985619735936	0.281114	0.0581841	0.00164122	0.996983
nagE	NC_000913.3	703943	705890	2.51028	2.54528e-33	0.107985	0.694021	-1.42951	5.05927470478611e-11	2.80819	1.4654e-41	-1.03182	2.7958e-06
nagK	NC_000913.3	1178592	1179504	-0.190872	0.27201	-0.0392025	0.849674	0.161461	0.447693054867447	-0.0434744	0.835539	0.166033	0.367985
nagZ	NC_000913.3	1164094	1165120	-0.277776	0.185848	0.34044	0.0980961	0.67073	0.00174593816784817	-0.151718	0.51337	0.371153	0.0761042
nanA	NC_000913.3	3372682	3373576	6.03503	3.94676e-20	-1.64268	0.0209246	-4.97559	9.64045486956896e-14	7.22026	5.07714e-28	-2.89598	3.22618e-05
nanC	NC_000913.3	4538784	4539501	8.29954	5.78155e-16	-2.51642	0.0242422	-5.82673	4.48056132016353e-08	7.67966	1.75605e-14	-2.08076	0.0665467
nanE	NC_000913.3	3370346	3371036	6.081	9.01788e-35	-1.38676	0.0106055	-4.6877	1.36510912567479e-20	6.43821	3.96431e-38	-2.13772	7.29726e-05
nanK	NC_000913.3	3369474	3370350	5.75598	1.045e-30	-1.33673	0.0148821	-4.65919	4.68748183785439e-20	5.72738	1.20959e-30	-1.72812	0.00149776
nanM	NC_000913.3	4537658	4538765	5.05639	2.92827e-13	-2.06353	0.00502069	-3.19917	1.27108038604913e-05	4.24325	1.03296e-09	-1.62111	0.0334546
nanR	NC_000913.3	3373697	3374489	-0.0887087	0.699611	0.764189	4.34124e-05	-0.0821339	0.767566526005783	0.00874906	0.977235	0.519076	0.00750907
nanS	NC_000913.3	4536613	4537594	4.42755	5.45269e-15	-2.0455	0.000607211	-2.54855	3.21702895987107e-05	3.41636	1.34101e-09	-1.55177	0.0110484
nanT	NC_000913.3	3371083	3372574	7.08847	2.27806e-42	-2.16714	8.35777e-05	-5.82157	1.40809570531688e-28	7.22059	4.88775e-44	-2.60701	2.28605e-06
napA	NC_000913.3	2300266	2302753	0.263084	0.279775	0.72055	0.00167252	-0.208945	0.495602677517675	0.283861	0.244542	0.184265	0.487637
napB	NC_000913.3	2298268	2298718	0.122263	0.827058	1.11292	0.0211499	0.611396	0.314843829457081	0.0493577	0.932303	0.348036	0.495923
napC	NC_000913.3	2297656	2298259	-0.0548737	0.885328	0.440995	0.157029	0.264236	0.523170263722308	0.0352081	0.92763	0.36949	0.234665
napD	NC_000913.3	2302749	2303013	-0.0165633	0.99269	1.28401	0.186463	0.260218	0.842455252611669	0.622897	0.535156	0.368566	0.748342
napF	NC_000913.3	2303002	2303497	0.34138	0.534767	0.0385258	0.95562	-0.667865	0.261924307764668	0.738568	0.120241	-0.00305217	0.999841
napG	NC_000913.3	2299564	2300260	-0.321931	0.42365	1.0006	0.00828864	0.100226	0.856184397433951	0.371221	0.37667	0.0194815	0.97509
napH	NC_000913.3	2298714	2299578	0.0836635	0.858834	0.743969	0.0618553	-0.206219	0.707111790785494	0.201806	0.654912	0.235939	0.605972
narG	NC_000913.3	1279863	1283607	1.71066	4.87875e-08	0.0649179	0.884718	-0.192566	0.696539303551277	2.22316	5.77625e-13	-1.14865	0.000453122
narH	NC_000913.3	1283603	1285142	1.42933	7.99082e-05	-0.43914	0.298018	-0.0786045	0.900181609585295	2.13176	9.82768e-10	-1.37082	0.000183162
narI	NC_000913.3	1285848	1286526	0.928555	0.0190463	-0.0884368	0.868324	0.130053	0.84186012292436	2.20641	4.25037e-09	-1.54144	8.8526e-05
narJ	NC_000913.3	1285138	1285849	0.965738	0.0217211	-0.749315	0.0874831	-0.0585704	0.935633079093139	1.65156	2.2351e-06	-0.869042	0.0229996
narK	NC_000913.3	1277956	1279348	1.06881	0.014585	0.85677	0.0729449	0.860113	0.132288887095237	1.77849	2.53034e-05	-0.69013	0.147622
narL	NC_000913.3	1275178	1275829	0.0931662	0.674544	0.617549	0.000849394	0.823754	4.69755446828839e-05	0.354048	0.0693449	0.126124	0.578928
narP	NC_000913.3	2290499	2291147	-0.824105	1.48673e-05	0.718989	0.000183187	0.509257	0.0224610764757065	-0.385708	0.0594313	0.274087	0.196988
narQ	NC_000913.3	2585730	2587431	-0.0991109	0.716405	-0.721656	0.000726359	-0.275185	0.332506410439476	-0.0876248	0.750932	-0.356256	0.122157
narU	NC_000913.3	1542671	1544060	1.28516	0.231057	0.00554418	1	-1.41481	0.254717566601157	0.915013	0.368147	-0.834239	0.420747
narV	NC_000913.3	1535936	1536617	0.537611	0.485482	-0.597973	0.429729	-0.258476	0.810506566444255	0.613202	0.416662	-0.634219	0.397002
narW	NC_000913.3	1536613	1537309	0.00693441	1	0.124323	0.900857	1.41435	0.223354824511367	1.39471	0.125506	-1.82098	0.033749
narX	NC_000913.3	1275821	1277618	-0.501033	0.0137018	-0.413855	0.0428798	0.0428123	0.891925035416654	-0.276076	0.209865	-0.44668	0.030236
narY	NC_000913.3	1537308	1538853	0.278378	0.671641	-0.241275	0.718815	0.405321	0.637110460592078	0.886447	0.138861	-1.02295	0.0781043
narZ	NC_000913.3	1538849	1542590	0.559594	0.0598222	-0.356105	0.262874	-0.0948357	0.840182413130328	0.702024	0.0137205	-0.720726	0.0105976
ndh	NC_000913.3	1166084	1167389	-5.14833	4.62884e-40	2.22872	1.58644e-08	3.78673	1.29219111446851e-21	-3.49158	4.52292e-19	2.3581	3.25862e-09
ndk	NC_000913.3	2644432	2644864	0.493092	0.0721222	0.00213854	1	-1.46127	1.63220575291504e-08	0.651774	0.015371	0.265892	0.385024
nei	NC_000913.3	745934	746726	0.106281	0.698821	-0.0849354	0.7643	0.116695	0.733081719204379	0.34138	0.159447	0.064534	0.831117
nemA	NC_000913.3	1726658	1727756	-0.398186	0.0105991	0.974345	1.11447e-10	1.51611	1.01683109735319e-18	-0.103057	0.580882	0.305279	0.0646789
nemR	NC_000913.3	1726022	1726622	-0.353714	0.193323	-0.0700555	0.824824	0.108847	0.780800025468499	-0.322834	0.243383	-0.130592	0.660644
nepI	NC_000913.3	3840548	3841739	-2.00288	2.29728e-15	2.14308	2.53346e-17	1.71421	6.92551100182505e-10	-2.4373	6.8763e-22	2.08528	4.06669e-17
nfi	NC_000913.3	4198789	4199461	-0.654097	0.00341673	0.126039	0.63564	0.529634	0.0385487372062636	-0.204901	0.435312	0.0806147	0.783791
nfo	NC_000913.3	2250839	2251697	-0.296814	0.126995	0.763861	2.66969e-05	0.749531	0.000222088240973088	-0.025325	0.921303	0.476059	0.0130758
nfrA	NC_000913.3	587981	590954	-0.579691	0.000716438	-1.12142	6.42244e-13	-0.0937181	0.714757809479483	-0.441776	0.0108915	-0.627356	9.16197e-05
nfrB	NC_000913.3	590940	593178	-0.749504	0.0279944	-0.498607	0.150788	0.24332	0.604033899036292	-0.749249	0.0289276	-0.316915	0.395528
nfsA	NC_000913.3	891183	891906	-0.841462	9.85933e-05	2.16118	1.62267e-23	1.26716	5.32856625287009e-08	-0.376335	0.115432	0.89755	6.05104e-05
nfsB	NC_000913.3	604770	605424	-0.76154	0.00120977	1.37	2.60646e-09	0.699756	0.00599915192018315	-0.064029	0.836694	0.637839	0.00958035
nfuA	NC_000913.3	3545623	3546199	-0.398606	0.131837	1.56902	6.31548e-11	0.135717	0.699982063912603	0.379776	0.157996	0.645206	0.0124007
nhaA	NC_000913.3	17488	18655	-1.35818	3.38641e-12	1.60287	2.30611e-16	1.31519	2.77240204603806e-10	-1.47033	6.97668e-14	1.74217	7.389e-19
nhaB	NC_000913.3	1233175	1234717	-0.446815	0.00709186	1.2848	6.0384e-16	0.713829	3.24392705366816e-05	-0.547551	0.000894018	0.803483	7.73313e-07
nhaR	NC_000913.3	18714	19620	-0.623065	0.0002921	-0.121166	0.540062	0.408858	0.0475019591810519	-0.394616	0.0292172	0.00379936	0.991867
nhoA	NC_000913.3	1534023	1534869	0.751483	0.271693	0.0381024	0.96946	-0.22066	0.828104039091563	0.670648	0.315662	0.0512252	0.956229
nikA	NC_000913.3	3613666	3615241	-0.755685	0.073814	0.29852	0.513453	-0.0123359	0.984034397759384	-1.01238	0.0161231	0.617248	0.149976
nikB	NC_000913.3	3615240	3616185	-1.01792	0.0786695	0.606428	0.300051	0.103159	0.902032890904864	-0.293798	0.669426	0.467273	0.480701
nikC	NC_000913.3	3616181	3617015	-0.586184	0.42525	0.277796	0.721543	0.038063	0.97053407928598	0.0578852	0.950588	0.343793	0.690057
nikD	NC_000913.3	3617014	3617779	0.147371	0.827058	-0.223097	0.7235	-0.600637	0.367248917819504	0.252605	0.684287	0.228476	0.72934
nikE	NC_000913.3	3617775	3618582	-0.467129	0.374467	0.0426799	0.947197	0.0421366	0.955486080569581	0.471757	0.372704	-0.111909	0.857764
nikR	NC_000913.3	3618587	3618989	-0.0623442	0.845831	1.27602	5.5761e-07	0.555697	0.0694758495253352	-0.200428	0.488334	0.749065	0.00314144
ninE	NC_000913.3	572920	573091	-0.564622	0.846317	-0.479394	0.864579	0.422339	NA	2.69247	0.375668	-3.04675	0.295528
nirB	NC_000913.3	3494010	3496554	-2.28025	2.11147e-25	-1.09294	2.41151e-08	1.10845	1.92778388014674e-06	-1.59459	9.44229e-13	-1.11205	2.6996e-08
nirC	NC_000913.3	3497002	3497809	-1.87875	1.42875e-06	0.818914	0.0245489	0.688757	0.122356618048917	-2.05562	9.15309e-08	1.39397	7.95478e-05
nirD	NC_000913.3	3496550	3496877	-2.22178	3.74337e-06	-1.48442	0.00010609	1.26966	0.0171555254091751	-1.49929	0.0025047	-1.40692	0.000403496
nlpA	NC_000913.3	3839174	3839993	0.956336	0.000451273	0.0396864	0.918914	-0.160071	0.702703681482831	0.568787	0.0452609	-0.0160652	0.971116
nlpC	NC_000913.3	1792266	1792731	1.13252	1.23562e-08	-0.22109	0.345606	-0.158299	0.59050012093798	1.17247	4.5333e-09	-0.808687	9.56195e-05
nlpD	NC_000913.3	2867613	2868753	1.06966	7.81814e-09	-0.948014	4.33804e-07	-0.294476	0.201135464642549	0.983976	1.31657e-07	-0.864256	5.6884e-06
nlpE	NC_000913.3	215268	215979	-0.179862	0.304597	0.487971	0.00234416	0.0344784	0.892682582851309	0.175373	0.335963	-0.0442618	0.836368
nlpI	NC_000913.3	3308039	3308924	-0.973409	3.19214e-19	-0.318002	0.00566849	-0.0626704	0.699394381159096	-0.827633	3.54915e-14	-0.201239	0.100324
nmpC	NC_000913.3	575785	576825	2.44441	1.53331e-27	-1.20303	2.06259e-07	-2.53901	1.96173986532382e-29	2.83532	7.11818e-37	-1.83282	1.18803e-15
nnr	NC_000913.3	4394065	4395613	-0.0299089	0.90036	-0.636352	0.000197099	-0.539091	0.00577492781243214	0.0745738	0.738213	-0.0743577	0.743706
nohD	NC_000913.3	580833	581379	-0.986334	0.0841528	3.30159	4.12629e-08	3.08874	9.50489283651807e-06	-1.54281	0.00470606	1.44951	0.00841268
nohQ	NC_000913.3	1635839	1636367	0.944834	0.459343	-1.14357	0.356476	-0.93488	0.560109291530512	1.05376	0.383898	-0.900638	0.469738
norR	NC_000913.3	2830774	2832289	0.325874	0.152124	0.075802	0.780708	-0.651696	0.00567322868291246	0.553206	0.00964868	0.135638	0.603229
norV	NC_000913.3	2832475	2833915	0.436795	0.218824	-0.621389	0.0659844	-0.0648841	0.905770309848264	-0.0547521	0.897046	-0.221698	0.547983
norW	NC_000913.3	2833911	2835045	-0.0486556	0.935052	-0.290785	0.541262	-0.0824639	0.90385917018164	0.0454801	0.93615	-0.436698	0.33233
npr	NC_000913.3	3347965	3348238	0.217636	0.321648	0.0112136	0.970835	0.242466	0.366389363889994	0.151974	0.517322	0.275926	0.2113
nrdA	NC_000913.3	2344864	2347150	-1.65127	1.57938e-08	1.92313	4.63574e-11	1.54199	3.47667095991875e-07	-1.10339	0.000246172	1.338	8.87113e-06
nrdB	NC_000913.3	2347383	2348514	-1.41369	5.35446e-08	1.64583	2.43866e-10	1.70923	1.88496457081222e-10	-0.611006	0.0285893	0.870459	0.00149054
nrdD	NC_000913.3	4460521	4462660	2.1102	1.35873e-18	-1.64801	1.18444e-11	-2.55332	4.3832197308832e-26	2.5822	4.03047e-27	-1.56364	2.816e-10
nrdE	NC_000913.3	2801347	2803492	0.193901	0.788717	-2.85393	2.02121e-07	1.18931	0.0650333092227987	2.44893	1.31641e-05	-5.45685	1.13187e-23
nrdF	NC_000913.3	2803501	2804461	0.184153	0.796706	-3.46394	7.01525e-11	1.24004	0.056490004246869	2.01982	0.000358762	-5.94243	1.13661e-28
nrdG	NC_000913.3	4459899	4460364	1.42742	1.00063e-05	-1.4772	4.90927e-06	-1.84034	7.59650878248056e-08	1.4908	2.51801e-06	-0.855656	0.0121696
nrdH	NC_000913.3	2800722	2800968	1.00409	0.0967344	-2.34615	2.6468e-05	0.223901	0.805287707386443	2.34602	0.000115392	-3.82761	7.02937e-11
nrdI	NC_000913.3	2800964	2801375	0.602317	0.344284	-1.56754	0.00625614	0.904548	0.2100464382489	2.12875	0.000359137	-3.85966	1.79263e-11
nrdR	NC_000913.3	433001	433451	-0.668341	0.000227508	-0.692525	0.000101868	0.337891	0.122356618048917	-0.552788	0.00304874	-0.407382	0.0318875
nrfA	NC_000913.3	4287763	4289200	1.03851	0.00088268	-1.49356	6.84819e-07	-1.29974	0.000129793766576601	1.0285	0.000762419	-0.755782	0.0175172
nrfB	NC_000913.3	4289244	4289811	-0.0426709	0.962569	-0.564887	0.394042	-0.606327	0.453726170058967	0.515889	0.484269	-0.820939	0.217973
nrfC	NC_000913.3	4289807	4290479	0.175259	0.867195	-0.46009	0.614436	-0.18767	0.884717002079825	0.271078	0.800281	0.249064	0.826551
nrfD	NC_000913.3	4290475	4291432	0.0717656	0.939595	-0.098817	0.913029	0.246251	0.824533098587798	0.154204	0.851648	-0.00887842	0.996722
nrfE	NC_000913.3	4291511	4293170	0.0433513	0.955598	-0.462065	0.419065	-0.0351891	0.968302479706972	0.669103	0.237323	-0.174247	0.799621
nrfF	NC_000913.3	4293162	4293546	-0.248807	0.829483	-0.995842	0.256279	-1.25182	0.207277242368686	-0.351735	0.732216	-0.901025	0.264528
nrfG	NC_000913.3	4293542	4294139	0.259918	0.751214	-0.613608	0.395167	-0.341167	0.733001728299587	0.0817454	0.930463	-0.688648	0.34687
nsrR	NC_000913.3	4406189	4406615	-0.662108	0.00112361	0.635469	0.00195135	0.247737	0.338168012896631	-0.857444	1.68823e-05	0.937428	2.78159e-06
nth	NC_000913.3	1711522	1712158	-0.922315	0.00105384	-0.318123	0.307154	0.54773	0.0982283529817624	-1.1528	3.70146e-05	-0.127452	0.7228
nudB	NC_000913.3	1948179	1948632	-1.2219	6.29173e-13	0.831365	1.31867e-06	0.815751	1.14618707871803e-05	-0.93604	5.68597e-08	0.341777	0.0671113
nudC	NC_000913.3	4196902	4197676	-0.76827	5.74341e-06	0.147553	0.449007	0.391629	0.0539237912682078	-0.565253	0.00127311	0.510599	0.00377648
nudE	NC_000913.3	3525588	3526149	-0.000159146	1	-0.1677	0.451113	-0.141214	0.598087661342841	0.0411216	0.874684	0.102681	0.677436
nudF	NC_000913.3	3177280	3177910	-0.152043	0.485254	-0.214425	0.302842	-0.387055	0.0789600707431333	-0.47	0.0150829	0.476214	0.0137947
nudG	NC_000913.3	1841489	1841897	-0.277091	0.317551	1.02083	8.05301e-05	0.123913	0.749156845621152	-0.721352	0.00602469	0.637801	0.0142597
nudI	NC_000913.3	2364553	2364979	0.460034	0.0888586	0.180343	0.562818	-0.558455	0.0701896165433651	0.442547	0.101367	0.117932	0.723547
nudJ	NC_000913.3	1193826	1194288	-0.98849	2.92798e-05	0.734892	0.00200119	1.05481	0.000118900395632659	-0.954883	9.25039e-05	0.759441	0.00174584
nudK	NC_000913.3	2582902	2583478	0.11858	0.739471	0.371334	0.238566	0.466552	0.189067748212408	0.121299	0.739279	0.0582897	0.881294
nudL	NC_000913.3	1896169	1896748	-0.140085	0.594368	-0.624705	0.0035615	0.205169	0.51479332352525	-0.189904	0.462091	-0.551013	0.0110013
nuoA	NC_000913.3	2404628	2405072	1.25045	5.6945e-15	-0.43148	0.0119177	-1.24769	2.49988561805649e-14	1.29355	5.58628e-16	-0.536958	0.00168193
nuoB	NC_000913.3	2403950	2404613	0.943031	2.3828e-12	-0.388442	0.00652665	-0.904785	6.94290581630905e-11	1.18678	6.7588e-19	-0.542887	0.000120586
nuoC	NC_000913.3	2402054	2403845	0.778204	9.29199e-09	-0.698668	3.46101e-07	-0.956805	3.3502787879923e-12	1.11399	9.15528e-17	-0.633769	5.61363e-06
nuoE	NC_000913.3	2401551	2402052	0.912767	1.39684e-11	-0.742605	5.949e-08	-0.886509	3.74468514188556e-10	1.26453	2.84721e-21	-0.580096	3.93072e-05
nuoF	NC_000913.3	2400217	2401555	0.727449	5.8747e-05	-0.708592	0.000107086	-0.767911	4.51013047723167e-05	1.27294	6.57201e-13	-0.665415	0.000361272
nuoG	NC_000913.3	2397438	2400165	0.565533	0.000280722	-0.614232	8.48234e-05	-0.706593	9.58786237409841e-06	1.34351	3.70696e-19	-0.506721	0.00165039
nuoH	NC_000913.3	2396464	2397442	0.549132	0.00096813	-0.609118	0.000256337	-0.528864	0.0032512948514657	1.49804	5.45472e-21	-0.514711	0.00283357
nuoI	NC_000913.3	2395907	2396450	0.590475	0.00127395	-0.556613	0.0026991	-0.59808	0.00275716806974859	1.50471	1.00242e-17	-0.551064	0.00378727
nuoJ	NC_000913.3	2395341	2395896	0.514393	0.00682038	-0.474011	0.0140145	-0.495734	0.0186217780243317	1.53184	1.61713e-17	-0.447915	0.024935
nuoK	NC_000913.3	2395042	2395345	0.736458	0.000680303	-0.562863	0.0118918	-0.604372	0.0165952012046734	1.44166	7.02258e-12	-0.37155	0.128781
nuoL	NC_000913.3	2393204	2395046	0.357098	0.095096	-0.443132	0.0351184	-0.372903	0.108197139351932	1.47221	3.48674e-14	-0.496352	0.0195959
nuoM	NC_000913.3	2391511	2393041	0.280715	0.278993	0.026029	0.937523	-0.0425458	0.905292392361919	1.35275	2.92092e-09	-0.369147	0.154114
nuoN	NC_000913.3	2390047	2391505	0.234848	0.381629	0.3497	0.176156	0.0728506	0.833822578891554	1.24923	6.55448e-08	-0.178214	0.541263
nupC	NC_000913.3	2513041	2514244	1.83606	2.52421e-27	-0.0563391	0.807572	-1.92845	1.25666317473215e-29	2.21956	1.02372e-39	-1.17811	1.38436e-11
nupG	NC_000913.3	3105713	3106970	4.81327	9.4505e-53	-1.20633	0.000339319	-4.592	1.06606663442099e-47	5.22086	7.72782e-62	-3.00677	1.31588e-20
nupX	NC_000913.3	2252894	2254145	1.46126	0.0409802	-1.09242	0.146543	-1.31358	0.121535679634388	0.53412	0.466498	-0.521801	0.476778
nusA	NC_000913.3	3316038	3317526	-1.5394	6.85413e-12	0.4189	0.0902329	0.0600468	0.858869856370007	-1.37922	1.02453e-09	0.45383	0.069455
nusB	NC_000913.3	435136	435556	-1.19176	9.04793e-13	0.802113	2.41372e-06	0.877671	7.23338613078921e-07	-0.585786	0.000776831	0.287212	0.129393
nusG	NC_000913.3	4177742	4178288	-1.72314	3.46568e-19	1.10797	1.54993e-08	0.474073	0.0320857089182475	-1.47173	2.81052e-14	1.10045	2.70686e-08
obgE	NC_000913.3	3330581	3331754	-2.15116	9.86988e-16	-0.955771	0.000532387	0.00227838	0.996395076930686	-2.26549	2.26383e-17	-0.376535	0.221176
ogrK	NC_000913.3	2167301	2167520	0.184045	0.586281	-0.2726	0.393802	0.427838	0.267375274560619	0.123058	0.738213	-0.579213	0.0521125
ogt	NC_000913.3	1399720	1400236	0.816867	4.51924e-06	-0.596373	0.00119312	-0.446895	0.0427866417701408	0.850901	1.52086e-06	-1.06749	7.12051e-10
ohsC	NC_000913.3	2700519	2700596	-3.59297	0.0468379	-0.764254	0.47884	1.49518	NA	-2.59033	0.154483	-2.57772	0.00873606
ompA	NC_000913.3	1019012	1020053	-0.674233	4.01063e-10	1.53826	4.254e-48	1.02141	1.72596352106937e-21	-0.720744	2.37692e-11	1.22337	1.5039e-30
ompC	NC_000913.3	2311645	2312749	-0.186867	0.241416	2.07373	1.47825e-51	1.23593	1.08654922733978e-18	-0.31563	0.0378693	1.23094	1.48418e-18
ompF	NC_000913.3	985893	986982	2.63078	4.28139e-23	-0.785602	0.00568892	-2.58943	3.69217452914769e-22	2.36616	6.89598e-19	-0.77332	0.00754711
ompG	NC_000913.3	1381946	1382852	0.910141	0.44203	-2.35562	0.0183002	-1.90006	0.109494808242286	0.627019	0.591477	-1.6473	0.086025
ompL	NC_000913.3	4063602	4064295	0.243257	0.825585	-0.823355	0.367265	0.62789	0.652701565911881	1.4782	0.0888916	-1.4322	0.0997292
ompN	NC_000913.3	1435759	1436893	-0.668103	0.309973	-1.77201	0.000385709	-0.0357589	0.969018844469557	-0.559005	0.402864	-1.67402	0.00054273
ompR	NC_000913.3	3535864	3536584	0.0962219	0.721622	1.27061	2.28867e-09	0.307573	0.243706951279821	0.530591	0.0179169	0.45863	0.0487398
ompT	NC_000913.3	584679	585633	-0.808251	0.000499031	1.02336	9.47363e-06	0.412693	0.123055422735878	-0.822443	0.000445684	0.789403	0.000938434
ompW	NC_000913.3	1314019	1314658	1.63996	2.3171e-06	0.830159	0.045078	0.362114	0.516575049728399	0.805927	0.0191794	-0.0138893	0.982922
ompX	NC_000913.3	850449	850965	-2.8651	1.14122e-50	2.63715	8.38542e-43	2.3481	7.27801986554844e-34	-2.89975	6.40757e-52	2.14629	1.67321e-28
omrA	NC_000913.3	2976101	2976189	-0.452589	0.457888	-0.931569	0.083538	-0.778025	0.220886310084268	0.10898	0.878889	-0.580288	0.3285
omrB	NC_000913.3	2976303	2976385	-0.434599	0.661562	-1.81447	0.0207461	-1.23199	0.193393622285632	1.14985	0.201714	-1.2342	0.16581
opgB	NC_000913.3	4597149	4599441	-3.68494	2.37876e-07	-0.987751	0.215017	-1.10927	0.191710796691067	-1.36991	0.0827057	-0.107016	0.915821
opgC	NC_000913.3	1107783	1108941	-2.17421	2.66477e-12	1.44563	4.0885e-06	1.23085	0.000288219958194411	-2.09221	2.08069e-11	1.32278	3.22618e-05
opgD	NC_000913.3	1496855	1498511	0.555013	9.18453e-05	-0.146734	0.37302	0.0943101	0.658158635310573	0.607998	1.80731e-05	-0.333597	0.0275728
opgG	NC_000913.3	1109334	1110870	-0.660225	1.31662e-06	1.30463	2.66178e-22	0.913919	7.96209846928473e-11	-0.48073	0.000617158	0.816425	2.83644e-09
opgH	NC_000913.3	1110862	1113406	-1.08786	1.25243e-16	1.1689	6.09403e-19	0.862622	3.26253436032103e-10	-0.749369	1.94765e-08	0.767724	1.1601e-08
oppA	NC_000913.3	1301181	1302813	-0.228299	0.385853	-0.7294	0.00186864	0.308391	0.268379242480874	-0.419156	0.092106	-0.320453	0.217812
oppB	NC_000913.3	1302898	1303819	-0.699745	0.0083106	-1.13705	9.91148e-06	0.864765	0.00187796198654763	-0.647862	0.0161824	-0.823896	0.00198203
oppC	NC_000913.3	1303833	1304742	-0.804786	0.00516512	-0.821094	0.0044404	0.893817	0.00342147878320974	-0.887858	0.00208439	-0.526975	0.0855686
oppD	NC_000913.3	1304753	1305767	-0.780262	0.00190947	-0.804464	0.00144999	0.922367	0.000437784223291926	-0.718379	0.00489799	-0.60978	0.0204932
oppF	NC_000913.3	1305763	1306768	-0.676042	0.00312335	-0.880415	9.88363e-05	1.07995	3.05323508088803e-06	-0.665016	0.004027	-0.657414	0.00510857
orn	NC_000913.3	4391603	4392149	-0.720417	0.000105709	1.7103	2.64917e-20	0.777082	0.00015001778516168	-0.651336	0.000586506	1.57898	1.97017e-17
osmB	NC_000913.3	1343109	1343328	0.0408474	0.928106	-1.27332	1.99167e-05	0.213625	0.65888511480702	-0.0490484	0.91104	-0.331346	0.352201
osmC	NC_000913.3	1556624	1557056	1.20252	3.91353e-05	0.659376	0.0374989	1.59405	3.39097148141492e-06	1.58919	6.36143e-08	-0.416938	0.22224
osmE	NC_000913.3	1821917	1822256	2.15535	2.98037e-07	-0.160553	0.772954	0.159663	0.808068703522529	1.11191	0.0118856	0.164059	0.773131
osmF	NC_000913.3	2218563	2219481	1.04838	0.000207161	0.229744	0.518064	0.178051	0.709720963342564	0.907484	0.00165205	-0.467062	0.13876
osmY	NC_000913.3	4611395	4612001	1.05646	1.57676e-05	-0.919891	0.000222716	-0.357376	0.268092561397065	1.47571	1.88261e-09	-0.372875	0.195509
otsA	NC_000913.3	1980187	1981612	1.48803	7.65816e-11	-0.467322	0.0672992	0.649521	0.0371095174165541	1.45176	2.80103e-10	-1.19192	3.83596e-07
otsB	NC_000913.3	1981586	1982387	2.55859	6.65613e-10	-1.02681	0.0258032	-0.14788	0.842051761866322	1.52444	0.000143541	-1.10636	0.00828072
oweS	NC_000913.3	2472877	2473585	-0.33002	0.90036	-1.46865	0.455131	0.501814	NA	0.243351	0.930093	-0.981615	0.66831
oxc	NC_000913.3	2490255	2491950	0.431561	0.415346	-1.35685	0.00261356	-0.759541	0.187707674771716	-0.455911	0.387681	-0.919681	0.0375461
oxyR	NC_000913.3	4158489	4159407	-0.366586	0.170168	1.15816	2.06453e-06	0.713664	0.00825520657789568	-0.365699	0.176566	0.976829	9.07461e-05
oxyS	NC_000913.3	4158284	4158394	-0.886278	0.502141	-1.41377	0.170613	0.283778	0.868774361429952	-0.932186	0.451325	-1.05711	0.288118
paaA	NC_000913.3	1453926	1454856	7.2177	4.02964e-18	-4.17712	1.30536e-06	-5.10956	5.35025373629802e-09	6.48501	2.3635e-16	-2.81772	0.00126622
paaB	NC_000913.3	1454867	1455155	7.98091	5.59221e-07	-4.9946	0.00281163	-5.6568	0.0010914098411703	4.93097	6.55385e-09	-1.34043	0.214366
paaC	NC_000913.3	1455163	1455910	5.13036	4.31156e-16	-2.67182	6.43688e-05	-3.21248	3.88514031844926e-06	3.45061	3.28806e-10	-1.40481	0.0234428
paaD	NC_000913.3	1455924	1456422	4.50908	6.18748e-13	-2.1673	0.00138557	-2.33578	0.00152595144354959	2.01197	0.000183441	-0.241228	0.747416
paaE	NC_000913.3	1456429	1457500	4.16105	1.81353e-16	-2.13619	6.32351e-05	-2.50938	7.93238775977133e-06	2.89294	2.96913e-09	-0.936734	0.0983159
paaF	NC_000913.3	1457496	1458264	3.70089	1.03775e-07	-2.17639	0.00309393	-2.21389	0.00602263036243252	2.71213	9.86495e-05	-1.40299	0.0679959
paaG	NC_000913.3	1458263	1459052	2.72958	5.24965e-05	-1.65222	0.0221873	-1.92083	0.015483966483785	2.61297	0.000286453	-1.50385	0.0580022
paaH	NC_000913.3	1459053	1460481	1.73455	0.000239879	-2.44216	1.01266e-07	-2.00263	8.33190297246178e-05	1.54292	0.000601372	-1.18263	0.011414
paaI	NC_000913.3	1460470	1460893	1.32172	0.0929371	-2.26186	0.00178805	-1.43193	0.111601904254422	2.0709	0.00621855	-2.17922	0.00376732
paaJ	NC_000913.3	1460892	1462098	3.39632	3.48667e-19	-2.8175	2.23894e-13	-2.99831	2.60190288674707e-14	3.32085	4.52292e-19	-2.64433	3.6392e-12
paaK	NC_000913.3	1462124	1463438	2.20592	3.19997e-07	-1.61149	0.000285609	-0.876152	0.0895230821597876	1.70386	9.27202e-05	-1.05197	0.0228516
paaX	NC_000913.3	1463538	1464489	0.915988	4.59581e-08	-1.09149	4.78489e-11	-0.135856	0.60300681742744	0.68045	5.23162e-05	-0.854006	2.30228e-07
paaY	NC_000913.3	1464470	1465061	0.675758	0.000189155	-1.08652	5.04238e-10	0.2973	0.236094147238599	0.673669	0.00022719	-1.01839	6.15478e-09
paaZ	NC_000913.3	1451596	1453642	2.65118	2.54094e-07	-0.61394	0.323545	-0.557876	0.471725398596831	1.84762	0.000223953	-0.46455	0.451276
pabA	NC_000913.3	3490265	3490829	-1.39427	5.81568e-06	0.519364	0.100967	0.45689	0.233856302088587	-0.964832	0.00212657	0.690922	0.0286812
pabB	NC_000913.3	1894804	1896166	-0.970309	3.13405e-07	-0.485631	0.00817399	0.407265	0.0781631069956523	-1.11305	3.67448e-09	-0.120793	0.579671
pabC	NC_000913.3	1153299	1154109	-0.500598	0.00454829	-0.0299961	0.897981	0.376204	0.0766321976311206	-0.666859	0.000155781	-0.0642176	0.772134
pagP	NC_000913.3	656556	657117	-0.328924	0.483201	-0.563034	0.178008	-0.157285	0.799925796557294	-0.946942	0.0352097	-0.492355	0.244142
pal	NC_000913.3	779066	779588	-0.150892	0.227667	1.18346	3.14109e-27	0.538193	4.07399604998337e-06	-0.172563	0.166743	0.908579	2.31177e-16
panB	NC_000913.3	148806	149601	-0.679003	0.000144671	0.675892	0.000174693	0.460067	0.0227266991102855	-0.289316	0.140181	0.848069	2.62223e-06
panC	NC_000913.3	147943	148795	-0.402193	0.0099967	0.807369	8.09687e-08	0.787079	6.97004415154286e-07	0.00109174	1	0.672384	1.29359e-05
panD	NC_000913.3	146313	146694	-0.504486	6.92192e-05	1.63911	4.43159e-40	0.818011	5.1637182026697e-10	-0.455839	0.000399436	1.23863	1.66194e-23
panE	NC_000913.3	443603	444515	-0.47474	0.02047	1.05479	1.11555e-07	0.233594	0.373373322531071	-0.513289	0.0128754	0.966319	1.38047e-06
panF	NC_000913.3	3407606	3409058	-1.77035	3.93942e-10	1.14486	6.43688e-05	0.295722	0.42889620874853	-1.2283	2.14804e-05	1.00613	0.000614769
panM	NC_000913.3	3597983	3598367	-0.0596557	0.779714	0.93565	1.95615e-08	0.0105323	0.969018844469557	-0.102894	0.611318	0.682689	5.20943e-05
parC	NC_000913.3	3163714	3165973	-0.926996	6.11935e-08	0.358427	0.0515726	0.0680667	0.793119053295781	-0.445462	0.0142554	0.643619	0.000313552
parE	NC_000913.3	3173503	3175396	-0.930708	7.5786e-06	-0.214324	0.373281	-0.494534	0.034272842899988	-0.814736	0.000116898	0.234944	0.337062
patA	NC_000913.3	3219493	3220873	1.3345	1.8962e-07	-0.190793	0.554023	0.0085095	0.984463818234343	0.973617	0.000131575	-0.685394	0.00984307
patD	NC_000913.3	1515577	1517002	0.876603	0.0172366	0.260612	0.554385	0.63251	0.207168417734355	1.06968	0.00232399	0.0415561	0.936649
pbl	NC_000913.3	2993938	2994441	2.84113	0.161307	-2.25846	0.289629	-2.57357	NA	-0.52244	0.735793	0.0422248	0.985136
pbpC	NC_000913.3	2645012	2647325	0.723158	0.000401102	-1.07245	7.76993e-08	0.185339	0.536258557276803	0.656048	0.00145151	-1.01232	3.83596e-07
pbpG	NC_000913.3	2223937	2224870	-0.463416	0.0455062	0.824999	0.000219946	0.487212	0.0598338806746318	-0.3747	0.1211	0.481534	0.0425604
pck	NC_000913.3	3532817	3534440	1.38155	1.41462e-08	-0.804423	0.00151321	-1.33238	1.05110753503105e-07	2.12466	9.95709e-19	-1.06566	2.39815e-05
pcm	NC_000913.3	2868892	2869519	-0.410004	0.0377697	-0.203822	0.338227	0.142611	0.595144166893452	-0.0768767	0.751059	0.475527	0.0177659
pcnB	NC_000913.3	157728	159126	-1.25399	4.62101e-10	0.893182	1.41539e-05	0.137885	0.630004513834935	-0.959821	2.66263e-06	1.17497	9.42036e-09
pdhR	NC_000913.3	122091	122856	-3.63533	3.07241e-16	0.390168	0.46426	0.892059	0.0874040079668261	-2.46722	4.75142e-08	2.02504	1.21177e-05
pdxA	NC_000913.3	52426	53416	-0.52745	0.00250022	0.165387	0.402538	0.0666245	0.79781124944127	0.0415737	0.858968	0.29647	0.11822
pdxB	NC_000913.3	2436714	2437851	-0.259392	0.0632132	1.2902	2.70649e-23	0.622641	1.23174046809824e-05	0.04076	0.816072	0.844094	1.59862e-10
pdxH	NC_000913.3	1717350	1718007	-0.114227	0.496794	0.455863	0.00191146	0.830967	1.82136276102599e-07	0.248264	0.115098	0.280501	0.0763126
pdxJ	NC_000913.3	2700997	2701729	-0.0469404	0.861036	-0.013477	0.964773	0.0889606	0.768532813342547	0.305466	0.169024	0.0728261	0.787036
pdxK	NC_000913.3	2536385	2537237	0.53825	0.00128717	1.2915	1.57326e-14	0.410937	0.0391866360644203	0.562846	0.000796902	0.483709	0.00581443
pdxY	NC_000913.3	1715025	1715889	-0.428324	0.014406	1.07965	1.30841e-10	0.916517	5.4585096438903e-07	0.230421	0.231246	0.524238	0.00353006
peaD	NC_000913.3	566375	566687	-0.436381	0.617673	-0.55759	0.461079	-0.22	0.839302312296053	-1.52689	0.0409398	-0.14756	0.847421
pepA	NC_000913.3	4484439	4485951	-0.152395	0.398355	-0.8412	5.50392e-08	0.041546	0.858617880061385	0.195329	0.273913	-0.933914	1.88562e-09
pepB	NC_000913.3	2655074	2656358	-0.571083	0.0126067	0.830719	0.000213563	0.793442	0.000901621245357123	0.226587	0.383685	0.167661	0.544295
pepD	NC_000913.3	254258	255716	0.169844	0.496794	0.900987	2.42938e-05	0.738716	0.00107691301011657	0.658245	0.00252014	0.209845	0.40938
pepE	NC_000913.3	4229452	4230142	2.25972	4.67894e-13	0.891458	0.0089374	-1.25144	0.000248132147998541	2.00503	1.2141e-10	-0.563689	0.109002
pepN	NC_000913.3	990621	993234	0.604071	1.09394e-07	0.579064	6.59169e-07	-0.104577	0.513557260508231	1.07032	7.44966e-22	0.137812	0.309239
pepP	NC_000913.3	3053514	3054840	-0.458147	0.00962034	-0.290907	0.117732	0.355191	0.0743771825727497	0.0246627	0.919603	-0.0430637	0.855047
pepQ	NC_000913.3	4031160	4032492	0.203309	0.346303	0.430619	0.0313445	-0.0402799	0.891925035416654	0.812809	1.80731e-05	0.135389	0.569962
pepT	NC_000913.3	1185843	1187070	1.16783	1.00577e-06	0.591322	0.0231177	0.264009	0.433753194787318	1.01787	2.2982e-05	-0.0413923	0.902506
pfkA	NC_000913.3	4107551	4108514	-1.66929	1.85512e-29	1.09485	2.72661e-13	1.77908	2.92221600690851e-31	-1.38172	2.09853e-20	0.707638	4.74668e-06
pfkB	NC_000913.3	1806369	1807299	0.798384	2.74504e-05	1.11031	1.50744e-08	0.438636	0.0610389142855896	1.08575	9.78861e-09	0.100979	0.690538
pflA	NC_000913.3	950339	951080	-0.336293	0.0135595	1.72287	1.44936e-37	1.29205	1.86739916857155e-18	-0.34785	0.0110697	0.980926	6.90382e-14
pflB	NC_000913.3	951271	953554	0.643556	0.00185155	1.9169	3.43095e-22	1.16507	1.39294941955011e-08	0.874047	1.82945e-05	0.187196	0.447722
pflC	NC_000913.3	4146257	4147136	1.87189	7.08281e-05	-1.04511	0.0424473	-1.36384	0.0156866814851556	0.584015	0.195999	0.150714	0.788271
pflD	NC_000913.3	4143994	4146292	1.39504	3.69847e-08	0.30057	0.349073	-0.228447	0.572270075416738	0.715089	0.00488345	-0.140687	0.660089
pfo	NC_000913.3	1437259	1440784	-1.47538	4.06677e-10	0.349753	0.18708	1.34291	6.58687737560892e-08	-0.701287	0.00497169	-0.462356	0.077629
pgaA	NC_000913.3	1089865	1092289	-0.296746	0.48389	-1.97717	8.41803e-09	-0.174862	0.751207778482008	-0.547999	0.172943	-2.04308	1.91652e-09
pgaB	NC_000913.3	1087838	1089857	0.3451	0.370407	-1.34469	4.80698e-05	1.16547	0.0069467448687093	0.334447	0.386902	-2.04784	8.12726e-11
pgaC	NC_000913.3	1086520	1087846	0.271079	0.618742	-1.74379	5.6874e-05	-0.0423087	0.955486080569581	0.316358	0.551047	-1.9604	3.08833e-06
pgaD	NC_000913.3	1086105	1086519	0.736274	0.0854244	-1.37186	0.000563265	-1.02914	0.0278851999523434	0.0843443	0.868884	-0.643575	0.109158
pgi	NC_000913.3	4233757	4235407	-1.58462	1.11344e-11	1.368	6.59627e-09	1.162	1.94087349972033e-06	-0.743122	0.00245398	0.88206	0.00032799
pgk	NC_000913.3	3071458	3072622	-1.28043	4.87012e-08	1.66927	8.80557e-13	1.59013	2.29116441433694e-11	-0.509521	0.0449844	0.825336	0.000809367
pgl	NC_000913.3	798585	799581	-0.0228952	0.95825	1.58812	2.41151e-08	0.920057	0.00327223553031895	0.698109	0.019882	0.536627	0.0879336
pgm	NC_000913.3	713557	715198	-0.537784	0.0178995	-0.251888	0.311421	0.396244	0.120425862894252	-0.117326	0.669668	-0.583105	0.0117379
pgpA	NC_000913.3	436588	437107	-0.609125	8.96211e-05	1.18604	1.55103e-14	0.328848	0.0783165040444836	-0.342275	0.0375076	1.0871	2.6356e-12
pgpB	NC_000913.3	1339329	1340094	-0.230072	0.213499	0.348457	0.0496406	0.142697	0.563948406810055	-0.290652	0.120602	0.354097	0.0515111
pgpC	NC_000913.3	2697914	2698550	-0.114738	0.638697	0.552472	0.00774273	-0.0390835	0.902163337290606	-0.19526	0.402877	0.703513	0.000631299
pgrR	NC_000913.3	1391990	1392890	0.39795	0.204175	-0.260442	0.430663	-0.4444	0.213259081728729	-0.057723	0.882524	0.00873958	0.987479
pgsA	NC_000913.3	1992268	1992817	0.918794	6.77084e-08	0.382165	0.0411946	-0.253664	0.254293145064708	0.977569	1.0151e-08	-0.0656699	0.778468
pheA	NC_000913.3	2737744	2738905	-0.584119	0.0934832	0.578627	0.0985008	0.028398	0.955662425973727	-0.804822	0.0173959	0.681299	0.050311
pheL	NC_000913.3	2737598	2737646	2.90764	2.66915e-12	0.701195	0.208909	-1.18182	0.0247831243142998	2.91763	9.23755e-13	-1.11246	0.0166908
pheM	NC_000913.3	1799225	1799270	-0.801623	0.00114572	0.680552	0.00591683	0.68884	0.019114503850097	-0.65793	0.0104154	0.861153	0.000640563
pheP	NC_000913.3	601958	603335	-1.68378	4.70206e-13	0.438159	0.083429	0.488338	0.0751265539299627	-1.65848	1.23314e-12	0.440119	0.086876
pheS	NC_000913.3	1797958	1798942	-1.44267	4.47107e-09	0.291826	0.303746	0.463602	0.110839142166511	-1.49804	1.27149e-09	0.186652	0.547948
pheT	NC_000913.3	1795556	1797944	-1.22787	2.12802e-07	-0.56413	0.0248672	0.472987	0.0854479282792329	-1.35507	1.05486e-08	-0.590128	0.0207535
phnC	NC_000913.3	4324376	4325165	0.812324	0.368428	14.3035	3.47686e-28	11.2384	1.76481794351736e-32	0.628795	0.509504	0.703626	0.462854
phnD	NC_000913.3	4323335	4324352	0.923947	0.215026	12.0177	1.53306e-66	10.4863	3.20768807325797e-50	0.798975	0.300759	0.79766	0.308986
phnE	NC_000913.3	4322442	4323230	0.70642	0.217733	11.8456	5.46119e-57	11.0554	7.07686883838125e-47	0.666396	0.256367	0.620035	0.302526
phnF	NC_000913.3	4321696	4322422	0.687084	0.183474	10.4629	6.84843e-27	10.3146	3.33926532511493e-21	0.266945	0.649583	0.531062	0.334497
phnG	NC_000913.3	4321243	4321696	0.744645	0.135681	12.0093	2.00162e-14	10.6892	1.32163490916463e-11	0.269489	0.637788	0.581473	0.272521
phnH	NC_000913.3	4320662	4321247	0.720592	0.198757	11.3802	4.25723e-13	9.05492	4.68748183785439e-20	0.353527	0.569304	0.55936	0.350335
phnI	NC_000913.3	4319598	4320663	0.687992	0.195447	10.024	2.65867e-35	11.3408	4.64059088576126e-19	0.350818	0.550391	0.413544	0.483396
phnJ	NC_000913.3	4318760	4319606	0.730306	0.185928	10.0211	9.14762e-30	9.42184	3.29544278159392e-24	0.36241	0.553157	0.35106	0.576275
phnK	NC_000913.3	4318005	4318764	0.627967	0.240643	9.38971	3.34463e-38	9.57523	1.02231938639167e-25	0.360556	0.537531	0.391893	0.509314
phnL	NC_000913.3	4317214	4317895	0.663636	0.226131	8.18456	8.93546e-33	9.12884	6.05007626163156e-20	0.390786	0.513279	0.289578	0.644945
phnM	NC_000913.3	4316081	4317218	0.754825	0.144103	8.11694	5.23066e-40	8.79907	7.28279159737246e-26	0.477455	0.390913	0.185441	0.771161
phnN	NC_000913.3	4315524	4316082	0.663492	0.239841	6.61076	1.52154e-27	6.87605	2.38308075247792e-20	0.518462	0.382441	0.188701	0.780511
phnO	NC_000913.3	4315103	4315538	0.565632	0.263437	3.99838	2.31055e-17	3.48557	9.19424172812428e-12	0.541798	0.29546	0.0390124	0.956229
phnP	NC_000913.3	4314343	4315102	0.596676	0.227464	4.23022	2.88757e-20	3.94343	2.25527191116733e-15	0.286021	0.603356	0.16962	0.775785
phoA	NC_000913.3	401746	403162	0.639647	0.305491	8.76495	7.23629e-61	9.13338	2.51193079387941e-63	0.159411	0.828788	0.849427	0.172222
phoB	NC_000913.3	417141	417831	-0.0588402	0.9422	5.95911	6.45437e-27	4.96767	1.43015646262759e-18	-1.09945	0.0725036	1.03779	0.0960708
phoH	NC_000913.3	1084991	1086056	1.53778	0.00132329	2.54406	6.4209e-08	3.58454	8.15403915740404e-14	0.562209	0.299833	-1.61108	0.000995761
phoP	NC_000913.3	1189775	1190447	0.158745	0.395935	0.302743	0.0846617	-0.107738	0.64950817928945	0.119581	0.544793	0.250538	0.166903
phoQ	NC_000913.3	1188315	1189776	-0.217684	0.300331	-0.104907	0.646735	0.410496	0.0607975321279054	-0.136792	0.547559	-0.164416	0.465666
phoR	NC_000913.3	417888	419184	-0.386372	0.592121	5.54765	1.09402e-21	4.89837	1.32095400503143e-16	-1.14671	0.0728291	0.507722	0.483438
php	NC_000913.3	3507711	3508590	0.188666	0.812773	-1.36049	0.0206354	-0.245765	0.799535207959426	-0.155309	0.846973	-1.20285	0.0344508
phr	NC_000913.3	739506	740925	0.0307172	0.935102	-0.104232	0.755434	0.302252	0.412532510048237	0.0732901	0.833142	-0.0484024	0.891944
pinH	NC_000913.3	2783064	2783304	-0.459908	0.839923	-1.91059	0.216546	-2.99617	NA	-1.2894	0.474912	-1.60685	0.181016
pinQ	NC_000913.3	1633621	1634212	1.32344	0.169599	-1.45932	0.122346	-1.84955	0.0742161054294736	-0.342576	0.733268	-0.326294	0.735195
pinR	NC_000913.3	1433083	1433674	-0.0526258	0.961358	-0.783251	0.304095	-1.09762	0.196115288186406	-0.697385	0.389505	0.162468	0.853952
pitA	NC_000913.3	3637641	3639141	-2.2701	3.57923e-23	2.03383	9.00035e-19	0.981195	6.63798207263736e-05	-1.91448	9.12678e-17	1.98959	7.76951e-18
pitB	NC_000913.3	3134871	3136371	-0.742938	0.0405872	0.0586633	0.896414	0.816014	0.0636734309822117	-0.243912	0.562086	-0.957893	0.00296338
pka	NC_000913.3	2719952	2722613	1.95946	4.19499e-16	-1.59232	6.45426e-11	-1.41566	2.26658715697867e-08	2.32465	4.00421e-22	-1.19278	2.22411e-06
plaP	NC_000913.3	2085703	2087062	-3.58407	5.11517e-15	1.92391	4.70398e-05	1.3794	0.00655930310791948	-3.67301	9.64819e-16	1.86936	9.6015e-05
pldA	NC_000913.3	4004861	4005731	-1.11463	3.87356e-07	0.71958	0.00146613	0.303666	0.268871966518404	-0.766815	0.000744368	0.864702	0.00014503
pldB	NC_000913.3	4009169	4010192	-0.485568	0.00397072	-0.192402	0.298874	0.0804123	0.748263810947029	-0.357209	0.04346	0.353048	0.0475671
pliG	NC_000913.3	1227070	1227472	1.17594	0.00312204	2.41373	3.75174e-08	1.66606	0.000717448673040586	1.76843	7.89222e-06	-0.211466	0.688813
plsB	NC_000913.3	4254042	4256466	-0.839664	1.93783e-06	0.0616208	0.789269	0.24309	0.26504519187469	-0.374705	0.0488492	0.326336	0.0949432
plsC	NC_000913.3	3162743	3163481	-0.776922	7.60468e-06	-0.174619	0.378303	0.0870612	0.7398381785997	-0.464622	0.0108915	0.194156	0.338139
plsX	NC_000913.3	1147620	1148691	-1.41308	5.6985e-17	1.15945	9.30691e-12	0.64771	0.000421277397319014	-1.16133	9.16803e-12	1.00751	5.60452e-09
plsY	NC_000913.3	3204693	3205311	0.166522	0.362724	0.923411	2.23035e-08	-0.408578	0.0294170909836575	0.26866	0.120559	0.614726	0.000210082
pmbA	NC_000913.3	4457958	4459311	-0.688539	0.00365521	0.774167	0.00109216	0.348715	0.219186437313931	-0.101991	0.732216	0.277857	0.302896
pmrD	NC_000913.3	2373271	2373538	0.50383	0.071155	0.325384	0.278772	-0.630015	0.0378758298328732	0.125217	0.704156	0.452723	0.117346
pmrR	NC_000913.3	4332115	4332205	-2.8722	1.07077e-26	1.45348	3.43866e-10	1.94788	1.97776960163194e-12	-3.03249	2.51135e-28	1.84529	2.56646e-15
pncA	NC_000913.3	1851886	1852528	-0.922799	1.99114e-05	0.923308	2.21289e-05	0.395531	0.132014958117952	-0.873166	8.83043e-05	0.798108	0.000370644
pncB	NC_000913.3	989153	990356	-1.15732	6.02401e-11	-0.688398	0.000136887	0.623432	0.0013972856357467	-0.838322	3.42591e-06	-0.574382	0.00199271
pncC	NC_000913.3	2823848	2824346	0.349263	0.0813586	0.102594	0.66203	-0.432097	0.0543945564962867	0.37567	0.0631607	-0.141985	0.542686
pnp	NC_000913.3	3309032	3311168	-0.970289	1.48988e-13	0.438289	0.00145247	0.00854991	0.968056164698123	-0.529494	9.74482e-05	0.402831	0.00422604
pntA	NC_000913.3	1676370	1677903	0.408715	0.0199742	-0.023487	0.922309	-0.33436	0.0904893739460391	0.677569	7.08214e-05	-0.642564	0.000210046
pntB	NC_000913.3	1674971	1676360	0.104941	0.558776	-0.0712237	0.704699	0.109614	0.604387852841491	0.417064	0.00685849	-0.836664	1.50515e-08
pnuC	NC_000913.3	783165	783885	0.833809	0.00462936	-0.123581	0.744708	-0.384646	0.330118179935921	0.0456264	0.907821	0.425484	0.183203
polA	NC_000913.3	4046965	4049752	-0.446956	0.00672947	-1.09986	2.13988e-12	0.562284	0.00121035785578354	-0.206796	0.256928	-0.934102	4.42868e-09
polB	NC_000913.3	63428	65780	-0.740069	0.000511592	-0.765338	0.000227207	-0.162684	0.583420012050915	-0.0898455	0.740331	-0.441082	0.0491755
potA	NC_000913.3	1184457	1185594	-1.87813	9.54454e-09	1.19762	0.000381683	0.635586	0.0978017123181892	-1.50879	5.35634e-06	1.04972	0.0023421
potB	NC_000913.3	1183616	1184444	-1.69878	8.36965e-08	1.11239	0.000587712	0.81156	0.0255522889679655	-1.64719	2.13774e-07	1.04468	0.00143777
potC	NC_000913.3	1182825	1183620	-1.71978	3.69847e-08	1.23934	9.12941e-05	1.02211	0.00343009001938766	-1.46852	2.96153e-06	0.831947	0.0112907
potD	NC_000913.3	1181782	1182829	-0.431472	0.0379989	1.97774	1.36455e-24	1.58545	2.14482551705766e-15	-0.754212	0.000165327	0.871357	1.43977e-05
potE	NC_000913.3	716945	718265	0.409016	0.249874	-0.333341	0.362619	-1.10433	0.00161802897586256	0.0676463	0.872627	-0.801355	0.00887608
potF	NC_000913.3	893783	894896	1.24758	2.63089e-05	-0.643887	0.0450454	-0.435709	0.282905978302209	1.1626	4.08756e-05	-0.508038	0.106232
potG	NC_000913.3	894990	896124	0.716039	0.152124	-0.583396	0.257536	-0.379672	0.578420436887953	0.883033	0.0647664	-0.671498	0.17708
potH	NC_000913.3	896133	897087	0.0364226	0.975437	0.0207953	0.989904	0.316421	0.799925796557294	0.633279	0.474683	-1.14984	0.148166
potI	NC_000913.3	897083	897929	0.267409	0.548677	-0.586253	0.13727	-0.268172	0.634687097741871	0.0652551	0.889384	-0.238102	0.563414
poxB	NC_000913.3	909330	911049	1.24494	6.21481e-06	0.345598	0.304402	0.682695	0.0782692025601254	0.907828	0.0012949	-0.228143	0.509502
ppa	NC_000913.3	4449121	4449652	-1.04512	3.62597e-06	1.81191	3.37013e-16	0.347248	0.201152834685927	-0.457252	0.0615201	1.29499	1.21039e-08
ppc	NC_000913.3	4150446	4153098	-0.0254764	0.95502	-0.456178	0.161317	0.350692	0.342825698003503	0.571257	0.0738791	-0.834277	0.0073684
ppdA	NC_000913.3	2963706	2964177	-0.171336	0.788425	-0.787038	0.112693	-0.198374	0.796104006322246	-0.944574	0.0964055	0.317445	0.591226
ppdB	NC_000913.3	2963152	2963716	0.318593	0.518644	-0.553565	0.226228	-0.629692	0.239437025229381	-0.0068635	0.996406	-0.0385185	0.953954
ppdC	NC_000913.3	2962440	2962764	-0.143234	0.77857	-0.589528	0.14574	-0.0697073	0.915180474204744	0.045929	0.937118	-0.330514	0.493982
ppdD	NC_000913.3	117108	117549	-2.01843	0.0155289	0.723937	0.354935	0.0996996	0.927996048298324	-0.945657	0.298084	0.129406	0.8942
pphA	NC_000913.3	1922312	1922969	0.55105	0.287591	-1.11034	0.017325	-0.0147458	0.984463818234343	0.211955	0.730643	-1.56766	0.000449083
pphB	NC_000913.3	2859759	2860416	-1.27204	0.00155173	0.135863	0.767353	0.136985	0.812884005199732	-1.31811	0.0021244	0.23735	0.599237
ppiA	NC_000913.3	3491724	3492297	1.35992	2.46931e-14	0.0513264	0.835169	-1.23578	2.48546952061775e-11	1.54865	2.76104e-18	-0.475256	0.0149548
ppiB	NC_000913.3	553942	554437	-0.251278	0.175781	1.91952	1.2424e-31	0.793242	5.90402762456076e-06	-0.215874	0.259939	1.24062	1.03454e-13
ppiC	NC_000913.3	3959531	3959813	-1.39267	4.85752e-07	1.59921	8.00908e-09	0.469218	0.158029810634132	-1.05689	0.000201479	1.4462	3.05596e-07
ppiD	NC_000913.3	461914	463786	-0.69736	5.06843e-06	0.943652	5.04161e-10	0.44715	0.00791282409817342	-0.505415	0.00135242	0.675736	1.53415e-05
ppk	NC_000913.3	2623043	2625110	-0.00341355	0.989028	-1.14804	1.73791e-21	0.116931	0.507818010286712	0.141322	0.333248	-0.836096	1.00549e-11
pppA	NC_000913.3	3113542	3114352	-1.08226	0.00093973	0.115533	0.77713	-0.541344	0.153179235915131	-0.665897	0.0564919	0.874469	0.0106677
ppsA	NC_000913.3	1784733	1787112	3.85175	2.97927e-28	-2.93396	1.02958e-16	-3.2946	1.17863758287729e-20	4.42423	4.70386e-37	-3.68929	1.17727e-25
ppsR	NC_000913.3	1787444	1788278	1.93859	1.86688e-25	-0.112061	0.646064	-0.463522	0.0476765384590958	1.90352	1.34193e-24	-0.87798	8.62428e-06
pptA	NC_000913.3	1533051	1533285	0.4439	0.27006	0.576145	0.165225	0.299598	0.593187260066537	0.398629	0.349505	-0.0092476	0.991076
ppx	NC_000913.3	2625114	2626656	-0.0362917	0.836025	-1.12162	4.79131e-19	0.498765	0.000773728608180738	0.0906457	0.572872	-0.872918	8.60737e-12
pqiA	NC_000913.3	1012000	1013254	-1.67782	2.75036e-21	-0.60903	0.000518891	0.736654	0.000170868427687296	-1.21022	1.21453e-11	-0.745343	2.0091e-05
pqiB	NC_000913.3	1013258	1014899	-1.13056	1.30729e-14	-0.162507	0.335938	1.23724	4.73085395509867e-15	-0.930501	4.99848e-10	-0.867615	3.00173e-09
pqiC	NC_000913.3	1014895	1015459	-0.908764	2.89665e-05	-0.238619	0.327882	1.23641	2.36150032367616e-07	-1.01404	4.26486e-06	-0.776963	0.000361021
pqqL	NC_000913.3	1572406	1575202	-0.421328	0.15343	-0.0949491	0.784534	1.53033	2.63662682553122e-07	-0.68116	0.0177985	-0.568226	0.0502273
prc	NC_000913.3	1912767	1914816	-0.690084	9.69753e-08	-1.4301	8.09922e-30	0.307375	0.0385478302148492	-0.629969	1.45687e-06	-1.55966	2.96594e-35
preA	NC_000913.3	2235264	2236500	3.75682	3.21316e-24	-1.12088	0.00541267	-2.66112	8.02380182280224e-12	3.76436	8.33895e-26	-1.92536	3.12479e-07
preT	NC_000913.3	2234032	2235271	4.33943	1.06693e-34	-1.28687	0.000822676	-3.11459	3.3321150957479e-17	4.00598	1.13936e-33	-2.1691	3.46091e-10
prfA	NC_000913.3	1265011	1266094	-0.80065	1.42541e-05	-0.509458	0.00691269	0.813765	5.41471467600204e-05	-0.5977	0.00172321	-0.0417001	0.869441
prfB	NC_000913.3	3035183	3036282	-0.379166	0.0312532	0.740825	1.13581e-05	0.444809	0.0166348024832204	-0.600066	0.000441964	0.292546	0.115256
prfC	NC_000913.3	4609413	4611003	-2.13737	1.34501e-14	1.24058	1.38325e-05	0.326211	0.362169308207395	-1.54672	3.9496e-08	1.45213	3.89132e-07
prfH	NC_000913.3	253701	254202	-1.46294	0.131736	-0.564219	0.520451	0.237998	0.851422375026351	-0.250284	0.820619	-0.663616	0.469611
priA	NC_000913.3	4124611	4126810	-0.642246	0.000599968	-0.414225	0.0306462	-0.0994118	0.719925466906975	-0.239175	0.254417	-0.316637	0.114862
priB	NC_000913.3	4425519	4425834	-2.24302	1.02438e-23	1.24377	5.43343e-08	0.329492	0.236810946738648	-1.49827	3.83482e-11	0.905835	0.000125535
priC	NC_000913.3	490284	490812	0.0241968	0.929721	-0.0915296	0.695686	-0.15908	0.564740028656368	-0.105507	0.655264	-0.111808	0.627853
prkB	NC_000913.3	3484489	3485359	0.625131	0.000149292	-0.817535	4.65773e-07	-0.149674	0.535503668120968	0.498811	0.00294716	-0.582471	0.000436179
prlC	NC_000913.3	3643139	3645182	-0.237027	0.517237	-0.345963	0.327775	-0.0215647	0.963940820564618	1.52691	6.57447e-07	-1.09325	0.000613298
prlF	NC_000913.3	3277001	3277337	0.927118	0.00137593	-1.04466	0.000301236	-0.724649	0.0302157177060952	0.740172	0.0130089	-0.473529	0.135697
prmA	NC_000913.3	3409069	3409951	-1.44505	9.48341e-17	1.33465	1.60581e-14	0.649313	0.000803397059386057	-1.09329	5.45585e-10	1.23708	2.10007e-12
prmB	NC_000913.3	2447507	2448440	-0.816404	2.83246e-06	0.66721	0.000170273	0.611017	0.00139288791532713	-0.336054	0.0782224	0.516005	0.00518266
prmC	NC_000913.3	1266093	1266927	-0.923653	2.71396e-05	-0.890989	2.61451e-05	0.58274	0.0247305072865958	-0.655085	0.00393624	-0.315134	0.186411
proB	NC_000913.3	260387	261491	0	1	0	1	0	NA	2.21118	0.816863	0	1
proC	NC_000913.3	404834	405644	-0.310885	0.248242	0.830068	0.000777175	0.226816	0.490107460221464	0.075697	0.814571	0.691753	0.00705218
proP	NC_000913.3	4330501	4332004	-3.4411	1.43627e-42	1.52661	2.48689e-09	1.94418	6.85549112952635e-14	-3.45295	9.32556e-43	2.20455	4.21144e-18
proQ	NC_000913.3	1914835	1915534	-1.00102	7.9988e-09	-0.699687	8.12675e-05	0.309605	0.134261340117404	-0.983063	1.77523e-08	-0.599229	0.00100383
proS	NC_000913.3	217056	218775	-1.00373	9.70311e-10	1.26079	1.37952e-14	0.612258	0.000537736830363422	-0.692949	3.85039e-05	0.795428	2.58224e-06
proV	NC_000913.3	2804814	2806017	-1.32624	1.24262e-09	-0.0857999	0.758225	0.13238	0.681879951092158	-1.56277	2.24449e-12	0.816205	0.000290304
proW	NC_000913.3	2806009	2807074	-1.45817	3.61037e-09	0.0225111	0.949441	0.626978	0.0299145655562091	-1.61507	1.89355e-10	0.775292	0.00245289
proX	NC_000913.3	2807131	2808124	-0.541785	0.037771	-0.000612481	1	0.975591	0.0005304112300404	-0.426031	0.122004	0.299184	0.299609
proY	NC_000913.3	420985	422359	-2.04904	2.33508e-20	1.73839	4.97206e-15	1.03799	1.29323412643581e-05	-2.30227	3.13502e-25	1.84134	1.20063e-16
prs	NC_000913.3	1260927	1261875	-1.46214	5.27369e-15	1.34505	8.5031e-13	0.655	0.00130750886802125	-0.93448	1.006e-06	0.951077	8.8367e-07
psd	NC_000913.3	4389391	4390360	-0.487313	0.000521468	0.707128	3.49914e-07	0.263439	0.115115351532285	-0.454234	0.00141666	0.887268	1.33527e-10
psiE	NC_000913.3	4240324	4240735	-1.17397	0.0235774	4.77679	6.83996e-19	4.05574	2.70551058141179e-12	-1.86941	0.000205948	1.8282	0.000338384
psiF	NC_000913.3	403280	403601	0.675466	0.383802	9.26021	2.20579e-42	9.9884	3.75054660362834e-38	0.274091	0.752201	0.572181	0.489323
pspA	NC_000913.3	1368078	1368747	-0.0112288	0.97252	0.482689	0.0303728	0.480756	0.0573906123791951	-0.433066	0.056785	-0.159485	0.53795
pspB	NC_000913.3	1368800	1369025	-0.139447	0.765971	-0.14103	0.757576	0.716365	0.143375437420084	-0.216815	0.630736	-0.639822	0.0842547
pspC	NC_000913.3	1369024	1369384	0.100648	0.810637	-0.349858	0.327882	0.0218154	0.968302479706972	-0.172758	0.662216	-0.853285	0.00597192
pspD	NC_000913.3	1369392	1369614	0.326423	0.522335	-0.75811	0.0965487	0.757196	0.215005201226279	-0.380064	0.448059	-0.747401	0.0850522
pspE	NC_000913.3	1369688	1370003	2.35448	1.2016e-30	0.480978	0.0358348	-0.910385	5.5667735270398e-05	2.70289	2.26593e-40	-1.11082	2.22315e-07
pspF	NC_000913.3	1366934	1367912	1.29766	7.65606e-10	-0.809453	0.000239636	-0.823021	0.000855960384533853	0.851148	6.34055e-05	-0.510501	0.0237592
pspG	NC_000913.3	4262839	4263082	-0.579448	0.249736	-1.09594	0.0127596	0.128928	0.855237489375297	-1.26737	0.00745761	-0.992357	0.0221653
psrD	NC_000913.3	1146588	1146757	-0.840499	0.211957	-0.0355941	0.970061	0.14187	0.878101131938541	-1.90882	0.0022228	2.06051	0.00103076
psrO	NC_000913.3	3311224	3311398	0.350878	0.798912	-0.77886	0.518511	-0.798669	0.597523541163005	-0.0678268	0.965574	-0.296456	0.828374
pssA	NC_000913.3	2722726	2724082	0.00323139	0.99146	-0.0220948	0.90492	0.580253	5.67066089295826e-05	-0.0661186	0.69912	-0.158185	0.312931
pstC	NC_000913.3	3909438	3910398	-0.318005	0.615039	7.81835	2.54475e-49	8.01748	1.2034627267097e-41	-0.840698	0.139252	0.729026	0.214089
pstS	NC_000913.3	3910484	3911525	0.229212	0.72275	8.73219	1.29422e-69	9.13078	8.1054708135575e-70	-0.34136	0.585907	0.21756	0.747929
[truncated: 2,193 more rows]
