# Supplementary material for: Adaptor protein RapZ activates endoribonuclease RNase E by protein–protein interaction to cleave a small regulatory RNA
Source: RNA. 2020 Sep;26(9):1198–215. doi: 10.1261/rna.074047.119 (PMC7430671; doi:10.1261/rna.074047.119)
Supplement: Supplemental Material [file supp_074047.119_Supplemental_Table_S7.xlsx]

## Sheet: closestGene_to_RNaseEcleavageSi
chromosome	cleavageSite_position	cleavageSite_strand	closestGene_start	closestGene_end	closestGene_strand	closestGene_name	closestGene_locusTag	closestGene_type	distance
U00096.2	8637	+	8237	9191	+	talB	b0008	protein_coding	0
U00096.2	18501	+	17488	18655	+	nhaA	b0019	protein_coding	0
U00096.2	23517	+	22390	25207	+	ileS	b0026	protein_coding	0
U00096.2	52378	-	51608	52430	-	rsmA	b0051	protein_coding	0
U00096.2	52428	-	52426	53416	-	pdxA	b0052	protein_coding	0
U00096.2	54385	-	53415	54702	-	surA	b0053	protein_coding	0
U00096.2	54573	-	53415	54702	-	surA	b0053	protein_coding	0
U00096.2	54704	-	53415	54702	-	surA	b0053	protein_coding	-2
U00096.2	56468	-	54754	57109	-	lptD	b0054	protein_coding	0
U00096.2	72088	+	71350	72115	+	yabI	b0065	protein_coding	0
U00096.2	88423	+	88027	89032	+	cra	b0080	protein_coding	0
U00096.2	88424	+	88027	89032	+	cra	b0080	protein_coding	0
U00096.2	93135	+	91412	93179	+	ftsI	b0084	protein_coding	0
U00096.2	93136	+	91412	93179	+	ftsI	b0084	protein_coding	0
U00096.2	93142	+	91412	93179	+	ftsI	b0084	protein_coding	0
U00096.2	93144	+	91412	93179	+	ftsI	b0084	protein_coding	0
U00096.2	95431	+	94649	96008	+	murF	b0086	protein_coding	0
U00096.2	100619	+	99643	100711	+	murG	b0090	protein_coding	0
U00096.2	100738	+	99643	100711	+	murG	b0090	protein_coding	27
U00096.2	100738	+	100764	102240	+	murC	b0091	protein_coding	-27
U00096.2	100739	+	100764	102240	+	murC	b0091	protein_coding	-26
U00096.2	102293	+	102232	103153	+	ddlB	b0092	protein_coding	0
U00096.2	102334	+	102232	103153	+	ddlB	b0092	protein_coding	0
U00096.2	103131	+	102232	103153	+	ddlB	b0092	protein_coding	0
U00096.2	103555	+	103154	103985	+	ftsQ	b0093	protein_coding	0
U00096.2	103975	+	103154	103985	+	ftsQ	b0093	protein_coding	0
U00096.2	104187	+	103981	105244	+	ftsA	b0094	protein_coding	0
U00096.2	105086	+	103981	105244	+	ftsA	b0094	protein_coding	0
U00096.2	105243	+	103981	105244	+	ftsA	b0094	protein_coding	0
U00096.2	105901	+	105304	106456	+	ftsZ	b0095	protein_coding	0
U00096.2	105902	+	105304	106456	+	ftsZ	b0095	protein_coding	0
U00096.2	106211	+	105304	106456	+	ftsZ	b0095	protein_coding	0
U00096.2	106475	+	105304	106456	+	ftsZ	b0095	protein_coding	19
U00096.2	106937	+	106556	107474	+	lpxC	b0096	protein_coding	0
U00096.2	106939	+	106556	107474	+	lpxC	b0096	protein_coding	0
U00096.2	107257	+	106556	107474	+	lpxC	b0096	protein_coding	0
U00096.2	111538	-	111648	111846	-	yacG	b0101	protein_coding	111
U00096.2	113122	-	112598	113219	-	coaE	b0103	protein_coding	0
U00096.2	122780	+	122091	122856	+	pdhR	b0113	protein_coding	0
U00096.2	122850	+	122091	122856	+	pdhR	b0113	protein_coding	0
U00096.2	123386	+	123016	125680	+	aceE	b0114	protein_coding	0
U00096.2	124134	+	123016	125680	+	aceE	b0114	protein_coding	0
U00096.2	124708	+	123016	125680	+	aceE	b0114	protein_coding	0
U00096.2	125904	+	125694	127587	+	aceF	b0115	protein_coding	0
U00096.2	125905	+	125694	127587	+	aceF	b0115	protein_coding	0
U00096.2	128166	+	127911	129336	+	lpd	b0116	protein_coding	0
U00096.2	129337	+	127911	129336	+	lpd	b0116	protein_coding	1
U00096.2	133448	+	131614	134212	+	acnB	b0118	protein_coding	0
U00096.2	144459	+	143701	144472	+	yadH	b0128	protein_coding	0
U00096.2	161048	-	160781	161486	-	sfsA	b0146	protein_coding	0
U00096.2	161196	-	160781	161486	-	sfsA	b0146	protein_coding	0
U00096.2	164648	+	164729	167264	+	mrcB	b0149	protein_coding	-82
U00096.2	178590	-	178454	179153	-	mtn	b0159	protein_coding	0
U00096.2	178591	-	178454	179153	-	mtn	b0159	protein_coding	0
U00096.2	178605	-	178454	179153	-	mtn	b0159	protein_coding	0
U00096.2	190802	+	190856	191708	+	tsf	b0170	protein_coding	-55
U00096.2	200493	+	200481	200967	+	skp	b0178	protein_coding	0
U00096.2	200957	+	200481	200967	+	skp	b0178	protein_coding	0
U00096.2	201080	+	200970	201996	+	lpxD	b0179	protein_coding	0
U00096.2	202832	+	202559	203348	+	lpxA	b0181	protein_coding	0
U00096.2	204500	+	204492	205089	+	rnhB	b0183	protein_coding	0
U00096.2	213675	-	213677	213932	-	rof	b0189	protein_coding	3
U00096.2	224328	+	223770	225312	+	rrsH	b0201	rRNA	0
U00096.2	224329	+	223770	225312	+	rrsH	b0201	rRNA	0
U00096.2	226323	+	225758	228662	+	rrlH	b0204	rRNA	0
U00096.2	226324	+	225758	228662	+	rrlH	b0204	rRNA	0
U00096.2	226325	+	225758	228662	+	rrlH	b0204	rRNA	0
U00096.2	226824	-	229966	230881	-	yafC	b0208	protein_coding	3143
U00096.2	227392	+	225758	228662	+	rrlH	b0204	rRNA	0
U00096.2	227534	+	225758	228662	+	rrlH	b0204	rRNA	0
U00096.2	227535	+	225758	228662	+	rrlH	b0204	rRNA	0
U00096.2	227608	+	225758	228662	+	rrlH	b0204	rRNA	0
U00096.2	227695	+	225758	228662	+	rrlH	b0204	rRNA	0
U00096.2	228187	+	225758	228662	+	rrlH	b0204	rRNA	0
U00096.2	236851	+	236066	236798	+	dnaQ	b0215	protein_coding	53
U00096.2	237009	+	236930	237007	+	aspV	b0216	tRNA	2
U00096.2	239435	-	239418	240189	-	yafV	b0219	protein_coding	0
U00096.2	246336	-	246241	246502	-	dinJ	b0226	protein_coding	0
U00096.2	246337	-	246241	246502	-	dinJ	b0226	protein_coding	0
U00096.2	284385	+	282424	284392	+	yagF	b0269	protein_coding	0
U00096.2	284386	+	282424	284392	+	yagF	b0269	protein_coding	0
U00096.2	323391	+	322981	323677	+	ykgG	b0308	protein_coding	0
U00096.2	323669	+	322981	323677	+	ykgG	b0308	protein_coding	0
U00096.2	323670	+	322981	323677	+	ykgG	b0308	protein_coding	0
U00096.2	323682	+	322981	323677	+	ykgG	b0308	protein_coding	5
U00096.2	326493	-	326484	327957	-	betB	b0312	protein_coding	0
U00096.2	345876	+	345707	345983	+	yahO	b0329	protein_coding	0
U00096.2	345989	+	345707	345983	+	yahO	b0329	protein_coding	6
U00096.2	367158	-	366810	367644	-	mhpR	b0346	protein_coding	0
U00096.2	399174	+	398816	399029	+	yaiZ	b0380	protein_coding	145
U00096.2	426872	+	426870	428718	+	secD	b0408	protein_coding	0
U00096.2	427363	+	426870	428718	+	secD	b0408	protein_coding	0
U00096.2	428451	+	426870	428718	+	secD	b0408	protein_coding	0
U00096.2	429118	+	428728	429700	+	secF	b0409	protein_coding	0
U00096.2	430314	-	430352	431237	-	tsx	b0411	protein_coding	39
U00096.2	430317	-	430352	431237	-	tsx	b0411	protein_coding	36
U00096.2	436175	+	435812	436331	+	pgpA	b0418	protein_coding	0
U00096.2	436290	+	435812	436331	+	pgpA	b0418	protein_coding	0
U00096.2	440347	-	440324	440567	-	xseB	b0422	protein_coding	0
U00096.2	446032	-	446038	446929	-	cyoE	b0428	protein_coding	7
U00096.2	447293	-	447269	447884	-	cyoC	b0430	protein_coding	0
U00096.2	447297	-	447269	447884	-	cyoC	b0430	protein_coding	0
U00096.2	447668	-	447269	447884	-	cyoC	b0430	protein_coding	0
U00096.2	447675	-	447269	447884	-	cyoC	b0430	protein_coding	0
U00096.2	447698	-	447269	447884	-	cyoC	b0430	protein_coding	0
U00096.2	447775	-	447269	447884	-	cyoC	b0430	protein_coding	0
U00096.2	447876	-	447873	449865	-	cyoB	b0431	protein_coding	0
U00096.2	448779	-	447873	449865	-	cyoB	b0431	protein_coding	0
U00096.2	449135	-	447873	449865	-	cyoB	b0431	protein_coding	0
U00096.2	449152	-	447873	449865	-	cyoB	b0431	protein_coding	0
U00096.2	449795	-	447873	449865	-	cyoB	b0431	protein_coding	0
U00096.2	449873	-	447873	449865	-	cyoB	b0431	protein_coding	-8
U00096.2	450147	-	449886	450834	-	cyoA	b0432	protein_coding	0
U00096.2	452839	-	452812	453391	-	yajG	b0434	protein_coding	0
U00096.2	457131	+	456649	457924	+	clpX	b0438	protein_coding	0
U00096.2	457132	+	456649	457924	+	clpX	b0438	protein_coding	0
U00096.2	457946	+	456649	457924	+	clpX	b0438	protein_coding	22
U00096.2	460974	+	460674	460947	+	hupB	b0440	protein_coding	27
U00096.2	478019	-	478004	478475	-	ylaC	b0458	protein_coding	0
U00096.2	478042	-	478004	478475	-	ylaC	b0458	protein_coding	0
U00096.2	479558	-	479557	479932	-	tomB	b0461	protein_coding	0
U00096.2	479661	-	479557	479932	-	tomB	b0461	protein_coding	0
U00096.2	496721	+	496398	497043	+	adk	b0474	protein_coding	0
U00096.2	500942	-	500785	502462	-	ybaL	b0478	protein_coding	0
U00096.2	532479	+	532234	533050	+	allR	b0506	protein_coding	0
U00096.2	553197	-	553165	553660	-	ppiB	b0525	protein_coding	0
U00096.2	553198	-	553165	553660	-	ppiB	b0525	protein_coding	0
U00096.2	577741	-	577822	578116	-	borD	b0557	protein_coding	82
U00096.2	584378	-	583902	584856	-	ompT	b0565	protein_coding	0
U00096.2	629107	+	629116	631222	+	cstA	b0598	protein_coding	-10
U00096.2	629266	+	629116	631222	+	cstA	b0598	protein_coding	0
U00096.2	629510	+	629116	631222	+	cstA	b0598	protein_coding	0
U00096.2	630103	+	629116	631222	+	cstA	b0598	protein_coding	0
U00096.2	638129	+	638167	638731	+	ahpC	b0605	protein_coding	-39
U00096.2	640655	-	640661	641090	-	uspG	b0607	protein_coding	7
U00096.2	658709	-	658473	659439	-	lipA	b0628	protein_coding	0
U00096.2	663357	-	663324	664413	-	rlpA	b0633	protein_coding	0
U00096.2	672933	-	671423	674006	-	leuS	b0642	protein_coding	0
U00096.2	674259	+	674240	674723	+	ybeL	b0643	protein_coding	0
U00096.2	674731	+	674240	674723	+	ybeL	b0643	protein_coding	8
U00096.2	687408	-	687219	688236	-	insH1	b0656	protein_coding	0
U00096.2	692465	-	691560	692601	-	ybeZ	b0660	protein_coding	0
U00096.2	701946	+	703166	705113	+	nagE	b0679	protein_coding	-1221
U00096.2	701947	+	703166	705113	+	nagE	b0679	protein_coding	-1220
U00096.2	701996	-	700825	701974	-	nagA	b0677	protein_coding	-22
U00096.2	701997	-	700825	701974	-	nagA	b0677	protein_coding	-23
U00096.2	703099	+	703166	705113	+	nagE	b0679	protein_coding	-68
U00096.2	709635	-	709422	709869	-	fur	b0683	protein_coding	0
U00096.2	752833	-	752407	753691	-	gltA	b0720	protein_coding	0
U00096.2	754556	+	754399	754789	+	sdhC	b0721	protein_coding	0
U00096.2	754610	+	754399	754789	+	sdhC	b0721	protein_coding	0
U00096.2	754611	+	754399	754789	+	sdhC	b0721	protein_coding	0
U00096.2	754613	+	754399	754789	+	sdhC	b0721	protein_coding	0
U00096.2	754931	+	754782	755130	+	sdhD	b0722	protein_coding	0
U00096.2	754977	+	754782	755130	+	sdhD	b0722	protein_coding	0
U00096.2	754978	+	754782	755130	+	sdhD	b0722	protein_coding	0
U00096.2	755103	+	754782	755130	+	sdhD	b0722	protein_coding	0
U00096.2	755105	+	754782	755130	+	sdhD	b0722	protein_coding	0
U00096.2	755473	+	755129	756896	+	sdhA	b0723	protein_coding	0
U00096.2	755572	+	755129	756896	+	sdhA	b0723	protein_coding	0
U00096.2	755574	+	755129	756896	+	sdhA	b0723	protein_coding	0
U00096.2	755608	+	755129	756896	+	sdhA	b0723	protein_coding	0
U00096.2	755699	+	755129	756896	+	sdhA	b0723	protein_coding	0
U00096.2	755700	+	755129	756896	+	sdhA	b0723	protein_coding	0
U00096.2	755701	+	755129	756896	+	sdhA	b0723	protein_coding	0
U00096.2	755703	+	755129	756896	+	sdhA	b0723	protein_coding	0
U00096.2	755704	+	755129	756896	+	sdhA	b0723	protein_coding	0
U00096.2	755832	+	755129	756896	+	sdhA	b0723	protein_coding	0
U00096.2	755925	+	755129	756896	+	sdhA	b0723	protein_coding	0
U00096.2	755940	+	755129	756896	+	sdhA	b0723	protein_coding	0
U00096.2	755941	+	755129	756896	+	sdhA	b0723	protein_coding	0
U00096.2	755942	+	755129	756896	+	sdhA	b0723	protein_coding	0
U00096.2	756523	+	755129	756896	+	sdhA	b0723	protein_coding	0
U00096.2	756678	+	755129	756896	+	sdhA	b0723	protein_coding	0
U00096.2	756804	+	755129	756896	+	sdhA	b0723	protein_coding	0
U00096.2	756939	+	756911	757628	+	sdhB	b0724	protein_coding	0
U00096.2	757043	+	756911	757628	+	sdhB	b0724	protein_coding	0
U00096.2	757850	-	752407	753691	-	gltA	b0720	protein_coding	-4159
U00096.2	758508	+	757928	760730	+	sucA	b0726	protein_coding	0
U00096.2	758587	+	757928	760730	+	sucA	b0726	protein_coding	0
U00096.2	758900	+	757928	760730	+	sucA	b0726	protein_coding	0
U00096.2	759444	+	757928	760730	+	sucA	b0726	protein_coding	0
U00096.2	759860	+	757928	760730	+	sucA	b0726	protein_coding	0
U00096.2	760090	+	757928	760730	+	sucA	b0726	protein_coding	0
U00096.2	760195	+	757928	760730	+	sucA	b0726	protein_coding	0
U00096.2	762232	+	762236	763403	+	sucC	b0728	protein_coding	-5
U00096.2	762520	+	762236	763403	+	sucC	b0728	protein_coding	0
U00096.2	762521	+	762236	763403	+	sucC	b0728	protein_coding	0
U00096.2	762522	+	762236	763403	+	sucC	b0728	protein_coding	0
U00096.2	772412	+	772264	773404	+	cydB	b0734	protein_coding	0
U00096.2	773535	+	773531	773825	+	ybgE	b0735	protein_coding	0
U00096.2	778813	+	778289	778811	+	pal	b0741	protein_coding	2
U00096.2	778815	+	778289	778811	+	pal	b0741	protein_coding	4
U00096.2	779972	+	779987	780063	+	valT	b0744	tRNA	-16
U00096.2	786240	-	786065	786818	-	gpmA	b0755	protein_coding	0
U00096.2	794145	+	793995	794145	+	acrZ	b0762	protein_coding	0
U00096.2	819725	+	819106	819811	+	ybhL	b0786	protein_coding	0
U00096.2	819816	+	819106	819811	+	ybhL	b0786	protein_coding	5
U00096.2	824224	+	823852	824263	+	ybhQ	b0791	protein_coding	0
U00096.2	845988	-	845682	846342	-	glnP	b0810	protein_coding	0
U00096.2	846518	-	846480	847227	-	glnH	b0811	protein_coding	0
U00096.2	846519	-	846480	847227	-	glnH	b0811	protein_coding	0
U00096.2	846526	-	846480	847227	-	glnH	b0811	protein_coding	0
U00096.2	849863	+	849672	850188	+	ompX	b0814	protein_coding	0
U00096.2	850134	+	849672	850188	+	ompX	b0814	protein_coding	0
U00096.2	850182	+	849672	850188	+	ompX	b0814	protein_coding	0
U00096.2	864799	-	864351	865587	-	moeA	b0827	protein_coding	0
U00096.2	901413	-	900756	901473	-	artQ	b0862	protein_coding	0
U00096.2	901463	-	900756	901473	-	artQ	b0862	protein_coding	0
U00096.2	901467	-	900756	901473	-	artQ	b0862	protein_coding	0
U00096.2	902388	-	902228	902957	-	artP	b0864	protein_coding	0
U00096.2	902759	-	902228	902957	-	artP	b0864	protein_coding	0
U00096.2	921695	-	921588	921813	-	cspD	b0880	protein_coding	0
U00096.2	922281	+	922135	922456	+	clpS	b0881	protein_coding	0
U00096.2	922555	+	922486	924763	+	clpA	b0882	protein_coding	0
U00096.2	922997	+	922486	924763	+	clpA	b0882	protein_coding	0
U00096.2	924402	+	922486	924763	+	clpA	b0882	protein_coding	0
U00096.2	924780	+	922486	924763	+	clpA	b0882	protein_coding	17
U00096.2	928826	-	928418	930185	-	cydD	b0887	protein_coding	0
U00096.2	930402	-	930307	931273	-	trxB	b0888	protein_coding	0
U00096.2	963322	+	963050	963335	+	ihfB	b0912	protein_coding	0
U00096.2	963323	+	963050	963335	+	ihfB	b0912	protein_coding	0
U00096.2	983556	+	982872	983520	+	ycbL	b0927	protein_coding	36
U00096.2	983787	-	983741	984932	-	aspC	b0928	protein_coding	0
U00096.2	985107	-	985116	986205	-	ompF	b0929	protein_coding	10
U00096.2	985185	-	985116	986205	-	ompF	b0929	protein_coding	0
U00096.2	985413	-	985116	986205	-	ompF	b0929	protein_coding	0
U00096.2	985713	-	985116	986205	-	ompF	b0929	protein_coding	0
U00096.2	985761	-	985116	986205	-	ompF	b0929	protein_coding	0
U00096.2	985791	-	985116	986205	-	ompF	b0929	protein_coding	0
U00096.2	985851	-	985116	986205	-	ompF	b0929	protein_coding	0
U00096.2	985860	-	985116	986205	-	ompF	b0929	protein_coding	0
U00096.2	985881	-	985116	986205	-	ompF	b0929	protein_coding	0
U00096.2	991060	+	989844	992457	+	pepN	b0932	protein_coding	0
U00096.2	991063	+	989844	992457	+	pepN	b0932	protein_coding	0
U00096.2	992187	+	989844	992457	+	pepN	b0932	protein_coding	0
U00096.2	992452	+	989844	992457	+	pepN	b0932	protein_coding	0
U00096.2	1018270	-	1018235	1019276	-	ompA	b0957	protein_coding	0
U00096.2	1018271	-	1018235	1019276	-	ompA	b0957	protein_coding	0
U00096.2	1018886	-	1018235	1019276	-	ompA	b0957	protein_coding	0
U00096.2	1029722	+	1029286	1029565	+	yccX	b0968	protein_coding	157
U00096.2	1066011	+	1064807	1066049	+	agp	b1002	protein_coding	0
U00096.2	1075066	-	1074142	1078105	-	putA	b1014	protein_coding	0
U00096.2	1075194	-	1074142	1078105	-	putA	b1014	protein_coding	0
U00096.2	1075863	-	1074142	1078105	-	putA	b1014	protein_coding	0
U00096.2	1075864	-	1074142	1078105	-	putA	b1014	protein_coding	0
U00096.2	1076295	-	1074142	1078105	-	putA	b1014	protein_coding	0
U00096.2	1076386	-	1074142	1078105	-	putA	b1014	protein_coding	0
U00096.2	1076493	-	1074142	1078105	-	putA	b1014	protein_coding	0
U00096.2	1076675	-	1074142	1078105	-	putA	b1014	protein_coding	0
U00096.2	1076908	-	1074142	1078105	-	putA	b1014	protein_coding	0
U00096.2	1078521	+	1078527	1080036	+	putP	b1015	protein_coding	-7
U00096.2	1078531	+	1078527	1080036	+	putP	b1015	protein_coding	0
U00096.2	1078593	+	1078527	1080036	+	putP	b1015	protein_coding	0
U00096.2	1078632	+	1078527	1080036	+	putP	b1015	protein_coding	0
U00096.2	1078690	+	1078527	1080036	+	putP	b1015	protein_coding	0
U00096.2	1078788	+	1078527	1080036	+	putP	b1015	protein_coding	0
U00096.2	1078861	+	1078527	1080036	+	putP	b1015	protein_coding	0
U00096.2	1078943	+	1078527	1080036	+	putP	b1015	protein_coding	0
U00096.2	1079267	+	1078527	1080036	+	putP	b1015	protein_coding	0
U00096.2	1079343	+	1078527	1080036	+	putP	b1015	protein_coding	0
U00096.2	1079403	+	1078527	1080036	+	putP	b1015	protein_coding	0
U00096.2	1079593	+	1078527	1080036	+	putP	b1015	protein_coding	0
U00096.2	1079594	+	1078527	1080036	+	putP	b1015	protein_coding	0
U00096.2	1079922	+	1078527	1080036	+	putP	b1015	protein_coding	0
U00096.2	1102525	-	1101768	1102419	-	csgD	b1040	protein_coding	-106
U00096.2	1110286	+	1110085	1112629	+	opgH	b1049	protein_coding	0
U00096.2	1125107	+	1124784	1125369	+	rimJ	b1066	protein_coding	0
U00096.2	1143045	-	1140404	1143590	-	rne	b1084	protein_coding	0
U00096.2	1145941	+	1145811	1145980	+	psrD	b4418	ncRNA	0
U00096.2	1146729	+	1146589	1146763	+	rpmF	b1089	protein_coding	0
U00096.2	1152126	+	1151161	1152403	+	fabF	b1095	protein_coding	0
U00096.2	1163256	+	1162482	1163307	+	thiK	b1106	protein_coding	0
U00096.2	1164869	+	1164365	1164908	+	ycfP	b1108	protein_coding	0
U00096.2	1164870	+	1164365	1164908	+	ycfP	b1108	protein_coding	0
U00096.2	1177453	+	1176542	1177787	+	lolE	b1118	protein_coding	0
U00096.2	1177648	+	1176542	1177787	+	lolE	b1118	protein_coding	0
U00096.2	1178506	+	1177815	1178727	+	nagK	b1119	protein_coding	0
U00096.2	1191279	-	1191212	1191854	-	hflD	b1132	protein_coding	0
U00096.2	1194618	+	1194345	1195596	+	icd	b1136	protein_coding	0
U00096.2	1224112	-	1223771	1224584	-	minD	b1175	protein_coding	0
U00096.2	1224121	-	1223771	1224584	-	minD	b1175	protein_coding	0
U00096.2	1224577	-	1223771	1224584	-	minD	b1175	protein_coding	0
U00096.2	1234889	+	1234160	1234880	+	fadR	b1187	protein_coding	9
U00096.2	1234890	+	1234160	1234880	+	fadR	b1187	protein_coding	10
U00096.2	1237174	+	1236793	1238092	+	dadA	b1189	protein_coding	0
U00096.2	1237900	+	1236793	1238092	+	dadA	b1189	protein_coding	0
U00096.2	1238605	+	1238101	1239172	+	dadX	b1190	protein_coding	0
U00096.2	1238815	+	1238101	1239172	+	dadX	b1190	protein_coding	0
U00096.2	1238816	+	1238101	1239172	+	dadX	b1190	protein_coding	0
U00096.2	1256275	-	1255943	1257035	-	ychF	b1203	protein_coding	0
U00096.2	1267347	+	1266542	1267352	+	ychA	b1214	protein_coding	0
U00096.2	1268305	+	1267387	1268242	+	kdsA	b1215	protein_coding	63
U00096.2	1274397	-	1274401	1275052	-	narL	b1221	protein_coding	5
U00096.2	1278708	+	1277179	1278571	+	narK	b1223	protein_coding	137
U00096.2	1288476	+	1288467	1289373	+	rssA	b1234	protein_coding	0
U00096.2	1291752	-	1291731	1292145	-	hns	b1237	protein_coding	0
U00096.2	1295745	-	1294668	1297344	-	adhE	b1241	protein_coding	0
U00096.2	1299088	+	1299205	1300837	+	oppA	b1243	protein_coding	-118
U00096.2	1299153	+	1299205	1300837	+	oppA	b1243	protein_coding	-53
U00096.2	1300244	+	1299205	1300837	+	oppA	b1243	protein_coding	0
U00096.2	1300592	+	1299205	1300837	+	oppA	b1243	protein_coding	0
U00096.2	1300820	+	1299205	1300837	+	oppA	b1243	protein_coding	0
U00096.2	1300973	+	1300922	1301843	+	oppB	b1244	protein_coding	0
U00096.2	1300979	+	1300922	1301843	+	oppB	b1244	protein_coding	0
U00096.2	1303129	+	1302777	1303791	+	oppD	b1246	protein_coding	0
U00096.2	1303183	+	1302777	1303791	+	oppD	b1246	protein_coding	0
U00096.2	1304787	+	1303787	1304792	+	oppF	b1247	protein_coding	0
U00096.2	1328255	+	1327355	1328405	+	sohB	b1272	protein_coding	0
U00096.2	1333615	+	1333314	1333482	+	yciX	b4523	protein_coding	133
U00096.2	1396387	-	1395695	1396646	-	uspE	b1333	protein_coding	0
U00096.2	1407215	+	1407152	1407274	+	fnrS	b4699	antisense_RNA	0
U00096.2	1407230	+	1407152	1407274	+	fnrS	b4699	antisense_RNA	0
U00096.2	1407231	+	1407152	1407274	+	fnrS	b4699	antisense_RNA	0
U00096.2	1407235	+	1407152	1407274	+	fnrS	b4699	antisense_RNA	0
U00096.2	1407236	+	1407152	1407274	+	fnrS	b4699	antisense_RNA	0
U00096.2	1407257	-	1404586	1405819	-	ydaM	b1341	protein_coding	-1438
U00096.2	1407258	-	1404586	1405819	-	ydaM	b1341	protein_coding	-1439
U00096.2	1433290	-	1433208	1433643	-	uspF	b1376	protein_coding	0
U00096.2	1439542	+	1439081	1439348	+	ydbJ	b4529	protein_coding	194
U00096.2	1462264	+	1461562	1462513	+	paaX	b1399	protein_coding	0
U00096.2	1486297	+	1486255	1487695	+	aldA	b1415	protein_coding	0
U00096.2	1487007	+	1486255	1487695	+	aldA	b1415	protein_coding	0
U00096.2	1487678	+	1486255	1487695	+	aldA	b1415	protein_coding	0
U00096.2	1487690	+	1486255	1487695	+	aldA	b1415	protein_coding	0
U00096.2	1487750	+	1486255	1487695	+	aldA	b1415	protein_coding	55
U00096.2	1496832	+	1496674	1496899	+	ydcH	b1426	protein_coding	0
U00096.2	1509760	+	1509677	1510823	+	ydcS	b1440	protein_coding	0
U00096.2	1515082	+	1513601	1515026	+	patD	b1444	protein_coding	56
U00096.2	1515133	-	1515122	1515218	-	yncL	b4598	protein_coding	0
U00096.2	1515167	-	1515122	1515218	-	yncL	b4598	protein_coding	0
U00096.2	1515905	+	1515671	1515905	+	ydcY	b1446	protein_coding	0
U00096.2	1620739	+	1620669	1620765	+	yneM	b4599	protein_coding	0
U00096.2	1620740	+	1620669	1620765	+	yneM	b4599	protein_coding	0
U00096.2	1635861	-	1635632	1635806	-	gnsB	b1550	protein_coding	-55
U00096.2	1666022	-	1665367	1666588	-	mlc	b1594	protein_coding	0
U00096.2	1684892	-	1684754	1686401	-	fumA	b1612	protein_coding	0
U00096.2	1685070	-	1684754	1686401	-	fumA	b1612	protein_coding	0
U00096.2	1685651	-	1684754	1686401	-	fumA	b1612	protein_coding	0
U00096.2	1686434	-	1684754	1686401	-	fumA	b1612	protein_coding	-33
U00096.2	1688124	+	1687875	1689384	+	ydgA	b1614	protein_coding	0
U00096.2	1702771	+	1702574	1702700	+	blr	b4409	protein_coding	71
U00096.2	1702878	+	1702972	1703188	+	cnu	b1625	protein_coding	-95
U00096.2	1710137	+	1709546	1710182	+	nth	b1633	protein_coding	0
U00096.2	1716502	-	1716516	1717626	-	anmK	b1640	protein_coding	15
U00096.2	1731802	-	1731777	1732125	-	grxD	b1654	protein_coding	0
U00096.2	1731808	-	1731777	1732125	-	grxD	b1654	protein_coding	0
U00096.2	1733527	+	1733401	1733983	+	sodB	b1656	protein_coding	0
U00096.2	1735481	-	1735479	1735569	-	ynhF	b4602	protein_coding	0
U00096.2	1738324	+	1737934	1739146	+	ydhC	b1660	protein_coding	0
U00096.2	1739911	+	1739436	1740585	+	cfa	b1661	protein_coding	0
U00096.2	1783809	-	1782757	1785136	-	ppsA	b1702	protein_coding	0
U00096.2	1793793	-	1793580	1795968	-	pheT	b1713	protein_coding	0
U00096.2	1799420	-	1798665	1800594	-	thrS	b1719	protein_coding	0
U00096.2	1800066	-	1798665	1800594	-	thrS	b1719	protein_coding	0
U00096.2	1806665	+	1805819	1806680	+	yniA	b1725	protein_coding	0
U00096.2	1820241	-	1819941	1820280	-	osmE	b1739	protein_coding	0
U00096.2	1820284	-	1819941	1820280	-	osmE	b1739	protein_coding	-4
U00096.2	1859735	-	1859725	1859998	-	yeaC	b1777	protein_coding	0
U00096.2	1859736	-	1859725	1859998	-	yeaC	b1777	protein_coding	0
U00096.2	1859768	-	1859725	1859998	-	yeaC	b1777	protein_coding	0
U00096.2	1863758	-	1863749	1864496	-	mipA	b1782	protein_coding	0
U00096.2	1877198	-	1877030	1877279	-	yeaQ	b1795	protein_coding	0
U00096.2	1877263	-	1877030	1877279	-	yeaQ	b1795	protein_coding	0
U00096.2	1887773	-	1886084	1887770	-	fadD	b1805	protein_coding	-3
U00096.2	1891700	+	1891390	1891735	+	yoaB	b1809	protein_coding	0
U00096.2	1894823	+	1894193	1894772	+	nudL	b1813	protein_coding	51
U00096.2	1900641	+	1900071	1901043	+	manX	b1817	protein_coding	0
U00096.2	1901068	+	1900071	1901043	+	manX	b1817	protein_coding	25
U00096.2	1905419	+	1903711	1904278	+	mntP	b1821	protein_coding	1141
U00096.2	1905439	-	1905249	1905459	-	cspC	b1823	protein_coding	0
U00096.2	1905470	-	1905471	1905615	-	yobF	b1824	protein_coding	2
U00096.2	1905513	-	1905471	1905615	-	yobF	b1824	protein_coding	0
U00096.2	1905514	-	1905471	1905615	-	yobF	b1824	protein_coding	0
U00096.2	1905544	-	1905471	1905615	-	yobF	b1824	protein_coding	0
U00096.2	1906566	-	1906284	1906572	-	yebO	b1825	protein_coding	0
U00096.2	1911455	-	1910791	1912840	-	prc	b1830	protein_coding	0
U00096.2	1911831	-	1910791	1912840	-	prc	b1830	protein_coding	0
U00096.2	1930810	-	1930816	1932628	-	edd	b1851	protein_coding	7
U00096.2	1935564	+	1934675	1935545	+	yebK	b1853	protein_coding	19
U00096.2	1935565	+	1934675	1935545	+	yebK	b1853	protein_coding	20
U00096.2	1935570	+	1934675	1935545	+	yebK	b1853	protein_coding	25
U00096.2	1946226	-	1946203	1946656	-	nudB	b1865	protein_coding	0
U00096.2	1959822	+	1958085	1959819	+	argS	b1876	protein_coding	3
U00096.2	1979676	-	1979610	1980411	-	otsB	b1897	protein_coding	0
U00096.2	1983180	-	1983162	1984152	-	araF	b1901	protein_coding	0
U00096.2	1989887	+	1987704	1988916	+	tyrP	b1907	protein_coding	971
U00096.2	1989939	-	1989937	1990011	-	cysT	b1910	tRNA	0
U00096.2	1990014	+	1987704	1988916	+	tyrP	b1907	protein_coding	1098
U00096.2	1990017	-	1989937	1990011	-	cysT	b1910	tRNA	-6
U00096.2	1992704	-	1990897	1992730	-	uvrC	b1913	protein_coding	0
U00096.2	2007411	+	2006300	2007506	+	yedE	b1929	protein_coding	0
U00096.2	2026365	-	2026211	2026394	-	yodC	b1957	protein_coding	0
U00096.2	2057950	+	2057874	2057950	+	asnU	b1986	tRNA	0
U00096.2	2097892	-	2097885	2099292	-	gnd	b2029	protein_coding	0
U00096.2	2109027	-	2108161	2109043	-	rfbA	b2039	protein_coding	0
U00096.2	2109053	-	2108161	2109043	-	rfbA	b2039	protein_coding	-10
U00096.2	2109063	-	2108161	2109043	-	rfbA	b2039	protein_coding	-20
U00096.2	2137703	+	2135925	2137509	+	yegH	b2063	protein_coding	194
U00096.2	2138572	-	2137782	2139636	-	asmA	b2064	protein_coding	0
U00096.2	2151773	+	2151667	2151803	+	sibB	b4437	antisense_RNA	0
U00096.2	2169525	-	2169856	2170897	-	gatD	b2091	protein_coding	332
U00096.2	2169749	-	2169856	2170897	-	gatD	b2091	protein_coding	108
U00096.2	2170052	-	2169856	2170897	-	gatD	b2091	protein_coding	0
U00096.2	2170072	-	2169856	2170897	-	gatD	b2091	protein_coding	0
U00096.2	2170100	-	2169856	2170897	-	gatD	b2091	protein_coding	0
U00096.2	2170205	-	2169856	2170897	-	gatD	b2091	protein_coding	0
U00096.2	2170206	-	2169856	2170897	-	gatD	b2091	protein_coding	0
U00096.2	2170271	-	2169856	2170897	-	gatD	b2091	protein_coding	0
U00096.2	2170292	-	2169856	2170897	-	gatD	b2091	protein_coding	0
U00096.2	2170294	-	2169856	2170897	-	gatD	b2091	protein_coding	0
U00096.2	2170407	-	2169856	2170897	-	gatD	b2091	protein_coding	0
U00096.2	2170426	-	2169856	2170897	-	gatD	b2091	protein_coding	0
U00096.2	2170444	-	2169856	2170897	-	gatD	b2091	protein_coding	0
U00096.2	2170543	-	2169856	2170897	-	gatD	b2091	protein_coding	0
U00096.2	2170853	+	2168555	2169422	+	insF1	b2089	protein_coding	1431
U00096.2	2170895	+	2168555	2169422	+	insF1	b2089	protein_coding	1473
U00096.2	2170903	-	2169856	2170897	-	gatD	b2091	protein_coding	-6
U00096.2	2170904	-	2169856	2170897	-	gatD	b2091	protein_coding	-7
U00096.2	2170943	-	2170944	2172300	-	gatC	b2092	protein_coding	2
U00096.2	2170944	-	2170944	2172300	-	gatC	b2092	protein_coding	1
U00096.2	2170945	-	2170944	2172300	-	gatC	b2092	protein_coding	0
U00096.2	2170946	-	2170944	2172300	-	gatC	b2092	protein_coding	0
U00096.2	2170947	-	2170944	2172300	-	gatC	b2092	protein_coding	0
U00096.2	2170950	-	2170944	2172300	-	gatC	b2092	protein_coding	0
U00096.2	2171349	-	2170944	2172300	-	gatC	b2092	protein_coding	0
U00096.2	2171350	-	2170944	2172300	-	gatC	b2092	protein_coding	0
U00096.2	2171448	-	2170944	2172300	-	gatC	b2092	protein_coding	0
U00096.2	2171459	-	2170944	2172300	-	gatC	b2092	protein_coding	0
U00096.2	2171460	-	2170944	2172300	-	gatC	b2092	protein_coding	0
U00096.2	2171583	-	2170944	2172300	-	gatC	b2092	protein_coding	0
U00096.2	2171642	-	2170944	2172300	-	gatC	b2092	protein_coding	0
U00096.2	2171813	-	2170944	2172300	-	gatC	b2092	protein_coding	0
U00096.2	2171832	-	2170944	2172300	-	gatC	b2092	protein_coding	0
U00096.2	2171833	-	2170944	2172300	-	gatC	b2092	protein_coding	0
U00096.2	2171913	-	2170944	2172300	-	gatC	b2092	protein_coding	0
U00096.2	2171929	-	2170944	2172300	-	gatC	b2092	protein_coding	0
U00096.2	2171992	-	2170944	2172300	-	gatC	b2092	protein_coding	0
U00096.2	2172126	-	2170944	2172300	-	gatC	b2092	protein_coding	0
U00096.2	2172127	-	2170944	2172300	-	gatC	b2092	protein_coding	0
U00096.2	2172350	-	2172303	2172588	-	gatB	b2093	protein_coding	0
U00096.2	2172351	-	2172303	2172588	-	gatB	b2093	protein_coding	0
U00096.2	2172364	-	2172303	2172588	-	gatB	b2093	protein_coding	0
U00096.2	2172365	-	2172303	2172588	-	gatB	b2093	protein_coding	0
U00096.2	2172367	-	2172303	2172588	-	gatB	b2093	protein_coding	0
U00096.2	2172368	-	2172303	2172588	-	gatB	b2093	protein_coding	0
U00096.2	2172402	-	2172303	2172588	-	gatB	b2093	protein_coding	0
U00096.2	2172665	-	2172618	2173071	-	gatA	b2094	protein_coding	0
U00096.2	2172702	-	2172618	2173071	-	gatA	b2094	protein_coding	0
U00096.2	2172835	-	2172618	2173071	-	gatA	b2094	protein_coding	0
U00096.2	2173243	-	2173080	2174343	-	gatZ	b2095	protein_coding	0
U00096.2	2173539	-	2173080	2174343	-	gatZ	b2095	protein_coding	0
U00096.2	2173924	-	2173080	2174343	-	gatZ	b2095	protein_coding	0
U00096.2	2174102	-	2173080	2174343	-	gatZ	b2095	protein_coding	0
U00096.2	2174351	-	2173080	2174343	-	gatZ	b2095	protein_coding	-8
U00096.2	2174352	-	2173080	2174343	-	gatZ	b2095	protein_coding	-9
U00096.2	2174404	+	2176842	2178120	+	yegT	b2098	protein_coding	-2439
U00096.2	2174456	-	2174371	2175226	-	gatY	b2096	protein_coding	0
U00096.2	2174743	-	2174371	2175226	-	gatY	b2096	protein_coding	0
U00096.2	2175068	-	2174371	2175226	-	gatY	b2096	protein_coding	0
U00096.2	2211101	-	2210980	2212666	-	yehU	b2126	protein_coding	0
U00096.2	2230073	+	2229865	2230750	+	cdd	b2143	protein_coding	0
U00096.2	2232507	+	2232054	2233293	+	preT	b2146	protein_coding	0
U00096.2	2232508	+	2232054	2233293	+	preT	b2146	protein_coding	0
U00096.2	2232986	+	2232054	2233293	+	preT	b2146	protein_coding	0
U00096.2	2234595	-	2234764	2235775	-	mglC	b2148	protein_coding	170
U00096.2	2235645	-	2234764	2235775	-	mglC	b2148	protein_coding	0
U00096.2	2235900	-	2235790	2237311	-	mglA	b2149	protein_coding	0
U00096.2	2237371	-	2237371	2238370	-	mglB	b2150	protein_coding	1
U00096.2	2237377	-	2237371	2238370	-	mglB	b2150	protein_coding	0
U00096.2	2237389	-	2237371	2238370	-	mglB	b2150	protein_coding	0
U00096.2	2237809	-	2237371	2238370	-	mglB	b2150	protein_coding	0
U00096.2	2238368	-	2237371	2238370	-	mglB	b2150	protein_coding	0
U00096.2	2238426	+	2241931	2242768	+	yeiG	b2154	protein_coding	-3506
U00096.2	2238477	-	2237371	2238370	-	mglB	b2150	protein_coding	-107
U00096.2	2268101	+	2268000	2268567	+	spr	b2175	protein_coding	0
U00096.2	2268102	+	2268000	2268567	+	spr	b2175	protein_coding	0
U00096.2	2268103	+	2268000	2268567	+	spr	b2175	protein_coding	0
U00096.2	2309683	-	2309667	2310771	-	ompC	b2215	protein_coding	0
U00096.2	2309684	+	2311105	2311198	+	micF	b4439	antisense_RNA	-1422
U00096.2	2309821	-	2309667	2310771	-	ompC	b2215	protein_coding	0
U00096.2	2310015	-	2309667	2310771	-	ompC	b2215	protein_coding	0
U00096.2	2311164	+	2311105	2311198	+	micF	b4439	antisense_RNA	0
U00096.2	2314940	+	2314198	2314849	+	rcsB	b2217	protein_coding	91
U00096.2	2314958	+	2314198	2314849	+	rcsB	b2217	protein_coding	109
U00096.2	2314962	-	2315048	2317898	-	rcsC	b2218	protein_coding	87
U00096.2	2346772	+	2346535	2346790	+	yfaE	b2236	protein_coding	0
U00096.2	2377525	-	2377369	2378665	-	menF	b2265	protein_coding	0
U00096.2	2383534	+	2383881	2384853	+	yfbL	b2271	protein_coding	-348
U00096.2	2388534	-	2388069	2389527	-	nuoN	b2276	protein_coding	0
U00096.2	2388885	-	2388069	2389527	-	nuoN	b2276	protein_coding	0
U00096.2	2389405	-	2388069	2389527	-	nuoN	b2276	protein_coding	0
U00096.2	2390831	-	2389533	2391063	-	nuoM	b2277	protein_coding	0
U00096.2	2391133	-	2389533	2391063	-	nuoM	b2277	protein_coding	-70
U00096.2	2391220	-	2391226	2393068	-	nuoL	b2278	protein_coding	7
U00096.2	2391744	-	2391226	2393068	-	nuoL	b2278	protein_coding	0
U00096.2	2391748	-	2391226	2393068	-	nuoL	b2278	protein_coding	0
U00096.2	2392843	-	2391226	2393068	-	nuoL	b2278	protein_coding	0
U00096.2	2393046	-	2391226	2393068	-	nuoL	b2278	protein_coding	0
U00096.2	2393281	-	2393064	2393367	-	nuoK	b2279	protein_coding	0
U00096.2	2394083	-	2393929	2394472	-	nuoI	b2281	protein_coding	0
U00096.2	2394448	-	2393929	2394472	-	nuoI	b2281	protein_coding	0
U00096.2	2394614	-	2394486	2395464	-	nuoH	b2282	protein_coding	0
U00096.2	2394882	-	2394486	2395464	-	nuoH	b2282	protein_coding	0
U00096.2	2395263	-	2394486	2395464	-	nuoH	b2282	protein_coding	0
U00096.2	2395809	-	2395460	2398187	-	nuoG	b2283	protein_coding	0
U00096.2	2397080	-	2395460	2398187	-	nuoG	b2283	protein_coding	0
U00096.2	2397802	-	2395460	2398187	-	nuoG	b2283	protein_coding	0
U00096.2	2397961	-	2395460	2398187	-	nuoG	b2283	protein_coding	0
U00096.2	2398185	+	2405582	2406800	+	alaA	b2290	protein_coding	-7398
U00096.2	2398236	-	2398239	2399577	-	nuoF	b2284	protein_coding	4
U00096.2	2398237	-	2398239	2399577	-	nuoF	b2284	protein_coding	3
U00096.2	2398650	-	2398239	2399577	-	nuoF	b2284	protein_coding	0
U00096.2	2398722	-	2398239	2399577	-	nuoF	b2284	protein_coding	0
U00096.2	2399478	-	2398239	2399577	-	nuoF	b2284	protein_coding	0
U00096.2	2400044	-	2399573	2400074	-	nuoE	b2285	protein_coding	0
U00096.2	2400055	+	2405582	2406800	+	alaA	b2290	protein_coding	-5528
U00096.2	2400106	-	2400076	2401867	-	nuoC	b2286	protein_coding	0
U00096.2	2400247	-	2400076	2401867	-	nuoC	b2286	protein_coding	0
U00096.2	2400444	-	2400076	2401867	-	nuoC	b2286	protein_coding	0
U00096.2	2401158	-	2400076	2401867	-	nuoC	b2286	protein_coding	0
U00096.2	2401345	-	2400076	2401867	-	nuoC	b2286	protein_coding	0
U00096.2	2401366	-	2400076	2401867	-	nuoC	b2286	protein_coding	0
U00096.2	2401770	-	2400076	2401867	-	nuoC	b2286	protein_coding	0
U00096.2	2401771	-	2400076	2401867	-	nuoC	b2286	protein_coding	0
U00096.2	2401861	-	2400076	2401867	-	nuoC	b2286	protein_coding	0
U00096.2	2401975	-	2401972	2402635	-	nuoB	b2287	protein_coding	0
U00096.2	2401979	-	2401972	2402635	-	nuoB	b2287	protein_coding	0
U00096.2	2402226	-	2401972	2402635	-	nuoB	b2287	protein_coding	0
U00096.2	2402332	-	2401972	2402635	-	nuoB	b2287	protein_coding	0
U00096.2	2402633	-	2401972	2402635	-	nuoB	b2287	protein_coding	0
U00096.2	2403043	-	2402650	2403094	-	nuoA	b2288	protein_coding	0
U00096.2	2410841	-	2410698	2411154	-	yfbV	b2295	protein_coding	0
U00096.2	2410989	-	2410698	2411154	-	yfbV	b2295	protein_coding	0
U00096.2	2411114	-	2410698	2411154	-	yfbV	b2295	protein_coding	0
U00096.2	2424042	-	2424027	2424810	-	hisJ	b2309	protein_coding	0
U00096.2	2424051	-	2424027	2424810	-	hisJ	b2309	protein_coding	0
U00096.2	2427651	-	2426742	2428260	-	purF	b2312	protein_coding	0
U00096.2	2429684	-	2429043	2429706	-	dedD	b2314	protein_coding	0
U00096.2	2431679	-	2431033	2431948	-	accD	b2316	protein_coding	0
U00096.2	2439176	-	2438406	2439627	-	fabB	b2323	protein_coding	0
U00096.2	2439181	-	2438406	2439627	-	fabB	b2323	protein_coding	0
U00096.2	2459294	+	2459327	2460668	+	fadL	b2344	protein_coding	-34
U00096.2	2459422	+	2459327	2460668	+	fadL	b2344	protein_coding	0
U00096.2	2460649	+	2459327	2460668	+	fadL	b2344	protein_coding	0
U00096.2	2493100	-	2493071	2493314	-	yfdY	b2377	protein_coding	0
U00096.2	2519164	+	2519072	2519148	+	valX	b2402	tRNA	16
U00096.2	2519165	+	2519072	2519148	+	valX	b2402	tRNA	17
U00096.2	2531196	+	2530430	2531402	+	cysK	b2414	protein_coding	0
U00096.2	2547613	-	2547667	2548567	-	yfeX	b2431	protein_coding	55
U00096.2	2548429	-	2547667	2548567	-	yfeX	b2431	protein_coding	0
U00096.2	2576334	-	2574119	2576399	-	maeB	b2463	protein_coding	0
U00096.2	2583780	-	2581567	2583547	-	aegA	b2468	protein_coding	-233
U00096.2	2637398	-	2637322	2638597	-	hisS	b2514	protein_coding	0
U00096.2	2638713	-	2638707	2639826	-	ispG	b2515	protein_coding	0
U00096.2	2638720	-	2638707	2639826	-	ispG	b2515	protein_coding	0
U00096.2	2639824	-	2638707	2639826	-	ispG	b2515	protein_coding	0
U00096.2	2639908	-	2639852	2640866	-	rodZ	b2516	protein_coding	0
U00096.2	2640649	-	2639852	2640866	-	rodZ	b2516	protein_coding	0
U00096.2	2642410	-	2642454	2642886	-	ndk	b2518	protein_coding	45
U00096.2	2642411	-	2642454	2642886	-	ndk	b2518	protein_coding	44
U00096.2	2659901	-	2659664	2660153	-	iscR	b2531	protein_coding	0
U00096.2	2682124	-	2682275	2683529	-	glyA	b2551	protein_coding	152
U00096.2	2682882	-	2682275	2683529	-	glyA	b2551	protein_coding	0
U00096.2	2701527	-	2701404	2702085	-	rnc	b2567	protein_coding	0
U00096.2	2715362	+	2714775	2715465	+	ung	b2580	protein_coding	0
U00096.2	2715443	+	2714775	2715465	+	ung	b2580	protein_coding	0
U00096.2	2720831	+	2720748	2722104	+	pssA	b2585	protein_coding	0
U00096.2	2721316	+	2720748	2722104	+	pssA	b2585	protein_coding	0
U00096.2	2722083	+	2720748	2722104	+	pssA	b2585	protein_coding	0
U00096.2	2724779	-	2724302	2727206	-	rrlG	b2589	rRNA	0
U00096.2	2725271	-	2724302	2727206	-	rrlG	b2589	rRNA	0
U00096.2	2725358	-	2724302	2727206	-	rrlG	b2589	rRNA	0
U00096.2	2725431	-	2724302	2727206	-	rrlG	b2589	rRNA	0
U00096.2	2725432	-	2724302	2727206	-	rrlG	b2589	rRNA	0
U00096.2	2725574	-	2724302	2727206	-	rrlG	b2589	rRNA	0
U00096.2	2725772	-	2724302	2727206	-	rrlG	b2589	rRNA	0
U00096.2	2726140	+	2722149	2722473	+	yfiM	b2586	protein_coding	3667
U00096.2	2726191	-	2724302	2727206	-	rrlG	b2589	rRNA	0
U00096.2	2726641	-	2724302	2727206	-	rrlG	b2589	rRNA	0
U00096.2	2726642	-	2724302	2727206	-	rrlG	b2589	rRNA	0
U00096.2	2728622	-	2727637	2729179	-	rrsG	b2591	rRNA	0
U00096.2	2732051	-	2729621	2732195	-	clpB	b2592	protein_coding	0
U00096.2	2738032	-	2736969	2738091	-	tyrA	b2600	protein_coding	0
U00096.2	2743349	+	2741646	2742129	+	yfiB	b2605	protein_coding	1220
U00096.2	2743400	-	2743391	2743940	-	rimM	b2608	protein_coding	0
U00096.2	2750412	+	2749816	2751478	+	recN	b2616	protein_coding	0
U00096.2	2794962	-	2794891	2795050	-	yqaE	b2666	protein_coding	0
U00096.2	2814284	-	2812904	2814461	-	gshA	b2688	protein_coding	0
U00096.2	2814449	-	2812904	2814461	-	gshA	b2688	protein_coding	0
U00096.2	2816169	-	2816080	2816157	-	argZ	b2692	tRNA	-12
U00096.2	2816983	-	2816982	2817168	-	csrA	b2696	protein_coding	0
U00096.2	2825667	+	2825383	2825755	+	srlB	b2704	protein_coding	0
U00096.2	2859143	-	2858488	2859256	-	ygbI	b2735	protein_coding	0
U00096.2	2864933	-	2864580	2865573	-	rpoS	b2741	protein_coding	0
U00096.2	2865691	-	2865635	2866775	-	nlpD	b2742	protein_coding	0
U00096.2	2865699	-	2865635	2866775	-	nlpD	b2742	protein_coding	0
U00096.2	2865704	-	2865635	2866775	-	nlpD	b2742	protein_coding	0
U00096.2	2866976	-	2866914	2867541	-	pcm	b2743	protein_coding	0
U00096.2	2867580	-	2867534	2868296	-	surE	b2744	protein_coding	0
U00096.2	2867660	-	2867534	2868296	-	surE	b2744	protein_coding	0
U00096.2	2867995	-	2867534	2868296	-	surE	b2744	protein_coding	0
U00096.2	2869127	-	2868276	2869326	-	truD	b2745	protein_coding	0
U00096.2	2910813	-	2909438	2911673	-	relA	b2784	protein_coding	0
U00096.2	2922302	-	2922177	2922546	-	csrB	b4408	ncRNA	0
U00096.2	2922410	-	2922177	2922546	-	csrB	b4408	ncRNA	0
U00096.2	2929920	-	2929886	2931035	-	fucO	b2799	protein_coding	0
U00096.2	2938071	+	2937389	2938121	+	fucR	b2805	protein_coding	0
U00096.2	2938075	+	2937389	2938121	+	fucR	b2805	protein_coding	0
U00096.2	2938076	+	2937389	2938121	+	fucR	b2805	protein_coding	0
U00096.2	2938077	+	2937389	2938121	+	fucR	b2805	protein_coding	0
U00096.2	2938078	+	2937389	2938121	+	fucR	b2805	protein_coding	0
U00096.2	2940865	+	2940717	2940923	+	gcvB	b4443	antisense_RNA	0
U00096.2	2940914	-	2940939	2941167	-	ygdI	b2809	protein_coding	26
U00096.2	2966115	-	2964209	2966456	-	ptsP	b2829	protein_coding	0
U00096.2	2966704	-	2966468	2966999	-	rppH	b2830	protein_coding	0
U00096.2	3002060	-	3002029	3003808	-	ygeV	b2869	protein_coding	0
U00096.2	3002061	-	3002029	3003808	-	ygeV	b2869	protein_coding	0
U00096.2	3047129	+	3041683	3043123	+	bglA	b2901	protein_coding	4006
U00096.2	3047180	-	3047181	3047571	-	gcvH	b2904	protein_coding	2
U00096.2	3050348	-	3049136	3050339	-	visC	b2906	protein_coding	-9
U00096.2	3050933	-	3050361	3051540	-	ubiH	b2907	protein_coding	0
U00096.2	3054981	+	3054870	3055010	+	sibC	b4446	antisense_RNA	0
U00096.2	3068185	-	3068186	3069266	-	fbaA	b2925	protein_coding	2
U00096.2	3069424	-	3069480	3070644	-	pgk	b2926	protein_coding	57
U00096.2	3070672	-	3070693	3071713	-	epd	b2927	protein_coding	22
U00096.2	3123472	-	3122257	3123481	-	glcF	b4467	protein_coding	0
U00096.2	3139317	-	3139307	3141011	-	hybC	b2994	protein_coding	0
U00096.2	3140693	-	3139307	3141011	-	hybC	b2994	protein_coding	0
U00096.2	3141128	-	3141007	3142186	-	hybB	b2995	protein_coding	0
U00096.2	3144295	-	3143164	3144283	-	hybO	b2997	protein_coding	-12
U00096.2	3162427	-	3161736	3163995	-	parC	b3019	protein_coding	0
U00096.2	3171457	+	3171163	3171478	+	ygiN	b3029	protein_coding	0
U00096.2	3174655	-	3174027	3174855	-	cpdA	b3032	protein_coding	0
U00096.2	3174800	-	3174027	3174855	-	cpdA	b3032	protein_coding	0
U00096.2	3177076	+	3176136	3177618	+	tolC	b3035	protein_coding	0
U00096.2	3181408	-	3181834	3182488	-	ribB	b3041	protein_coding	427
U00096.2	3189831	-	3189760	3189961	-	glgS	b3049	protein_coding	0
U00096.2	3192777	-	3192744	3192887	-	sibD	b4447	antisense_RNA	0
U00096.2	3209051	+	3208802	3209018	+	rpsU	b3065	protein_coding	33
U00096.2	3209052	+	3208802	3209018	+	rpsU	b3065	protein_coding	34
U00096.2	3236292	+	3235332	3236319	+	ygjR	b3087	protein_coding	0
U00096.2	3271609	-	3271594	3272929	-	garP	b3127	protein_coding	0
U00096.2	3272392	-	3271594	3272929	-	garP	b3127	protein_coding	0
U00096.2	3273566	+	3273303	3274875	+	garD	b3128	protein_coding	0
U00096.2	3274874	+	3273303	3274875	+	garD	b3128	protein_coding	0
U00096.2	3274875	+	3273303	3274875	+	garD	b3128	protein_coding	0
U00096.2	3274924	-	3275877	3276687	-	agaR	b3131	protein_coding	954
U00096.2	3298284	-	3298276	3298780	-	yhbS	b3156	protein_coding	0
U00096.2	3306238	-	3306061	3306946	-	nlpI	b3163	protein_coding	0
U00096.2	3316359	-	3316234	3316311	-	metY	b3171	tRNA	-48
U00096.2	3320094	-	3320093	3320180	-	leuU	b3174	tRNA	0
U00096.2	3320535	-	3320194	3320527	-	secG	b3175	protein_coding	-8
U00096.2	3331735	+	3331731	3332703	+	ispB	b3187	protein_coding	0
U00096.2	3333282	-	3333256	3334516	-	murA	b3189	protein_coding	0
U00096.2	3333315	-	3333256	3334516	-	murA	b3189	protein_coding	0
U00096.2	3341322	+	3340857	3341433	+	lptC	b3199	protein_coding	0
U00096.2	3343817	+	3342738	3344172	+	rpoN	b3202	protein_coding	0
U00096.2	3348790	-	3348710	3351047	-	arcB	b3210	protein_coding	0
U00096.2	3378610	+	3378212	3378611	+	yhcB	b3233	protein_coding	0
U00096.2	3388603	-	3388604	3390050	-	tldD	b3244	protein_coding	2
U00096.2	3390324	-	3390479	3394280	-	yhdP	b4472	protein_coding	156
U00096.2	3397966	-	3396896	3398000	-	mreC	b3250	protein_coding	0
U00096.2	3398196	-	3398065	3399109	-	mreB	b3251	protein_coding	0
U00096.2	3401156	-	3399413	3401354	-	csrD	b3252	protein_coding	0
U00096.2	3422870	-	3421901	3424805	-	rrlD	b3275	rRNA	0
U00096.2	3422957	-	3421901	3424805	-	rrlD	b3275	rRNA	0
U00096.2	3423031	-	3421901	3424805	-	rrlD	b3275	rRNA	0
U00096.2	3423173	-	3421901	3424805	-	rrlD	b3275	rRNA	0
U00096.2	3423739	+	3420457	3421216	+	yhdZ	b3271	protein_coding	2523
U00096.2	3423790	-	3421901	3424805	-	rrlD	b3275	rRNA	0
U00096.2	3424236	-	3421901	3424805	-	rrlD	b3275	rRNA	0
U00096.2	3424240	-	3421901	3424805	-	rrlD	b3275	rRNA	0
U00096.2	3424241	-	3421901	3424805	-	rrlD	b3275	rRNA	0
U00096.2	3426227	-	3425242	3426784	-	rrsD	b3278	rRNA	0
U00096.2	3429917	-	3429441	3429984	-	yrdD	b3283	protein_coding	0
U00096.2	3429919	-	3429441	3429984	-	yrdD	b3283	protein_coding	0
U00096.2	3430051	-	3430012	3430486	-	smg	b3284	protein_coding	0
U00096.2	3431882	+	3431711	3432221	+	def	b3287	protein_coding	0
U00096.2	3432223	+	3431711	3432221	+	def	b3287	protein_coding	2
U00096.2	3432253	+	3432235	3433183	+	fmt	b3288	protein_coding	0
U00096.2	3437785	-	3437637	3438021	-	rplQ	b3294	protein_coding	0
U00096.2	3437786	-	3437637	3438021	-	rplQ	b3294	protein_coding	0
U00096.2	3438579	-	3438061	3439051	-	rpoA	b3295	protein_coding	0
U00096.2	3439032	-	3438061	3439051	-	rpoA	b3295	protein_coding	0
U00096.2	3439510	-	3439076	3439697	-	rpsD	b3296	protein_coding	0
U00096.2	3440310	-	3440136	3440493	-	rpsM	b3298	protein_coding	0
U00096.2	3440579	+	3436045	3436456	+	mscL	b3291	protein_coding	4123
U00096.2	3440641	-	3440639	3440756	-	rpmJ	b3299	protein_coding	0
U00096.2	3441275	-	3440787	3442119	-	secY	b3300	protein_coding	0
U00096.2	3441441	-	3440787	3442119	-	secY	b3300	protein_coding	0
U00096.2	3442972	-	3442747	3443251	-	rpsE	b3303	protein_coding	0
U00096.2	3443326	-	3443265	3443619	-	rplR	b3304	protein_coding	0
U00096.2	3448557	-	3448564	3449386	-	rplB	b3317	protein_coding	8
U00096.2	3464383	-	3464270	3464747	-	bfr	b3336	protein_coding	0
U00096.2	3464411	-	3464270	3464747	-	bfr	b3336	protein_coding	0
U00096.2	3469206	-	3468166	3469351	-	tufA	b3339	protein_coding	0
U00096.2	3469361	-	3468166	3469351	-	tufA	b3339	protein_coding	-10
U00096.2	3469862	-	3469421	3471536	-	fusA	b3340	protein_coding	0
U00096.2	3470724	-	3469421	3471536	-	fusA	b3340	protein_coding	0
U00096.2	3476129	-	3475928	3476519	-	slyD	b3349	protein_coding	0
U00096.2	3476835	-	3476823	3478629	-	kefB	b3350	protein_coding	0
U00096.2	3494902	+	3494572	3494899	+	nirD	b3366	protein_coding	3
U00096.2	3513877	-	3513098	3513935	-	dam	b3387	protein_coding	0
U00096.2	3523821	-	3523610	3524171	-	nudE	b3397	protein_coding	0
U00096.2	3533575	-	3532537	3533890	-	envZ	b3404	protein_coding	0
U00096.2	3543654	+	3543645	3544221	+	nfuA	b3414	protein_coding	0
U00096.2	3546050	-	3546007	3548092	-	malQ	b3416	protein_coding	0
U00096.2	3551863	+	3551106	3553812	+	malT	b3418	protein_coding	0
U00096.2	3552025	+	3551106	3553812	+	malT	b3418	protein_coding	0
U00096.2	3552427	+	3551106	3553812	+	malT	b3418	protein_coding	0
U00096.2	3553391	+	3551106	3553812	+	malT	b3418	protein_coding	0
U00096.2	3567250	-	3566055	3567351	-	glgC	b3430	protein_coding	0
U00096.2	3567482	-	3567368	3569342	-	glgX	b3431	protein_coding	0
U00096.2	3571794	-	3571797	3572901	-	asd	b3433	protein_coding	4
U00096.2	3598788	-	3597951	3598806	-	rpoH	b3461	protein_coding	0
U00096.2	3598814	-	3597951	3598806	-	rpoH	b3461	protein_coding	-8
U00096.2	3600840	-	3600772	3602266	-	ftsY	b3464	protein_coding	0
U00096.2	3628623	-	3627557	3628625	-	yhiI	b3487	protein_coding	0
U00096.2	3637512	-	3637407	3637743	-	uspB	b3494	protein_coding	0
U00096.2	3639021	+	3638884	3640354	+	dtpB	b3496	protein_coding	0
U00096.2	3639272	+	3638884	3640354	+	dtpB	b3496	protein_coding	0
U00096.2	3640066	+	3638884	3640354	+	dtpB	b3496	protein_coding	0
U00096.2	3640125	+	3638884	3640354	+	dtpB	b3496	protein_coding	0
U00096.2	3640129	+	3638884	3640354	+	dtpB	b3496	protein_coding	0
U00096.2	3654195	-	3653988	3654315	-	hdeB	b3509	protein_coding	0
U00096.2	3662981	-	3663008	3663833	-	gadX	b3516	protein_coding	28
U00096.2	3663600	-	3663008	3663833	-	gadX	b3516	protein_coding	0
U00096.2	3680189	-	3680183	3681470	-	dctA	b3528	protein_coding	0
U00096.2	3680190	-	3680183	3681470	-	dctA	b3528	protein_coding	0
U00096.2	3680460	-	3680183	3681470	-	dctA	b3528	protein_coding	0
U00096.2	3680720	-	3680183	3681470	-	dctA	b3528	protein_coding	0
U00096.2	3680735	-	3680183	3681470	-	dctA	b3528	protein_coding	0
U00096.2	3680901	+	3677441	3678371	+	kdgK	b3526	protein_coding	2530
U00096.2	3680952	-	3680183	3681470	-	dctA	b3528	protein_coding	0
U00096.2	3681196	-	3680183	3681470	-	dctA	b3528	protein_coding	0
U00096.2	3739745	-	3739706	3740555	-	yiaJ	b3574	protein_coding	0
U00096.2	3758225	-	3757880	3759272	-	selA	b3591	protein_coding	0
U00096.2	3779801	-	3779763	3780585	-	cysE	b3607	protein_coding	0
U00096.2	3788933	-	3788342	3789368	-	tdh	b3616	protein_coding	0
U00096.2	3789515	-	3789377	3790574	-	kbl	b3617	protein_coding	0
U00096.2	3789529	-	3789377	3790574	-	kbl	b3617	protein_coding	0
U00096.2	3792455	+	3792009	3792942	+	hldD	b3619	protein_coding	0
U00096.2	3820453	+	3820422	3822531	+	spoT	b3650	protein_coding	0
U00096.2	3821149	+	3820422	3822531	+	spoT	b3650	protein_coding	0
U00096.2	3821543	+	3820422	3822531	+	spoT	b3650	protein_coding	0
U00096.2	3875735	-	3875727	3878142	-	gyrB	b3699	protein_coding	0
U00096.2	3881560	-	3880348	3881752	-	dnaA	b3702	protein_coding	0
U00096.2	3886461	+	3886457	3886532	+	tnaC	b3707	protein_coding	0
U00096.2	3886567	+	3886457	3886532	+	tnaC	b3707	protein_coding	35
U00096.2	3886726	+	3886752	3888168	+	tnaA	b3708	protein_coding	-27
U00096.2	3886727	+	3886752	3888168	+	tnaA	b3708	protein_coding	-26
U00096.2	3886897	+	3886752	3888168	+	tnaA	b3708	protein_coding	0
U00096.2	3887276	+	3886752	3888168	+	tnaA	b3708	protein_coding	0
U00096.2	3887308	+	3886752	3888168	+	tnaA	b3708	protein_coding	0
U00096.2	3887483	+	3886752	3888168	+	tnaA	b3708	protein_coding	0
U00096.2	3887523	+	3886752	3888168	+	tnaA	b3708	protein_coding	0
U00096.2	3887524	+	3886752	3888168	+	tnaA	b3708	protein_coding	0
U00096.2	3887530	+	3886752	3888168	+	tnaA	b3708	protein_coding	0
U00096.2	3888162	+	3886752	3888168	+	tnaA	b3708	protein_coding	0
U00096.2	3888164	+	3886752	3888168	+	tnaA	b3708	protein_coding	0
U00096.2	3888170	+	3886752	3888168	+	tnaA	b3708	protein_coding	2
U00096.2	3888171	+	3886752	3888168	+	tnaA	b3708	protein_coding	3
U00096.2	3888212	-	3893294	3894632	-	purP	b3714	protein_coding	5083
U00096.2	3888213	-	3893294	3894632	-	purP	b3714	protein_coding	5082
U00096.2	3888215	+	3888258	3889506	+	tnaB	b3709	protein_coding	-44
U00096.2	3888307	+	3888258	3889506	+	tnaB	b3709	protein_coding	0
U00096.2	3888613	+	3888258	3889506	+	tnaB	b3709	protein_coding	0
U00096.2	3888662	+	3888258	3889506	+	tnaB	b3709	protein_coding	0
U00096.2	3888782	+	3888258	3889506	+	tnaB	b3709	protein_coding	0
U00096.2	3888788	+	3888258	3889506	+	tnaB	b3709	protein_coding	0
U00096.2	3888789	+	3888258	3889506	+	tnaB	b3709	protein_coding	0
U00096.2	3889197	+	3888258	3889506	+	tnaB	b3709	protein_coding	0
U00096.2	3889496	+	3888258	3889506	+	tnaB	b3709	protein_coding	0
U00096.2	3889502	+	3888258	3889506	+	tnaB	b3709	protein_coding	0
U00096.2	3913795	+	3925177	3926170	+	asnA	b3744	protein_coding	-11383
U00096.2	3917737	+	3925177	3926170	+	asnA	b3744	protein_coding	-7441
U00096.2	3918010	-	3917892	3918426	-	atpH	b3735	protein_coding	0
U00096.2	3919854	-	3919258	3920074	-	atpB	b3738	protein_coding	0
U00096.2	3919904	-	3919258	3920074	-	atpB	b3738	protein_coding	0
U00096.2	3931662	+	3931373	3931793	+	rbsD	b3748	protein_coding	0
U00096.2	3931696	+	3931373	3931793	+	rbsD	b3748	protein_coding	0
U00096.2	3932333	+	3931800	3933306	+	rbsA	b3749	protein_coding	0
U00096.2	3932654	+	3931800	3933306	+	rbsA	b3749	protein_coding	0
U00096.2	3932791	+	3931800	3933306	+	rbsA	b3749	protein_coding	0
U00096.2	3933445	+	3933310	3934276	+	rbsC	b3750	protein_coding	0
U00096.2	3933446	+	3933310	3934276	+	rbsC	b3750	protein_coding	0
U00096.2	3933447	+	3933310	3934276	+	rbsC	b3750	protein_coding	0
U00096.2	3934159	+	3933310	3934276	+	rbsC	b3750	protein_coding	0
U00096.2	3934182	+	3933310	3934276	+	rbsC	b3750	protein_coding	0
U00096.2	3934873	+	3934300	3935191	+	rbsB	b3751	protein_coding	0
U00096.2	3934943	+	3934300	3935191	+	rbsB	b3751	protein_coding	0
U00096.2	3935030	+	3934300	3935191	+	rbsB	b3751	protein_coding	0
U00096.2	3935254	+	3934300	3935191	+	rbsB	b3751	protein_coding	63
U00096.2	3935254	+	3935316	3936246	+	rbsK	b3752	protein_coding	-63
U00096.2	3935314	+	3935316	3936246	+	rbsK	b3752	protein_coding	-3
U00096.2	3935979	+	3935316	3936246	+	rbsK	b3752	protein_coding	0
U00096.2	3935980	+	3935316	3936246	+	rbsK	b3752	protein_coding	0
U00096.2	3938225	-	3937207	3938635	-	hsrA	b3754	protein_coding	0
U00096.2	3940389	+	3939830	3941372	+	rrsC	b3756	rRNA	0
U00096.2	3942292	+	3941726	3944630	+	rrlC	b3758	rRNA	0
U00096.2	3942293	+	3941726	3944630	+	rrlC	b3758	rRNA	0
U00096.2	3942792	-	3945150	3945990	-	hdfR	b4480	protein_coding	2359
U00096.2	3943360	+	3941726	3944630	+	rrlC	b3758	rRNA	0
U00096.2	3943501	+	3941726	3944630	+	rrlC	b3758	rRNA	0
U00096.2	3943502	+	3941726	3944630	+	rrlC	b3758	rRNA	0
U00096.2	3943503	+	3941726	3944630	+	rrlC	b3758	rRNA	0
U00096.2	3943576	+	3941726	3944630	+	rrlC	b3758	rRNA	0
U00096.2	3944155	+	3941726	3944630	+	rrlC	b3758	rRNA	0
U00096.2	3955067	-	3954949	3955843	-	ilvY	b3773	protein_coding	0
U00096.2	3980333	+	3978909	3980295	+	yifK	b3795	protein_coding	38
U00096.2	3980609	+	3980531	3980608	+	hisR	b3797	tRNA	1
U00096.2	3980610	+	3980531	3980608	+	hisR	b3797	tRNA	2
U00096.2	3980834	+	3980757	3980834	+	proM	b3799	tRNA	0
U00096.2	3980835	+	3980757	3980834	+	proM	b3799	tRNA	1
U00096.2	3986245	-	3985907	3987089	-	hemX	b3803	protein_coding	0
U00096.2	3987083	-	3985907	3987089	-	hemX	b3803	protein_coding	0
U00096.2	3987874	-	3987847	3988789	-	hemC	b3805	protein_coding	0
U00096.2	3988220	-	3987847	3988789	-	hemC	b3805	protein_coding	0
U00096.2	3988245	-	3987847	3988789	-	hemC	b3805	protein_coding	0
U00096.2	3988777	-	3987847	3988789	-	hemC	b3805	protein_coding	0
U00096.2	3993593	+	3992784	3993609	+	dapF	b3809	protein_coding	0
U00096.2	3993797	+	3993605	3994313	+	yigA	b3810	protein_coding	0
U00096.2	4007924	+	4007192	4008215	+	pldB	b3825	protein_coding	0
U00096.2	4009012	+	4008222	4009023	+	yigL	b3826	protein_coding	0
U00096.2	4020181	+	4019967	4020237	+	tatA	b3836	protein_coding	0
U00096.2	4024197	+	4023010	4024504	+	ubiD	b3843	protein_coding	0
U00096.2	4030927	+	4030514	4031129	+	yigZ	b3848	protein_coding	0
U00096.2	4034111	+	4033553	4035095	+	rrsA	b3851	rRNA	0
U00096.2	4034112	+	4033553	4035095	+	rrsA	b3851	rRNA	0
U00096.2	4036107	+	4035541	4038446	+	rrlA	b3854	rRNA	0
U00096.2	4036108	+	4035541	4038446	+	rrlA	b3854	rRNA	0
U00096.2	4036112	+	4035541	4038446	+	rrlA	b3854	rRNA	0
U00096.2	4036607	-	4038928	4039456	-	mobB	b3856	protein_coding	2322
U00096.2	4037315	+	4035541	4038446	+	rrlA	b3854	rRNA	0
U00096.2	4037316	+	4035541	4038446	+	rrlA	b3854	rRNA	0
U00096.2	4037317	+	4035541	4038446	+	rrlA	b3854	rRNA	0
U00096.2	4037390	+	4035541	4038446	+	rrlA	b3854	rRNA	0
U00096.2	4037971	+	4035541	4038446	+	rrlA	b3854	rRNA	0
U00096.2	4038013	+	4035541	4038446	+	rrlA	b3854	rRNA	0
U00096.2	4079159	-	4078321	4079251	-	fdhE	b3891	protein_coding	0
U00096.2	4079247	-	4079247	4079883	-	fdoI	b3892	protein_coding	1
U00096.2	4079253	-	4079247	4079883	-	fdoI	b3892	protein_coding	0
U00096.2	4082645	-	4080794	4083845	-	fdoG	b3894	protein_coding	0
U00096.2	4083311	-	4080794	4083845	-	fdoG	b3894	protein_coding	0
U00096.2	4083623	-	4080794	4083845	-	fdoG	b3894	protein_coding	0
U00096.2	4105141	+	4104491	4105394	+	fieF	b3915	protein_coding	0
U00096.2	4105142	+	4104491	4105394	+	fieF	b3915	protein_coding	0
U00096.2	4105230	+	4104491	4105394	+	fieF	b3915	protein_coding	0
U00096.2	4106532	+	4105574	4106537	+	pfkA	b3916	protein_coding	0
U00096.2	4112589	-	4112591	4113602	-	glpX	b3925	protein_coding	3
U00096.2	4116500	+	4116537	4116783	+	zapB	b3928	protein_coding	-38
U00096.2	4116804	+	4116537	4116783	+	zapB	b3928	protein_coding	21
U00096.2	4116808	+	4116537	4116783	+	zapB	b3928	protein_coding	25
U00096.2	4130355	+	4127857	4130290	+	metL	b3940	protein_coding	65
U00096.2	4130356	+	4127857	4130290	+	metL	b3940	protein_coding	66
U00096.2	4130357	+	4127857	4130290	+	metL	b3940	protein_coding	67
U00096.2	4157898	-	4157412	4158813	-	sthA	b3962	protein_coding	0
U00096.2	4165240	+	4164681	4166223	+	rrsB	b3968	rRNA	0
U00096.2	4167229	+	4166663	4169567	+	rrlB	b3970	rRNA	0
U00096.2	4167230	+	4166663	4169567	+	rrlB	b3970	rRNA	0
U00096.2	4167729	-	4172098	4173049	-	coaA	b3974	protein_coding	4370
U00096.2	4168297	+	4166663	4169567	+	rrlB	b3970	rRNA	0
U00096.2	4168513	+	4166663	4169567	+	rrlB	b3970	rRNA	0
U00096.2	4169092	+	4166663	4169567	+	rrlB	b3970	rRNA	0
U00096.2	4169134	+	4166663	4169567	+	rrlB	b3970	rRNA	0
U00096.2	4173939	+	4173966	4175151	+	tufB	b3980	protein_coding	-28
U00096.2	4176319	+	4175765	4176311	+	nusG	b3982	protein_coding	8
U00096.2	4181073	+	4179267	4183296	+	rpoB	b3987	protein_coding	0
U00096.2	4182049	+	4179267	4183296	+	rpoB	b3987	protein_coding	0
U00096.2	4183380	+	4183372	4187596	+	rpoC	b3988	protein_coding	0
U00096.2	4183717	+	4183372	4187596	+	rpoC	b3988	protein_coding	0
U00096.2	4184828	+	4183372	4187596	+	rpoC	b3988	protein_coding	0
U00096.2	4194329	-	4194354	4194831	-	rsd	b3995	protein_coding	26
U00096.2	4194333	-	4194354	4194831	-	rsd	b3995	protein_coding	22
U00096.2	4194334	-	4194354	4194831	-	rsd	b3995	protein_coding	21
U00096.2	4194335	-	4194354	4194831	-	rsd	b3995	protein_coding	20
U00096.2	4206727	+	4206169	4207711	+	rrsE	b4007	rRNA	0
U00096.2	4206728	+	4206169	4207711	+	rrsE	b4007	rRNA	0
U00096.2	4208631	+	4208065	4210969	+	rrlE	b4009	rRNA	0
U00096.2	4208632	+	4208065	4210969	+	rrlE	b4009	rRNA	0
U00096.2	4208636	+	4208065	4210969	+	rrlE	b4009	rRNA	0
U00096.2	4209131	-	4211702	4212146	-	yjaB	b4012	protein_coding	2572
U00096.2	4209699	+	4208065	4210969	+	rrlE	b4009	rRNA	0
U00096.2	4209915	+	4208065	4210969	+	rrlE	b4009	rRNA	0
U00096.2	4210494	+	4208065	4210969	+	rrlE	b4009	rRNA	0
U00096.2	4210536	+	4208065	4210969	+	rrlE	b4009	rRNA	0
U00096.2	4229273	-	4229381	4229654	-	yjbD	b4023	protein_coding	109
U00096.2	4250915	+	4250528	4251026	+	ubiC	b4039	protein_coding	0
U00096.2	4257402	+	4257259	4257469	+	yjbJ	b4045	protein_coding	0
U00096.2	4324419	-	4324421	4324757	-	yjdM	b4108	protein_coding	3
U00096.2	4379660	-	4378532	4380341	-	frdA	b4154	protein_coding	0
U00096.2	4379856	-	4378532	4380341	-	frdA	b4154	protein_coding	0
U00096.2	4380334	-	4378532	4380341	-	frdA	b4154	protein_coding	0
U00096.2	4390287	+	4390382	4390458	+	glyV	b4163	tRNA	-96
U00096.2	4390571	+	4390494	4390570	+	glyX	b4164	tRNA	1
U00096.2	4390572	+	4390494	4390570	+	glyX	b4164	tRNA	2
U00096.2	4395238	+	4394087	4395425	+	amiB	b4169	protein_coding	0
U00096.2	4395933	+	4395434	4397282	+	mutL	b4170	protein_coding	0
U00096.2	4395934	+	4395434	4397282	+	mutL	b4170	protein_coding	0
U00096.2	4398374	+	4398310	4398619	+	hfq	b4172	protein_coding	0
U00096.2	4398581	+	4398310	4398619	+	hfq	b4172	protein_coding	0
U00096.2	4398676	+	4398694	4399975	+	hflX	b4173	protein_coding	-19
U00096.2	4400669	+	4400060	4401320	+	hflK	b4174	protein_coding	0
U00096.2	4403915	+	4402709	4404008	+	purA	b4177	protein_coding	0
U00096.2	4404996	+	4404676	4407118	+	rnr	b4179	protein_coding	0
U00096.2	4406046	+	4404676	4407118	+	rnr	b4179	protein_coding	0
U00096.2	4414243	-	4414039	4414315	-	yjfN	b4188	protein_coding	0
U00096.2	4414751	-	4414463	4414793	-	bsmA	b4189	protein_coding	0
U00096.2	4414759	-	4414463	4414793	-	bsmA	b4189	protein_coding	0
U00096.2	4424556	+	4424130	4424580	+	rplI	b4203	protein_coding	0
U00096.2	4426162	-	4426101	4426740	-	ytfB	b4206	protein_coding	0
U00096.2	4437515	+	4437609	4437816	+	ytfK	b4217	protein_coding	-95
U00096.2	4447154	-	4447144	4447675	-	ppa	b4226	protein_coding	0
U00096.2	4447327	-	4447144	4447675	-	ppa	b4226	protein_coding	0
U00096.2	4457371	+	4455981	4457334	+	pmbA	b4235	protein_coding	37
U00096.2	4483993	-	4482462	4483974	-	pepA	b4260	protein_coding	-19
U00096.2	4484925	+	4484240	4485341	+	lptF	b4261	protein_coding	0
U00096.2	4486511	-	4486583	4488086	-	yjgR	b4263	protein_coding	73
U00096.2	4583835	-	4581271	4584784	-	hsdR	b4350	protein_coding	0
U00096.2	4609440	+	4609418	4610024	+	osmY	b4376	protein_coding	0
U00096.2	4632748	-	4632463	4633333	-	rob	b4396	protein_coding	0
U00096.2	4632770	-	4632463	4633333	-	rob	b4396	protein_coding	0
U00096.2	4638197	-	4637612	4638329	-	arcA	b4401	protein_coding	0
U00096.2	4638363	-	4637612	4638329	-	arcA	b4401	protein_coding	-34
